# Supplementary material for: Risk assessment of pesticide residues ingestion in food offered by institutional restaurant menus
Source: PLoS One. 2024 Dec 18;19(12):e0313836. doi: 10.1371/journal.pone.0313836 (PMC11654986; doi:10.1371/journal.pone.0313836)
Supplement: S2 Table — (XLSX) [file pone.0313836.s002.xlsx]

## Sheet: TABLE 1 %Overall analysis pesti
TABLE 1. Percentage of Acceptable Daily Intake (ADI) of active ingredients possibly present in foods offered on the menus of restaurants and federal institutes in RN-Brazil
ADI RANGES	0,1-10%							10-20%								20-30%					40-50%						50-60%								70-80%								80-90%
LOCAL	Active ingredient					Foods		Active ingredient					Foods			Active ingredient			Foods		Active ingredient					Foods	Active ingredient					Foods			Active ingredient					Foods			Active ingredient					Foods
IR 1	2,4-D, ABAMECTIN, ACEPHATE, Acetamiprid,ACETAMIPRID,Fentine acetate,Acetochlor,Acibenzolar-s-methyl,Aldicarb,ALPHA-CYPERMETHRIN,AMETHRINE,Aminopyralid,Azylsulfuron,Azoxystrobin,Benalaxyl,Bentazone,Isopropyl Bentivalicarb,Emamectin benzoate ,Benzovindiflupyr,Beta-cypermethrin,Biciclopyrone,Bifenazate,Bifentrine,Bitertanol,Bixafem,Boscalid,Boscalid,Methyl bromide,Bromuconazole,Buprofezin,Butoxide p…					Pineapple, Zucchini, Chard, Lettuce, Garlic, Banana, Potato, Sweet potato, Beetroot, Onion, Chives, Carrot, Chayote, Cilantro, Kale, Pumpkin, Cucumber, Pepper, Cabbage, Arugula, Tomato, Rice, Parsley, Wheat flour, Raisins, Sugar, Green beans, Canned corn, Tomato sauce, Tomato paste, Ketchup, Straw potatoes, Soy sauce, Meat, Poultry, Eggs, Milk, Meiosis, Butter, Cream, Acerola pulp, Cashew pulp, G…		Fentin acetate, Aldrin and Dieldrin, Azoxystrobin, Beta-cypermethrin, Bixafen, Boscalid, Buprofezin, Carbaryl, Cypermethrins, Clethodim, Chlordane, Chlorfluazurom, Chlorpyrifos, Deltamethrin, Diquat dibromide, Dimethoate, Etoprophos, Famoxadone, Fenamiphos, Fenpropathrin, Flubendiamide, Fluaziafope-p-butyl,Phorate,Formethanate,Gamma-cyhalothrin,Haloxyfop,Fentin hydroxide,Iprovalicarb,Metaflumizon…					Pineapple, Potato, Tomato, Rice, Beans, Ketchup, Meat, Poultry, Eggs, Milk, Mayonnaise, Acerola pulp, Grape pulp.			Abamectin,Carbosulfan,Cyhalothrin,Chlorotalonil,Diuron,Fipronil,Fluopyram,Flusilazole,Indaziflam,Iprodione,Metiram,Pirimifos-Methyl,Tebupirinphos.			Potato, Rice, Beans, Ketchup, Meat, Poultry, Grape pulp.		Captana, Famoxadone.Captana, Famoxadone.					Tomato, Grape pulp.	Bifenthrin, Linuron.					Sweet potato, Meat.			Propineb.					Grape pulp.			-					-
IR 2	Beta-cypermethrin, Bifenthrin, Boscalid, Buprofezin, Captan, Carbaryl, Cypermethrin (all isomers), Clethodim, Paraquat dichloride, Difenoconazole, Dimethomorph, Diuron, Spinetoram, Spiromesifen, Ethephon, Fenpyroximate, Fludioxonil, Flupyradifurone, Flutriafol, Fluxapyroxad, Imidacloprid, Lambda-cyhalothrin, Mandipropamid, Metiram, Pyraclostrobin, Sulfentrazone, Tebuconazole, Teflubenzuron, Triad…					Pineapple, Zucchini, Sweet potato, Potato, Beetroot, Onion, Carrot, Chayote, Pumpkin, Cabbage, Tomato, Rice, Beans, Cassava flour, Corn flakes, Coconut milk, Pasta, Acerola (pulp), Cashew (pulp), Guava (pulp), Grape (pulp), Tomato sauce, Canned corn, Potato sticks, Sugar, Meat, Poultry, Milk, Cream, Mayonnaise, Egg		Fentin acetate, Ethoprophos, Famoxadone, Fenamiphos, Fentin hydroxide, Probineb, Dimethoate, Triazophos, Metominostrobin, Pirimiphos-methyl, Tetraconazole, Diquat dibromide, Fluazifop-p-butyl, Terbufos, 2,4D, Boscalid, Teflubenzuron, Cypermethrin (all isomers), Deltamethrin, Formetanate, Iprovalicarb, Metaflumizone, Pyrazophos, Zeta-cypermethrin, Bixafen, Carbaryl, Cypermethrins (including alpha-…					Potato, Tomato, Rice, Beans, Pasta, Acerola (pulp), Grape (pulp), Meat, Poultry, Milk, Mayonnaise, Eggs			Fipronil, Tebupyrinphos, Carbosulfan, Chlorpyrifos-Methyl, Cypermethrins (all isomers), Fluazinam, Abamectin, Diuron, Indaziflam, Cyhalothrin (includes lambda-cyhalothrin), Fluopyram, Flusilazole			Potato, Rice, Beans, Pasta, Acerola (pulp), Grape (pulp), Meat, Poultry		Famoxadone					Grape pulp.	Linuron, Disulfoton, Bifenthrin					Sweet Potato, Pasta, Meat			Etiprole, Abamectin, Propineb					Rice, Corn flakes, Grape (pulp)			Fluazifop-p-butyl					Beans
IR 3	BETA-CYPERMETHRIN, BIFENTRIN, BOSCALIDE, BUPROFEZIN, CAPTAN, CARBARYL, CYPERMETHRINS, CLETODIM, DELTAMETHRINE, PARAQUATE, DIFENOCONAZOLE, DIMETOMORPH, DIUROM, SPINETORAM, SPIROMESIPHEN, ETEPHON, PHENPYROXIMATATE, FLUDIOXONIL, FLUPYRADIFURONE, FLUTRIAFOL, FLUXAPYROXAD, IMIDACLOPRID, LAMBDA-CYALOTHRINE, MANDIOPROPAMIDE, METIRAM, PYRACLOSTROBIN, SULFENTRAZONE, TE BUCONAZOLE,TEFLUBENZUROM,TIABENDAZOL…					PINEAPPLE, LETTUCE, POULTRY, RICE, BANANA, SWEET POTATO, POTATO, CASHEW, MEAT, CARROT, CHAYOTE, MANDIOCA FLOUR, WHEAT FLOUR, BEANS, GUAVA, SQUASH, MILK, PASTA, PAPAYA, TOMATO SAUCE, CABBAGE, TOMATO, CORN FLOUR		2,4D,FENTHINE ACETATE,AZOXYSTROBINE,BIXAFEN,CARBARYL,CYPERMETRINS,CHLORDAN,DIQUATE DIBROMIDE,DIMETHOATE,SPIROMESIPHEN,FAMOXADONE,FENPROPIMORPH,FLUASIFOPE-P-BUTYLIC O,HYDROXIDE FENTIN, PIRIMIFOS-METHYLIC, METOMINOSTROBIN, PROPINEB, TETRACONAZOLE, TERBUFOS, TRIAZOPHOS					LETTUCE, RICE, POULTRY, BANANA, MEAT, BEANS, PASTA, PAPAYA, TOMATO			CARBOSULPHAN, CHLOROTHALONIL, FLUOPYRAM, OXIDEMETON-METHYL, CYHALOTHRINE, CHLORPYRIPHOS-METHYL, FLUOPYRAM, FLUSILAZOLE			RICE, POULTRY, MEAT, BEANS, PASTA, PAPAYA		BIFENTRIN					MEAT	DISSULFOTON					PASTA			DDT,ENDRIN,ETHIPROLE					RICE, POULTRY, MEAT			-					-
IR 4	2,4-D, ABAMECTIN, ACEPHATE, Acetamipride,ACETAMIPRID,Fentine acetate,Acetochlor,Acibenzolar-S-methyl,Acibenzolar-s-methyl,Aldicarb,Aldrin and Dieldrin,ALPHA-CYPERMETHRIN,AMETHRINE,Aminopyralid,AMITRAZ,Anilazine, ATRAZINE,AZINFOS-METHYL,Azinsulfuron,Azocyclotin,AZOXYSTROBIN,BENALAXYL,BENTAZONE,Bentiavalicarb isopropyl,Emamectin benzoate,Benzovindiflupyr,BETA-CYPERMETHRIN,Biciclopyrone,Bifenazate,B…					POULTRY, MEAT, PORK, CREAM (MILK), MAYONNAISE (EGGS), GRATED CHEESE (MILK), PINEAPPLE, CHARD, LETTUCE, GARLIC, POTATO, EGGPLANT, ONION, CHAYOTE, PASTRY, SQUASH, ORANGE, APPLE, MANIOC, GHERK, MELON, CORN, CUCUMBER, PEPPER, OKRA, CABBAGE, TOMATO, VEGETABLES, RICE, BEANS, CORN STARCH, MANDIOCA FLOUR, SAUCE AND EXTRACT (TOMATO), KETCHUP (TOMATO), SHOYO SAUCE (SOYBEAN), SOYBEAN SAUCE, MUSTARD, SUGAR, …		Azocyclotin, CARBARYL, CARBOSULFAN, Cyhalothrin (includes lambda-cyhalothrin), CYPERMETHRINS (ALL ISOMERS), DELTAMETHRIN, DIQUATE DIBROMIDE, PHENPROPYMORPH, Fluazifop-p-butyl, Fluazinam, Fluopyram, Flusilazole, Phorate, METOMINOSTRIBIN, TEFLUBENZURON, TERBUFOS, TOLFENPIRAD, FORMETHANATE, IPROVALICARB, METAFLUMIZONE, PYRAZOPHOS, ZETA-CYPERMETHRIN.					POULTRY, MEAT, ORANGE, APPLE, RICE, BEANS, BANANA (SWEET), ACEROLA (PULP), GRAPE (PULP).			Azocyclotin, CARBARYL, CARBOSULFAN, Cyhalothrin (includes lambda-cyhalothrin), CYPERMETHRINS (ALL ISOMERS), DIQUATE DIBROMIDE, PHENPROPYMORPH, Fluazifop-p-butyl, Fluazinam, Fluopyram, Flusilazole, Phorate, METHOMINOSTROBIN, TEFLUBENZURON, TERBUFOS, TOLFENPIRAD, FAMOXADONE.			POULTRY, MEAT, ORANGE, APPLE, RICE, BEANS, BANANA (SWEET), ACEROLA (PULP), GRAPE (PULP).		ABAMECTIN,AZOXYSTROBINE,Bifentrine, Fosetyl-AI.					MEAT, POTATO, ORANGE, BANANA (SWEET)	Fluopyram, Oxydemeton-Methyl.					Poultry			DDT, HEPTACHLORINE, PROPINEB.					MEAT, SOYBEAN OIL, GRAPE (PULP).			ETHIPROLE,METHOMYL.					RICE, ACEROLA (PULP).
IR 5	2,4-D,Acetamiprid,Acetochlor,Aldicarb,Aldrin and Dieldrin,Amitraz,Emamectin Benzoate,Bifenazate,Bifentrine,Bitertanol,Bixafen,Boscalid,Buprofezin,Carbaryl,Carbendazim,Cyantraniliprol,Ciflumetophen,Cyhalothrin (includes lambda-cyhalothrin), Cypermethrins (including alpha and zetacypermethrin),Cletodim,Clofentezine,Chlorantraniliprol,Chlordane,Chlorfenapyr,Chlormequat,Chlorotalonil,Chlorpyrifos-Met…					Pineapple, Chard, Lettuce, Garlic, Banana, Sweet potato, Potato, Beetroot, Carrot, Onion, Coconut, Cauliflower, Kale, Chayote, Pea, Yam, Pumpkin, Orange, Apple, Cassava, Gherkin, Melon, Watermelon, Corn, Cucumber, Pepper, Cabbage, Tomato, Green beans, Rice, Beans, Cassava flour, Pasta, Acerola (pulp), Cashew (pulp), Guava (pulp), Mangaba (pulp), Mango (pulp), Grape (pulp), Soybean, Tomato paste, …		Haloxyfop,Heptachlor,Fipronil,Fluazifop-p-butyl,Phorate,Novaluron,Buprofezin,Carbaryl,Deltamethrin,Famoxadone,Fenvalerate,Captan,Diafentiurom,Fenamifos,Propargite,Bixafem,Fluasifop-p-butyl,Cypermethrin (all isomers),Abamectin ,Deltamethrin,Formethanate,Iprovalicarb,Metaflumizone,Pyrazofos,Zeta-cypermethrin,Fludioxonil,Boscalid,Teflubenzuron,2,4-D,Diquat dibromide,Terbufós,Fentine acetate,Hydroxid…					Dulce de leche, Mozzarella cheese, Mayonnaise, Cream, Poultry, Meat, Tomato sauce, Tomato paste, Soy, Grape (pulp), Mango (pulp), Acerola (pulp), Pasta, Beans, Rice, Tomato, Cabbage, Pepper, Watermelon, Melon, Apple, Orange, Yam, Cauliflower, Carrot, Potato, Banana, Lettuce, Swiss chard, Pineapple			Azoxystrobin, Spiromesifen, Fenpropimorph, Fipronil, Terbupyrinphos, Propiconazole, Propineb, Chlorothalonil, Dimethoate, Triazophos, Carbosulfan, Linuron, Chlorpyrifos-Methyl, Cypermethrins, Fluazinam, Diuron, Indaziflam, Haloxyfop-p-methyl, Bixafen, Chlordane, Cypermethrins (including alpha- and zeta-cypermethrin), Flubendiamide, Terbufos, Haloxyfop			Pineapple, Chard, Banana, Potato, Orange, Melon, Pepper, Tomato, Rice, Cassava flour, Beans, Pasta, Acerola (pulp), Grape (pulp), Soy, Meat, Poultry, Milk		Fludioxonil,Dimethoate,Linuron,Carbosulfan,Triazophos,Indoxacarb,Oxydemeton-Methyl					Banana, Apple, Cassava, Mango (pulp), Tomato paste, Tomato sauce, Meat, Poultry	Bifenthrin, Propineb, Disulfoton, Ethiprole, Imazalil, Linurom					Meat, Grape (pulp), Pasta, Rice, Orange, Sweet potato			Propineb, Heptachlor					Pepper, Oil, Margarine			Methomyl,Fluazifop-p-butyl					Acerola (pulp), Beans
IR 6	ACETAMIPRID, ALPHA-CYPERMETHRIN, AMETHRINE, AZOXYSTROBIN, BETA-CYPERMETHRIN, BIFENTRIN, BOSCALIDE, BUPROFEZIN, CAPTANE, CARBARYL, CYPERMETHRINS (ALL ISOMERS), CYANTRANILIPROLE, CYAZOPHAMIDE, CYMOXANIL, CYPRODINIL, CLETODIM, CHLOROTHALONIL, PARAQUAT, DIFENOCONAZOLE, DIMETOMORPH ,DIUROM,DITHIOCARBAMATES,ETHOPHENPROXY,SPINETORAM,SPIROMESIPHEN,ETHEPHON,FAMOXADONE,FENAMIDONE,PHENYROXIMATATE,PHENOXAPRO…					PINEAPPLE, LETTUCE, RICE, ACEROLA (PULP), SUGAR, POULTRY, OLIVE OIL, BANANA, SWEET POTATOES, POTATOES, EGGPLANT, BEET, MEAT, PORK, CASHEW (PULP), ONION, CARROT, CHUCHU, SWEET MILK, FLOUR CASSAVA, WHEAT FLOUR, BEANS, GUAVIA (PULP), JERIMUM, ORANGE, MILK, COCONUT MILK, MAYONNAISE, MACAXEIRA, WATERMELON, EGG, MINAS CHEESE, MOSSORRELLA CHEESE, TOMATO, LENTILS		AZOXYSTROBIN, ALDRIN AND DIELDRIN, FENTINE ACETATE, PIPERONYL BUTOXIDE, BUPROFEZIN, BOSCALIDE, CARBARYL, CYPERMETHRINS (ALL ISOMERS), CHLORPYRIPHOS-METHYL, CHLOROTHALONIL, DELTAMETHRINE, DIQUATE DIBROMIDE, DIMETHOATE, SPIROMESIPHEN, FAMOXADONE, FENAMIFÓS,FENVARELATO,FLUASIFOPE -P-BUTYLIC,HALOXYFOP,FIPRONIL,FLUAZINAM,FENTINE HYDROXIDE,METOMINOSTROBIN,NOVALURON,PROPINEB,PROPICONAZOLE,TETRACONAZOLE,…					PINEAPPLE, ACEROLA (PULP), LETTUCE, RICE, POULTRY, BANANA, POTATO, MEAT, CARROT, SWEET MILK, BEANS, ORANGE, MILK, MAYONNAISE, EGGS, TOMATO			BIXAFEN,CARBOSULPHAN,CYPERMETHRINS (INCLUDING ALPHA AND ZETACYPERMETRIN),CHLORDAN,FLUAZIFOP-P-BUTYL,FOSETIL AI,PHORATE,FLUBENDIAMIDE,LINUROM,TERBUFOS			RICE, POULTRY, BANANA, POTATOES, MEAT, BEANS, ORANGE		INDOXACARB,FLUOPYRAM					POULTRY, MEAT	BIFENTRINE, CARBOFURAN, ETIPROLE, OXIDEMETON-METHYL					RICE, POULTRY, MEAT, ORANGE			ABAMECTIN,METHOMIL					ACEROLA (PULP), CARROT			FLUASIFOPE-P-BUTYLIC,FLUDIOXONIL					BANANA, BEANS
Restaurants	Number of active ingredients of pesticides permitted for use*	Number of foods exposed	Factor/indicator
IR 1	269	45	6
IR 2	250	31	8
IR 3	236	23	10.2
IR 4	281	47	6
IR 5	306	56	5.5
IR 6	238	36	6.6
Average	263.333	39.6667	7.05
SD	27.3179	11.961	1.76833

## Sheet: FIGURE 2 FOOD GROUPS
		Active ingredients
		IR 1	IR 2	IR 3	IR 4	IR 5	IR 6		AVERAGE
	Cereals	131	137	130	84	168	102		125.333		IR 1	IFRN CM
	Meat and chicken	18	20	17	22	26	27		21.6667		IR 2	IFRN CENTRAL
	Legumes	90	105	106	107	166	106		113.333		IR 3	IFRN CN
	Fruits	33	88	65	64	156	109		85.8333		IR 4	RU CENTRAL
	Leafy greens	53	67	58	50	106	49		63.8333		IR 5	RU SC
	Vegetables	131	73	127	141	158	139		128.167		IR 6	RU EAJ
	Sugar	1	1	1	1	1	1		1
		457	491	504	469	781	533
		Active Ingredients
		IR 1	IR 2	IR 3	IR 4	IR 5	IR 6
	Cereals	131	137	130	84	168	102
	Meat and poultry	18	20	17	22	26	27
	Legumes	90	105	106	107	166	106
	Fruits	33	88	65	64	156	109
	Leafy greens	53	67	58	50	106	49
	Vegetables	131	73	127	141	158	139
	Sugar	1	1	1	1	1	1

## Sheet: FIGURE 3 MULTIPLE RESIDUES
Pineapple	50
Lettuce	60
Garlic	70
Rice	99
Banana	43
Potato	132
Tomato	128
Bell pepper	66
Onion	94
Carrot	60
Pumpkin	57
Bean	138
Chicken	146
Beef	160
Milk	162
Ketchup	128
Wheat	110
Soy sauce	175
Sour cream	162
Straw potatoes	132
DADOS ATUALIZADOS: 05/05/23

## Sheet: NOVA CLASSIFICATION
		IR 1	IR 2	IR 3	IR 4	IR 5	IR 6												IR	Institutional Restaurant
	Unprocessed	31	31	24	35	41	35
	Minimally processed food	13	13	6	10	13	17
	Processed	6	4	1	6	4	6
	Ultraprocessed	7	8	4	10	5	8
	Processed culinary ingredients	5	6	4	7	7	8

## Sheet: TABLE 2 MOST FREQUENT AI
Table 2. Toxicological profile of the pesticides potentially most present on the menus of restaurants and federal institutes in RN-Brazil.
Active pesticide ingredient	Average frequency on the menu	Toxicological classification	Agronomic classification
Abamectin	19x	Class IV - Low toxic product	Acaricide, insecticide and nematicide
Acephate	16x	Class IV - Low toxic product	Insecticide and acaricide
Acetamiprid	23x	Class IV - Low toxic product	Fungicide
Acibenzolar-s-methyl	17x	Class V - Product unlikely to cause acute harm	Fungicide
Alpha-cypermethrin	22x	Class V - Product unlikely to cause acute harm	Fungicide
Azoxystrobin	35x	Class IV - Low toxic product	Systemic fungicide
Beta-cypermethrin	18x	Class IV - Low toxic product	Insecticide
Bifenthrin	25x	Class IV - Low toxic product	Insecticide, anticide and acaricide
Boscalida	19x	Class V - Product unlikely to cause acute harm	Fungicide
buprofezin	18x	Class V - Product unlikely to cause acute harm	Insecticide and acaricide
Carbaryl	19x	Class IV - Low toxic product	Insecticide
carbendazim	12x	Class V - Product unlikely to cause acute harm	Fungicide
Kasugamycin	24x	Class III - Moderately toxic product	Fungicide and bactericide
Cyantraniliprole	25x	Product not classified	Insecticide
cymoxanil	17x	Class V - Product unlikely to cause acute harm	Fungicide
Cypermethrin (all isomers)	26x	Class IV - Low toxic product	Insecticide
Cyproconazole	14x	Class III - Moderately toxic product	Insecticide
Ciprodinil	17x	Class V - Product unlikely to cause acute harm	Fungicide
Clethodim	30x	Class V - Product unlikely to cause acute harm	Herbicide
Chlorantraniliprole	10x	Class IV - Low toxic product	Systemic insecticide
Chlorfenapyr	22x	Class V - Product unlikely to cause acute harm	Insecticide and acaricide
Chlorothalonil	35x	Class III - Moderately toxic product	Contact fungicide
Clotianidin	17x	Class IV - Low toxic product	Insecticide
Cresodim-methyl	12x	Product not classified	Contact fungicide
Deltamethrin	30x	Class IV - Low toxic product	Insecticide and anticide
Paraquat dichloride	13x	Class I - Extremely toxic product	Herbicide
Difenoconazole	30x	Class V - Product unlikely to cause acute harm	Fungicide
Dithiocarbamates	26x	Class III - Moderately toxic product	Herbicide
Spinetoram	25x	Class V - Product unlikely to cause acute harm	Insecticide
Spiromesifene	31x	Class III - Moderately toxic product	Insecticide and acaricide
Etofenproxi	27x	Class V - Product unlikely to cause acute harm	Insecticide
Famoxadone	24x	Class IV - Low toxic product	Fungicide
Fenamidone	18x	Class III - Moderately toxic product	Fungicide
Fenpyroximate	14x	Class II - Highly toxic product	Acaricide
Fenpropathrin	20x	Class III - Moderately toxic product	Insecticide and acaricide
Fluazinam	16x	Class V - Product unlikely to cause acute harm	Fungicide and acaricide
Flubendiamide	14x	Product not classified	Insecticide
Fludioxonil	21x	Class III - Moderately toxic product	Fungicide
Fluensulfone	21x	Class V - Product unlikely to cause acute harm	Nematicide
Flumioxazine	15x	Class V - Product unlikely to cause acute harm	Herbicide
Flupyradifurone	25x	Class IV - Low toxic product	Insecticide
Flutriafol	37x	Class III - Moderately toxic product	Systemic fungicide
Fluxapyroxad	35x	Class IV - Low toxic product	Fungicide
Glyphosate	23x	Class V - Product unlikely to cause acute harm	Herbicide
Glufosinate	12x	Class IV - Low toxic product	Herbicide and growth regulator	FINAL
Imidacloprid	27x	Class IV - Low toxic product	Insecticide
Indoxacarb	30x	Class IV - Low toxic product	Insecticide
Isoxaflutole	11x	Class V - Product unlikely to cause acute harm	Systemic selective herbicide
Lambda-cyhalothrin	25x	Class V - Product unlikely to cause acute harm	Insecticide
Mancozeb	20x	Class V - Product unlikely to cause acute harm	Fungicide and acaricide
Mandipropamide	25x	Class II - Highly toxic product	Insecticide
Metalaxyl-M	15x	Class III - Moderately toxic product	Fungicide
Metconazole	13x	Class I - Extremely toxic product	Fungicide
Methomyl	22x	Class II - Highly toxic product	Insecticide and acaricide
Paraquat	16x	Class I - Extremely toxic product	Herbicide
Pendimentalin	12x	Class V - Product unlikely to cause acute harm	Herbicide
Permethrin	13x	Class IV - Low toxic product	Insecticide and anticide
Picoxystrobin	16x	Class III - Moderately toxic product	Fungicide
Pyraclostrobin	35x	Class IV - Low toxic product	Fungicide
Pyrimethanil	18x	Product not classified	Fungicide
Pirimicarb	14x	Class II - Highly toxic product	Insecticide
Pyriproxyfen	19x	Class V - Product unlikely to cause acute harm	Insecticide
Profenofos	20x	Class IV - Low toxic product	Insecticide and acaricide
Propamocarb	20x	Class V - Product unlikely to cause acute harm	Fungicide
Propiconazole	17x	Class IV - Low toxic product	Fungicide
Saflufenacil	14x	Class V - Product unlikely to cause acute harm	Herbicide
Spinosad	11x	Class III - Moderately toxic product	Insecticide
Sulfoxaflor	16x	Product not classified	Insecticide
Tebuconazole	40x	Class IV - Low toxic product	Systemic fungicide
Tebufenozide	14x	Class IV - Low toxic product	Insecticide
Teflubenzuron	20x	Product not classified	Insecticide
Tetraconazole	16x	Class IV - Low toxic product	Fungicide
Thiabendazole	20x	Class V - Product unlikely to cause acute harm	Fungicide
Thiamethoxam	30x	Class V - Product unlikely to cause acute harm	Contact systemic insecticide
Thiophanate-methyl	18x	Class IV - Low toxic product	Fungicide and acaricide
Trifloxystrobin	37x	Class IV - Low toxic product	Fungicide	FOX
Trifluralin	15x	Class V - Product unlikely to cause acute harm	Herbicide
	Extremely toxic	3.8961	33 insecticides	42.8571
	Highly toxic	5.19481	31 fungicides	40.2597
	Moderately toxic	14.2857	11 herbicide	14.2857
			1 nematicide	1.2987
			1 acaricide	1.2987
				100

## Sheet: TABLE 2 %ADI BY FOOD GROUPS
Table 2. %ADI by food group offered on the menus of institutional restaurants in RN-Brazil.
RESTAURANT	MENUS FOOD GROUPS	TOTAL ACTIVE INGREDIENTS ACCORDING TO THE AI RATE										TOTAL AI	TOTAL AI WITHIN THE RANGE	% IDA WITHIN THE RANGE	TOTAL AI ABOVE	% ABOVE AI
		0.1-10%	10-20%	20-30%	30-40%	40-50%	50-60%	70-80%	80-90%	90-100%	>100%
IR 1	CEREALS	107	3	1	2	0	0	0	0	0	2	115	113	98.2609
	MEAT AND POULTRY	206	9	4	2	0	1	0	0	2	7	231	224	96.9697
	LEGUMES	84	3	0	0	0	0	0	0	0	1	88	87	98.8636
	FRUITS	88	6	0	1	0	0	1	0	0	1	97	96	98.9691
	VEGETABLES	356	2	0	0	0	0	0	0	0	0	358	358	100
	SUGAR AND SWEETS	0	0	0	0	0	0	0	0	0	0	0	0	0				MEAT
	OIL AND FAT	11	1	0	0	0	0	0	0	0	0	12	12	100				231
	MILK AND DAIRY	117	1	0	0	0	0	0	0	0	0	118	118	100				230
	EGGS	30	1	0	0	0	0	0	0	0	0	31	31	100				229
	SAUCES	174	11	3	4	1	0	0	0	0	2	195	193	98.9744
	ROOTS AND TUBERS	166	6	3	2	0	1	0	0	0	0	178	178	100				249
	SPICES	0	0	0	0	0	0	0	0	0	0	0	0	0				242
		1339									TOTAL	1423	1410	99.0864	13	0.913563	94.097	250
IR 2	CEREALS	253	6	2	0	0	1	2	0	0	2	266	264	99.2481				238.5
	MEAT AND POULTRY	205	9	4	2	0	1	0	0	2	7	230	223	96.9565
	LEGUMES	116	3	1	0	0	0	0	1	1	1	123	122	99.187
	FRUITS	146	9	5	0	1	0	1	0	1	1	164	163	99.3902				206
	VEGETABLES	378	9	2	2	0	0	0	0	0	1	392	391	99.7449				205
	SUGAR AND SWEETS	1	0	0	0	0	0	0	0	0	0	1	1	100				207
	OIL AND FAT	41	1	0	0	0	0	0	0	0	0	42	42	100				220
	MILK AND DAIRY	99	1	0	0	0	0	0	0	0	0	100	100	100				212
	EGGS	32	0	0	0	0	0	0	0	0	0	32	32	100				219
	SAUCES	102	0	0	0	0	0	0	0	0	0	102	102	100
	ROOTS AND TUBERS	136	0	0	2	0	1	0	0	0	0	139	139	100				211.5
	SPICES	0	0	0	0	0	0	0	0	0	0	0	0	0
											TOTAL	1591	1579	99.2458	12	0.754243		7
IR 3	CEREALS	184	6	2	1	0	1	1	0	0	4	199	195	97.9899				7
	MEAT AND POULTRY	207	6	5	1	1	0	2	0	0	7	229	222	96.9432				7
	LEGUMES	114	6	1	0	0	0	0	0	0	3	124	121	97.5806				8
	FRUITS	127	3	1	2	0	0	0	0	0	0	133	133	100				8
	VEGETABLES	326	4	0	1	0	0	0	0	0	0	331	331	100				9
	SUGAR AND SWEETS	1	0	0	0	0	0	0	0	0	0	1	1	100				7.66667
	OIL AND FAT	0	0	0	0	0	0	0	0	0	0	0	0	0
	MILK AND DAIRY	42	0	0	0	0	0	0	0	0	0	42	42	100
	EGGS	0	0	0	0	0	0	0	0	0	0	0	0	0
	SAUCES	102	0	0	0	0	0	0	0	0	0	102	102	100
	ROOTS AND TUBERS	52	0	0	1	0	0	0	0	0	0	53	53	100
	SPICES	0	0	0	0	0	0	0	0	0	0	0	0	0
											TOTAL	1214	1200	98.8468	14	1.15321
IR 4	CEREALS	159	6	2	0	0	0	0	1	0	2	170	168	98.8235
	MEAT AND POULTRY	220	10	6	1	1	2	1	0	0	8	249	241	96.7871
	LEGUMES	117	4	2	1	0	0	0	0	0	3	127	124	97.6378
	FRUITS	304	15	7	4	1	1	0	0	0	3	335	332	99.1045
	VEGETABLES	536	10	0	1	0	0	0	0	1	0	548	548	100
	SUGAR AND SWEETS	94	3	1	1	0	0	0	0	0	0	99	99	100
	OIL AND FAT	6	0	0	0	0	0	1	1	0	0	8	8	100
	MILK AND DAIRY	90	1	0	0	0	0	0	0	0	0	91	91	100
	EGGS	30	1	0	0	0	0	0	0	0	0	31	31	100
	SAUCES	322	0	0	0	0	0	0	0	0	0	322	322	100
	ROOTS AND TUBERS	133	1	0	1	1	0	0	0	0	0	136	136	100
	SPICES	4	0	0	0	0	0	0	0	0	0	4	4	100
											TOTAL	2120	2104	99.2453	16	0.754717
IR 5	CEREALS	241	5	2	1	0	2	0	0	0	4	255	251	98.4314
	MEAT AND POULTRY	212	9	5	4	2	1	0	0	0	9	242	233	96.281
	LEGUMES	295	5	2	1	0	0	0	1	1	1	306	305	99.6732
	FRUITS	462	28	10	3	3	2	0	1	1	2	512	510	99.6094
	VEGETABLES	656	10	4	1	0	0	1	0	0	1	673	672	99.8514
	SUGAR AND SWEETS	63	1	0	0	0	0	0	0	0	0	64	64	100
	OIL AND FAT	68	1	0	1	0	0	2	0	0	0	72	72	100
	MILK AND DAIRY	249	2	1	0	0	0	0	0	0	0	252	252	100
	EGGS	0	0	0	0	0	0	0	0	0	0	0	0	0
	SAUCES	485	10	4	4	0	0	0	0	0	0	503	503	100
	ROOTS AND TUBERS	237	9	3	1	1	1	0	0	0	2	254	252	99.2126
	SPICES	0	0	0	0	0	0	0	0	0	0	0	0	0
											TOTAL	3133	3114	99.3936	19	0.606447
IR 6	CEREALS	107	5	2	0	0	1	0	0	0	4	119	115	96.6387
	MEAT AND POULTRY	219	8	7	3	2	2	0	0	0	9	250	241	96.4
	LEGUMES	122	1	1	0	0	0	0	1	1	1	127	126	99.2126
	FRUITS	180	10	2	2	0	1	1	1	0	0	197	197	100
	VEGETABLES	280	4	0	0	0	0	0	0	0	0	284	284	100
	SUGAR AND SWEETS	63	1	0	0	0	0	0	0	0	0	64	64	100
	OIL AND FAT	40	1	0	0	0	0	0	0	0	0	41	41	100
	MILK AND DAIRY	146	1	0	0	0	0	0	0	0	0	147	147	100
	EGGS	30	1	0	0	0	0	0	0	0	0	31	31	100
	SAUCES	0	0	0	0	0	0	0	0	0	0	0	0	0
	ROOTS AND TUBERS	119	6	1	0	0	0	1	0	0	0	127	127	100
	SPICES	0	0	0	0	0	0	0	0	0	0	0	0	0
											TOTAL	1387	1373	98.9906	14	1.00937
													Average percentage of AI within the ADI range	99.1347	Average percentage of AI that exceeded IDA	0.865259

## Sheet:  TABLE 2 BIOACUMULATION POTENTI
Table 3. Evaluation of the bioaccumulation potential of the main active ingredients found in foods offered on the menus of federal institutes' restaurants in RN, Brazil.
Active ingredient	Average frequency	Log P	Classification	Reference
Abamectin	19x	2023-08-03	HIGH	PubChem
Acephate	16x	-0.8	LOW	PubChem
Acetamiprid	23x	2023-04-01	LOW	PubChem
Acibenzolar-s-methyl	17x	2023-01-03	HIGH	PUbChem
Alpha-cypermethrin	22x	6	HIGH	PubChem
Azoxystrobin	35x	2023-07-03	HIGH	PubChem
Beta-cypermethrin	18x	2023-09-06	HIGH	PubChem
Bifenthrin	25x	6	HIGH	PubChem
Boscalida	19x	2.96	MODERATE	PubChem
buprofezin	18x	2023-08-03	HIGH	PubChem
Carbaryl	19x	2023-04-02	LOW	PubChem
carbendazim	12x	1.52	LOW	PubChem
Kasugamycin	24x	-1.9	LOW	PubChem
Cyantraniliprole	25x	2023-09-03	HIGH	PubChem
cymoxanil	17x	0.7	LOW	PubChem
Cypermethrin (all isomers)	26x	6.60	HIGH	PubChem
Cyproconazole	14x	2.90	MODERATE	PubChem
Ciprodinil	17x	2023-01-03	HIGH	PubChem
Clethodim	30x	2023-08-03	HIGH	PubChem
Chlorantraniliprole	10x	2023-09-02	MODERATE	PubChem
Chlorfenapyr	22x	2023-05-04	HIGH	PubChem
Chlorothalonil	35x	2023-09-02	MODERATE	PubChem
Cresodim-methyl	12x	3.40	HIGH	PubChem
Deltamethrin	30x	2023-02-06	HIGH	PubChem
Paraquat dichloride	13x	-4.5	LOW	PubChem
Difenoconazole	30x	4	HIGH	PubChem
Dithiocarbamates	26x	0.3	LOW	PubChem
Spinetoram	25x	2023-09-05	HIGH	PubChem
Spiromesifene	31x	2023-01-05	HIGH	PubChem
Etofenproxi	27x	7	HIGH	PubChem
Famoxadone	24x	5	HIGH	PubChem
Fenamidone	18x	2023-01-04	HIGH	PubChem
Fenpyroximate	14x	2023-09-04	HIGH	PubChem
Fenpropathrin	20x	2023-07-05	HIGH	PubChem
Fluazinam	16x	6	HIGH	PubChem
Flubendiamide	14x	2023-02-04	HIGH	PubChem
Fludioxonil	21x	2023-06-02	LOW	PubChem
Fluensulfone	21x	2023-05-02	LOW	PubChem
Flumioxazine	15x	2.55	LOW	PubChem
Flupyradifurone	25x	2023-03-02	LOW	PubChem
Flutriafol	37x	2023-03-02	LOW	PubChem
Fluxapyroxad	35x	2023-07-03	HIGH	PubChem
Glyphosate	23x	-6.28	LOW	PPDB
Glufosinate	12x	-0.1	LOW	PubChem
Imidacloprid	27x	2023-02-01	LOW	PubChem
Indoxacarb	30x	2023-08-04	HIGH	PubChem
Isoxaflutole	11x	2.32	LOW	PubChem
Lambda-cyhalothrin	25x	7	HIGH	PubChem
Mancozeb	20x	2023-03-02	LOW	PPDB
Mandipropamide	25x	2023-09-03	HIGH	PubChem
Metalaxyl-M	15x	2023-06-01	LOW	PubChem
Metconazole	13x	2023-07-03	HIGH	PubChem
Methomyl	22x	0.6	LOW	PubChem
Paraquat	16x	-4.2	LOW	PubChem
Pendimentalin	12x	5.20	HIGH	PubChem
Permethrin	13x	2023-05-06	HIGH	PubChem
Picoxystrobin	16x	2023-06-03	HIGH	PubChem
Pyraclostrobin	35x	2023-01-04	HIGH	PubChem
Pyrimethanil	18x	2023-09-02	MODERATE	PubChem
Pirimicarb	14x	2023-07-01	LOW	PubChem
Pyriproxyfen	19x	2023-08-04	HIGH	PubChem
Profenofos	20x	2023-07-04	HIGH	PubChem
Propamocarb	20x	2023-12-01	LOW	PubChem
Propiconazole	17x	2023-05-03	HIGH	PubChem
Saflufenacil	14x	2023-01-02	LOW	PubChem
Sulfoxaflor	16x	2023-02-02	LOW	PubChem
Tebuconazole	40x	2023-07-03	HIGH	PubChem
Tebufenozide	14x	4.25	HIGH	PubChem
Teflubenzuron	20x	2023-03-04	HIGH	PPDB
Tetraconazole	16x	2023-04-04	HIGH	PubChem
Thiabendazole	20x	2023-05-02	LOW	PubChem
Thiamethoxam	30x	2023-05-01	LOW	PubChem
Thiophanate-methyl	18x	2023-06-02	LOW	PubChem
Trifloxystrobin	37x	2023-05-04	HIGH	PubChem
Trifluralin	15x	5.34	HIGH	PubChem
Aldrin	2023-05-06
Dieldrin	2023-04-05
Chlordane	6.16
DDT	6.91
Endrin	2023-02-05
Haloxifop
Heptachlor	2023-10-06

## Sheet: TABLE 5 ADI values exceeded
Table 5. Summary of active ingredients that exceeded ADI values and the respective foods.
%IDA that exceeded above 100%
LOCATIONS	Pesticide residues					Active ingredients		Quantity of food			Foods
IR 1	9					Carbosulfan, cyproconazole, dimethoate, triazophos, aldrin and dieldrin, haloxyfop, heptachlor, chlordane, cimixanil		5			Rice, ketchup, meat, poultry, grapes (pulp)
IR 2	10					Abamectin, carbosulfan, carbaryl, dichlorvos, malathion, cymoxanil, aldrin and dieldrin, haloxyfop, heptachlor, chlordane		7			Potatoes, rice, beans, pasta, grapes (pulp), meat, poultry
IR 3	11					Abamectin, aldrin and dieldrin, buprofezin, carbaryl, carbosulfan, chlordane, dichlorvos, fluasifop-p-butyl, haloxyfop, heptachlor, malathion		5			Rice, poultry, meat, beans, pasta
IR 4	12					Abamectin, aldrin and dieldrin, buprofezin, carbofuran, carbosulfan, chlordane, endrin, haloxyfop, heptachlor, triporin, fluasifop-p-butyl, cymoxanil		7			Poultry, meat, melon, orange, beans, rice, grapes (pulp)
IR 5	14					Aldrin and dieldrin, chlordane, endrin, haloxyfop, heptachlor, DDT, cymoxanil, carbaryl, dichlorvos, malathion, abamectin, carbosulfan, diafentiurom, linurom		10			Meat, poultry, grapes (pulp), pasta, beans, rice, peppers, melon, yams, carrots
IR 6	11					Abamectin, aldrin and dieldrin, carbaryl, carbosulfan, chlordane, DDT, endrin, dichlorvos, haloxyfop, heptachlor, malathion		5			Rice, poultry, meat, beans, pasta

## Sheet: TABLE 4 ASSESSMENT CHRONIC RISK
TABLE 4. Assessment of the degree of exposure (chronic risk) to pesticides in lunch menus offered in restaurants and federal institutes in RN-Brazil
LOCATIONS	Foods included in a daily lunch menu					Active ingredients		Average IDMT (mg/kg/day)			ADI (mg/kg body weight)*		Risk	TMDI estimate (mg/Kg/weekly)	Unacceptable estimated cumulative risk**
IR 1	Meat, Rice, Beans, Salad (Lettuce, Chard, Cabbage, Tomato), Fruit (Pineapple), Juice (Guava)					2.4D		0.032			0.65		A	0.162
						Acephate		0.021			0.078		A	0.438	X
						Bifenthrin		0.259			1.3		A	1.297
						Carbaryl		0.0294			0.195		A	0.147
						Methomyl		0.038			1.3		A	0.191
						Cypermethrin		0.179			3.25		A	0.895
						Chlorothalonil		0.295			1.95		A	1.475
						Chlorpyrifos		0.038			0.65		A	0.189
						Glyphosate		0.026			32.5		A	0.13
						Imidacloprid		0.068			3.25		A	0.339
						Tebuconazole		0.104			1.95		A	0.519
						Terbufós		0.005			0.013		A	0.027	X
IR 2	Chicken, Pasta, Beans, Vegetables (potatoes, carrots, chayote), Fruit (banana), Juice (acerola)					2.4D		0.043			0.65		A	0.217
						Acephate		0.008			0.078		A	0.039
						Bifenthrin		0.282			1.3		A	1.409	X
						Carbaryl		0.051			0.195		A	0.255	X
						Methomyl		1.33			1.3		I	6.652	X
						Cypermethrin		0.219			3.25		A	1.096
						Chlorothalonil		0.267			1.95		A	1.333
						Chlorpyrifos		0.03			0.65		A	0.151
						Glyphosate		0.029			32.5		A	0.145
						Imidacloprid		0.068			3.25		A	0.339
						Tebuconazole		0.143			1.95		A	0.714
						Terbufós		0.005			0.013		A	0.027	X
IR 3	Chicken, Rice, Beans, Salad (Cucumber, tomato, lettuce, onion), Fruit (Papaya)					2.4D		0.036			0.65		A	0.178
						Acephate		0.004			0.078		A	0.02
						Bifenthrin		0.212			1.3		A	1.06
						Carbaryl		0.046			0.195		A	0.233	X
						Methomyl		0.06			1.3		A	0.299
						Cypermethrin		0.138			3.25		A	0.691
						Chlorothalonil		0.339			1.95		A	1.694
						Chlorpyrifos		0.012			0.65		A	0.059
						Glyphosate		0.023			32.5		A	0.114
						Imidacloprid		0.037			3.25		A	0.183
						Tebuconazole		0.115			1.95		A	0.575
						Terbufós		0.007			0.013		A	0.034	X
IR 4	Meat, Rice, Beans, Vegetables (Macaxeira, pumpkin, carrot, beetroot), Fruit (Melon), Sweet (Guava), Juice (Mango)					2.4D		0.029			0.65		A	0.147
						Acephate		0.008			0.078		A	0.039
						Bifenthrin		0.272			1.3		A	1.3606	X
						Carbaryl		0.055			0.195		A	0.273	X
						Methomyl		0.055			1.3		A	0.275
						Cypermethrin		0.2721			3.25		A	1.3605
						Chlorothalonil		0.375			1.95		A	1.873
						Chlorpyrifos		0.029			0.65		A	0.145
						Glyphosate		0.051			32.5		A	0.255
						Imidacloprid		0.082			3.25		A	0.408
						Tebuconazole		0.215			1.95		A	1.075
						Terbufós		0.009			0.013		A	0.045	X
IR 5	Chicken, Rice, Beans, Salad (Tomato, lettuce, onion, green beans), Fruit (Watermelon), Juice (Cashew)					2.4D		0.035			0.65		A	0.175
						Acephate		0.008			0.078		A	0.043
						Bifenthrin		0.332			1.3		A	1.658	X
						Carbaryl		0.061			0.195		A	0.304	X
						Methomyl		0.064			1.3		A	0.321
						Cypermethrin		0.273			3.25		A	1.364
						Chlorothalonil		0.675			1.95		A	3377	X
						Chlorpyrifos		0.042			0.65		A	0.21
						Glyphosate		0.034			32.5		A	0.168
						Imidacloprid		0.134			3.25		A	0.672
						Tebuconazole		0.256			1.95		A	1.277
						Terbufós		0.007			0.013		A	0.036	X
IR 6	Meat, Rice, Beans, Vegetables (potatoes, beets, carrots, chayote, corn), Fruit (Apple), Sweets (Dulce de leche), Juice (guava pulp)					2.4D		0.086			0.65		A	0.429
						Acephate		0.006			0.078		A	0.032
						Bifenthrin		0.322			1.3		A	1.61	X
						Carbaryl		0.09			0.195		A	0.452	X
						Methomyl		0.039			1.3		A	0.195
						Cypermethrin		0.278			3.25		A	1.391
						Chlorothalonil		0.356			1.95		A	1.781
						Chlorpyrifos		0.028			0.65		A	0.14
						Glyphosate		0.03			32.5		A	0.149
						Imidacloprid		0.06			3.25		A	0.3
						Tebuconazole		0.142			1.95		A	0.709
						Terbufós		0.008			0.013		A	0.038	X
A: Acceptable; I: Unacceptable
** Considering body weight of 65 kg
								Methomyl Average			0.264333

## Sheet: TMDI GRAPH
ACTIVE INGREDIENT		AVERAGE THEORETICAL MAXIMUM DAILY INTAKE (IDTM)
		RI 1	RI 2	RI3	RI4	RI5	RI6
2.4D		0.032	0.043	0.036	0.029	0.035	0.086
Acephate		0.021	0.008	0.004	0.008	0.008	0.006
Bifenthrin		0.259	0.282	0.212	0.272	0.332	0.322
Carbaryl		0.0294	0.051	0.046	0.055	0.061	0.09
Methomyl		0.038	1.33	0.06	0.055	0.064	0.039
Cypermethrin		0.179	0.219	0.138	0.2721	0.273	0.278
Chlorothalonil		0.295	0.267	0.339	0.375	0.675	0.356
Chlorpyrifos		0.038	0.03	0.012	0.029	0.042	0.028
Glyphosate		0.026	0.029	0.023	0.051	0.034	0.03
Imidacloprid		0.068	0.068	0.037	0.082	0.134	0.06
Tebuconazole		0.104	0.143	0.115	0.215	0.256	0.142
Terbufós		0.005	0.005	0.007	0.009	0.007	0.008

[truncated: 1 more sheets: TMDI]
