# Supplementary material for: Risk assessment of pesticide residues ingestion in food offered by institutional restaurant menus
Source: PLoS One. 2024 Dec 18;19(12):e0313836. doi: 10.1371/journal.pone.0313836 (PMC11654986; doi:10.1371/journal.pone.0313836)
Supplement: S1 File — (ZIP) [file pone.0313836.s003.zip]

Archive with 6 entries (6 files):
- Institutional Restaurant 6 (IR 6).xlsx
- Institucional Restaurant 2 (IR 2).xlsx
- Institutional Restaurant 1 (IR 1).xlsx
- Institucional Restaurant 3 (IR 3).xlsx
- Institutional Restaurant 5 (IR 5).xlsx
- Institutional Restaurant 4 (IR 4).xlsx
