# Supplementary material for: Risk assessment of pesticide residues ingestion in food offered by institutional restaurant menus
Source: PLoS One. 2024 Dec 18;19(12):e0313836. doi: 10.1371/journal.pone.0313836 (PMC11654986; doi:10.1371/journal.pone.0313836)
Supplement: S1 File — (ZIP) [file pone.0313836.s003.zip › Institutional Restaurant 6 (IR 6).xlsx]

## Sheet: WEEK 1
MONDAY MENU - FEBRUARY, 12					TUESDAY MENU - FEBRUARY, 13					WEDNESDAY MENU - FEBRUARY, 14					THURSDAY MENU - FEBRUARY, 14					FRIDAY MENU - FEBRUARY, 14					CARDÁPIO SEGUNDA 11/03
Estimated daily (average) intake of active ingredients of pesticides potentially contained in institutional restaurant menus and the respective toxicological classes.					Estimated daily (average) intake of active ingredients of pesticides potentially contained in institutional restaurant menus and the respective toxicological classes.					Estimated daily (average) intake of active ingredients of pesticides potentially contained in institutional restaurant menus and the respective toxicological classes.					Estimated daily (average) intake of active ingredients of pesticides potentially contained in institutional restaurant menus and the respective toxicological classes.					Estimated daily (average) intake of active ingredients of pesticides potentially contained in institutional restaurant menus and the respective toxicological classes.					Ingestão (média) diária estimada de ingredientes ativos de agrotóxicos potencialmente contidos em cardápios de restaurantes institucionais e as respectivas classes toxicológicas.
AI	FOOD/INGREDIENTS	Average intake mg/kg/dia (Sum of TMDI)	Risk characterization	Toxicity	AI	FOOD/INGREDIENTS	Average intake mg/kg/dia (Sum of TMDI)	Risk characterization	Toxicity	AI	FOOD/INGREDIENTS	Average intake mg/kg/dia (Sum of TMDI)	Risk characterization	Toxicity	AI	FOOD/INGREDIENTS	Average intake mg/kg/dia (Sum of TMDI)	Risk characterization	Toxicity	AI	FOOD/INGREDIENTS	Average intake mg/kg/dia (Sum of TMDI)	Risk characterization	Toxicity	IA	ALIMENTOS/INGREDIENTES
2,4 D	Frango,Leite,Creme de leite,Shoyo,Milho,Amido,Arroz,Macarrão	0.0788	Acceptable	SLIGHTLY TOXIC	2,4 D	Coxão duro,Maionese,Amido,Arroz,Macarrão,Shoyo	0.0961	Acceptable	SLIGHTLY TOXIC	2,4 D	Coxa e sobrecoxa,Leite,Creme de leite,Amido,Arroz integral,Macarrão,Shoyo,Milho verde	0.0788	Acceptable	SLIGHTLY TOXIC	2,4 D	Coxão duro,Arroz,Macarrão,Milho	0.096	Acceptable	SLIGHTLY TOXIC	2,4 D	Carne moída,Arroz,Macarrão,Shoyo,Leite,Creme de leite	0.0963	Acceptable	SLIGHTLY TOXIC	2,4 D	Frango,Leite,Creme de leite,Shoyo,Milho,Amido,Arroz,Macarrão
ABAMECTIN	Tomate,Pimentão,Cebola,Shoyo,Milho,Amido,Catchup,Ervilha,Alho,Feijão,Batata-palha	0.2008	Unacceptable	MODERATELY TOXIC	ABAMECTIN	Alho,Pimentão,Cebola,Cenoura,Tomate,Feijão,Extrato de tomate,Amido,Shoyo	0.3008	Unacceptable	MODERATELY TOXIC	ABAMECTIN	Alho,Pimentão,Cebola,Cenoura,Tomate,Feijão,Extrato de tomate,Amido,Shoyo,Berinjela,Milho verde	0.3011	Unacceptable	MODERATELY TOXIC	ABAMECTIN	Alho,Pimentão,Cebola,Tomate,Feijão branco,Extrato de tomate,Milho,Melancia	0.2014	Unacceptable	MODERATELY TOXIC	ABAMECTIN	Alho,Pimentão,Cebola,Cenoura,Tomate,Feijão preto,Extrato de tomate,Shoyo,Catchup	0.3008	Unacceptable	MODERATELY TOXIC	ABAMECTIN	Tomate,Pimentão,Cebola,Shoyo,Milho,Amido,Catchup,Ervilha,Alho,Feijão,Batata-palha
ACEPHATE	Tomate,Shoyo,Frango,Leite,Creme de leite,Milho,Amido,Catchup,Feijão,Batata-palha	0.0039	Acceptable	SLIGHTLY TOXIC	ACEPHATE	Coxão duro,Maionese,Colorau,Tomate,Extrato de tomate,Amido,Feijão,Shoyo	0.0083	Acceptable	SLIGHTLY TOXIC	ACEPHATE	Coxa e sobrecoxa,Leite,Creme de leite,Colorau,Tomate,Extrato de tomate,Amido,Feijão,Shoyo,Milho verde	0.0039	Acceptable	SLIGHTLY TOXIC	ACEPHATE	Coxão duro,Colorau,Tomate,Extrato de tomate,Feijão branco,Milho	0.0082	Acceptable	SLIGHTLY TOXIC	ACEPHATE	Carne moída,Colorau,Tomate,Extrato de tomate,Feijão preto,Shoyo,Leite,Creme de leite,Catchup	0.0088	Acceptable	SLIGHTLY TOXIC	ACEPHATE	Tomate,Shoyo,Frango,Leite,Creme de leite,Milho,Amido,Catchup,Feijão,Batata-palha
ACETAMIPRID	Alface,Tomate,Pimentão,Cebola,Shoyo,Frango,Leite,Creme de leite,Milho,Amido,Catchup,Ervilha,Alho,Arroz,Couve,Feijão,Jerimum,Farinha de mandioca,Batata-palha,Cajú(Polpa)	0.1348	Acceptable	SLIGHTLY TOXIC	ACETAMIPRID	Coxão duro,Maionese,Alface,Chuchu,Jerimum,Farinha de mandioca,Alho,Cebola,Arroz,Pimentão,Tomate,Extrato de tomate,Amido,Feijão,Shoyo	0.1188	Acceptable	SLIGHTLY TOXIC	ACETAMIPRID	Coxa e sobrecoxa,Leite,Creme de leite,Jerimum,Farinha de mandioca,Alho,Cebola,Arroz integral,Pimentão,Tomate,Extrato de tomate,Amido,Feijão,Shoyo,Berinjela,Milho verde,Abacaxi	0.0571	Acceptable	SLIGHTLY TOXIC	ACETAMIPRID	Coxão duro,Jerimum,Farinha de mandioca,Alho,Cebola,Arroz,Pimentão,Tomate,Extrato de tomate,Feijão branco,Macaxeira,Batata doce,Milho,Melancia,Goiaba (polpa)	0.2059	Acceptable	SLIGHTLY TOXIC	ACETAMIPRID	Carne moída,Alface,Jerimum,Alho,Cebola,Arroz,Pimentão,Tomate,Extrato de tomate,Feijão preto,Shoyo,Beterraba,Abacaxi,Leite,Creme de leite,Catchup,Lentilha	0.1247	Acceptable	SLIGHTLY TOXIC	ACETAMIPRID	Alface,Tomate,Pimentão,Cebola,Shoyo,Frango,Leite,Creme de leite,Milho,Amido,Catchup,Ervilha,Alho,Arroz,Couve,Feijão,Jerimum,Farinha de mandioca,Batata-palha,Cajú(Polpa)
ALDRIN AND ELDRIN	Frango,Leite,Creme de leite	0.0422	Unacceptable	HIGHLY TOXIC	ALDRIN AND ELDRIN	Coxão duro,Maionese	0.029	Unacceptable	HIGHLY TOXIC	ALDRIN AND ELDRIN	Coxa e sobrecoxa,Leite,Creme de leite	0.0422	Unacceptable	HIGHLY TOXIC	ALDRIN AND ELDRIN	Coxão duro	0.028	Unacceptable	HIGHLY TOXIC	ALDRIN AND ELDRIN	Carne moída,Leite,Creme de leite	0.0282	Unacceptable	HIGHLY TOXIC	ALDRIN AND ELDRIN	Frango,Leite,Creme de leite
ATRAZINE	Shoyo,Milho,Amido	0	Acceptable	MODERATELY TOXIC	ATRAZINE	Shoyo,Amido	0	Acceptable	MODERATELY TOXIC	ATRAZINE	Abacaxi,Shoyo,Amido,Milho verde	0.0006	Acceptable	MODERATELY TOXIC	ATRAZINE	Milho	0	Acceptable	MODERATELY TOXIC	ATRAZINE	Shoyo,Abacaxi	0.0006	Acceptable	MODERATELY TOXIC	ATRAZINE	Shoyo,Milho,Amido
BIFENTHRIN	Alface,Tomate,Pimentão,Cebola,Shoyu,Leite,Creme de leite,Milho,Ervilha,Amido,Catchup,Alho,Arroz,Couve,Macarrão,Feijão,Batata palha	0.1004	Acceptable	SLIGHTLY TOXIC	BIFENTHRIN	Cenoura,Alface,Coxão duro,Tomate,Cebola,Pimentão,Shoyo,Extrato de tomate,Amido,Alho,Arroz,Macarrão,Feijão,Acerola (polpa),Banana	0.0974	Acceptable	SLIGHTLY TOXIC	BIFENTHRIN	Cebola,Pimentão,Berinjela,Tomate,Shoyo,Creme de leite,Leite,Amido,Milho verde,Alho,Arroz,Cenoura,Macarrão,Extrato de tomate,Feijão,Abacaxi	0.1009	Acceptable	SLIGHTLY TOXIC	BIFENTHRIN	Coxão duro,Tomate,Cebola,Pimentão,Alho,Arroz,Macarrão,Extrato de tomate,Milho,Feijão branco,Melancia	0.5109	Acceptable	SLIGHTLY TOXIC	BIFENTHRIN	Alface,Cenoura,Abacaxi,Shoyo,Leite,Creme de leite,Extrato de tomate,Catchup,Cebola,Carne moída,Tomate,Pimentão,Alho,Arroz,Lentilha,Feijão preto,Macarrão	0.5244	Acceptable	SLIGHTLY TOXIC	BIFENTHRIN	Alface,Tomate,Pimentão,Cebola,Shoyu,Leite,Creme de leite,Milho,Ervilha,Amido,Catchup,Alho,Arroz,Couve,Macarrão,Feijão,Batata palha
CARBARYL	Tomate,Cebola,Leite,Creme de leite,Catchup,Alho,Macarrão,Feijão,Jerimum,Batata-palha,Óleo,Margarina	0.0855	Acceptable	HIGHLY TOXIC	CARBARYL	Coxão duro,Banana,Jerimum,Macarrão,Alho,Cebola,Tomate,Extrato de tomate,Feijão,Óleo,Margarina	0.105	Acceptable	HIGHLY TOXIC	CARBARYL	Leite,Creme de leite,Jerimum,Macarrão,Alho,Cebola,Tomate,Extrato de tomate,Feijão,Abacaxi,Óleo,Margarina	0.1005	Acceptable	HIGHLY TOXIC	CARBARYL	Coxão duro,Jerimum,Macarrão,Alho,Cebola,Tomate,Extrato de tomate,Feijão branco,Óleo,Margarina	0.091	Acceptable	HIGHLY TOXIC	CARBARYL	Carne moída,Jerimum,Macarrão,Alho,Cebola,Tomate,Extrato de tomate,Feijão preto,Abacaxi,Leite,Creme de leite,Catchup,Óleo,Margarina	0.1075	Acceptable	HIGHLY TOXIC	CARBARYL	Tomate,Cebola,Leite,Creme de leite,Catchup,Alho,Macarrão,Feijão,Jerimum,Batata-palha,Óleo,Margarina
CARBOSSULFAN	Tomate,Shoyo,Frango,Milho,Amido,Catchup,Arroz,Feijão,Batata-palha,Laranja	0.0635	Unacceptable	HIGHLY TOXIC	CARBOSSULFAN	Coxão duro,Maionese,Arroz,Tomate,Extrato de tomate,Amido,Shoyo,Feijão	0.0125	Unacceptable	HIGHLY TOXIC	CARBOSSULFAN	Coxa e sobrecoxa,Arroz integral,Tomate,Extrato de tomate,Amido,Shoyo,Feijão,Milho verde	0.0555	Unacceptable	HIGHLY TOXIC	CARBOSSULFAN	Coxão duro,Arroz,Tomate,Extrato de tomate,Feijão branco,Milho	0.052	Unacceptable	HIGHLY TOXIC	CARBOSSULFAN	Carne moída,Arroz,Tomate,Extrato de tomate,Shoyo,Feijão preto,Catchup	0.052	Unacceptable	HIGHLY TOXIC	CARBOSSULFAN	Tomate,Shoyo,Frango,Milho,Amido,Catchup,Arroz,Feijão,Batata-palha,Laranja
CYPERMETHRIN	Frango,Leite,Creme de leite,Alface,Tomate,Pimentão,Cebola,Shoyo,Milho,Amido,Catchup,Ervilha,Alho,Arroz,Macarrão,Feijão,Jerimum,Farinha de mandioca,Batata-palha	0.1343	Acceptable	MODERATELY TOXIC	CYPERMETHRIN	Coxão duro,Maionese,Chuchu,Alface,Cebola,Pimentão,Shoyo,Extrato de tomate,Amido,Alho,Arroz,Macarrão,Feijão,Jerimum,Farinha de mandioca,Acerola (polpa)	0.432	Acceptable	MODERATELY TOXIC	CYPERMETHRIN	Coxa e sobrecoxa,Leite,Creme de leite,Cebola,Pimentão,Shoyo,Extrato de tomate,Amido,Alho,Arroz integral,Macarrão,Feijão,Jerimum,Farinha de mandioca,Berinjela,Milho verde,Abacaxi	0.1348	Acceptable	MODERATELY TOXIC	CYPERMETHRIN	Coxão duro,Cebola,Pimentão,Extrato de tomate,Alho,Arroz,Macarrão,Feijão branco,Jerimum,Farinha de mandioca,Macaxeira,Milho,Melancia	0.3791	Acceptable	MODERATELY TOXIC	CYPERMETHRIN	Carne moída,Alface,Cebola,Pimentão,Shoyo,Extrato de tomate,Alho,Arroz,Macarrão,Feijão preto,Jerimum,Beterraba,Abacaxi,Leite,Creme de leite,Catchup,Lentilha	0.3935	Acceptable	MODERATELY TOXIC	CYPERMETHRIN	Frango,Leite,Creme de leite,Alface,Tomate,Pimentão,Cebola,Shoyo,Milho,Amido,Catchup,Ervilha,Alho,Arroz,Macarrão,Feijão,Jerimum,Farinha de mandioca,Batata-palha
CHLOROTHALONIL	Frango,Leite,Creme de leite,Alface,Tomate,Pimentão,Cebola,Shoyo,MIlho,Amido,Catchup,Ervilha,Arroz,Couve,Feijão,Jerimum,Farinha de mandioca,Batata-palha	0.3232	Acceptable	MODERATELY TOXIC	CHLOROTHALONIL	Coxão duro,Açafrão,Banana,Chuchu,Jerimum,Cenoura,Farinha de mandioca,Alface,Pimentão,Cebola,Tomate,Extrato de tomate,Arroz,Amido,Feijão,Shoyo	0.5368	Acceptable	MODERATELY TOXIC	CHLOROTHALONIL	Coxa e sobrecoxa,Leite,Creme de leite,Jerimum,Cenoura,Farinha de mandioca,Pimentão,Cebola,Tomate,Extrato de tomate,Arroz integral,Amido,Feijão,Shoyo,Berinjela,Milho verde	0.2882	Acceptable	MODERATELY TOXIC	CHLOROTHALONIL	Coxão duro,Jerimum,Farinha de mandioca,Pimentão,Cebola,Tomate,Extrato de tomate,Arroz,Feijão branco,Macaxeira,Batata doce,Milho,Melancia	0.5698	Acceptable	MODERATELY TOXIC	CHLOROTHALONIL	Carne moída,Jerimum,Cenoura,Alface,Pimentão,Cebola,Tomate,Extrato de tomate,Arroz,Feijão preto,Shoyo,Beterraba,Leite,Creme de leite,Catchup,Lentilha	0.3559	Acceptable	MODERATELY TOXIC	CHLOROTHALONIL	Frango,Leite,Creme de leite,Alface,Tomate,Pimentão,Cebola,Shoyo,MIlho,Amido,Catchup,Ervilha,Arroz,Couve,Feijão,Jerimum,Farinha de mandioca,Batata-palha
CHLORPYRIFOS	Frango,Tomate,Shoyo,Milho,Amido,Catchup,Ervilha,Macarrão,Feijão,Batata-palha	0.0311	Acceptable	MODERATELY TOXIC	CHLORPYRIFOS	Maionese,Banana,Macarrão,Amido,Tomate,Extrato de tomate,Feijão,Shoyo	0.0298	Acceptable	MODERATELY TOXIC	CHLORPYRIFOS	Coxa e sobrecoxa,Macarrão,Amido,Tomate,Extrato de tomate,Feijão,Shoyo,Milho verde	0.0311	Acceptable	MODERATELY TOXIC	CHLORPYRIFOS	Macarrão,Tomate,Extrato de tomate,Feijão branco,Milho	0.029	Acceptable	MODERATELY TOXIC	CHLORPYRIFOS	Macarrão,Tomate,Extrato de tomate,Feijão preto,Shoyo,Catchup,Lentilha	0.03	Acceptable	MODERATELY TOXIC	CHLORPYRIFOS	Frango,Tomate,Shoyo,Milho,Amido,Catchup,Ervilha,Macarrão,Feijão,Batata-palha
DDT	Frango,Leite,Creme de leite	0.0636	Acceptable		DDT	Coxão duro,Maionese	0.701	Unacceptable		DDT	Coxa e sobrecoxa,Leite,Creme de leite	0.0636	Acceptable		DDT	Coxão duro	0.7	Unacceptable		DDT	Carne moída,Leite,Creme de leite	0.7006	Unacceptable		DDT	Frango,Leite,Creme de leite
DITHIOCARBAMATES	Frango,Leite,Creme de leite,Alface,Tomate,Pimentão,Cebola,Shoyo,Milho,Amido,Catchup,Ervilha,Alho,Arroz,Macarrão,Feijão,Jerimum,Batata-palha	0.1556	Acceptable	EXTREMELY TOXIC	DITHIOCARBAMATES	Coxão duro,Maionese,Jerimum,Cenoura,Alface,Pimentão,Alho,Macarrão,Cebola,Arroz,Tomate,Extrato de tomate,Amido,Feijão,Shoyo	0.1655	Acceptable	EXTREMELY TOXIC	DITHIOCARBAMATES	Coxa e sobrecoxa,Leite,Creme de leite,Jerimum,Cenoura,Pimentão,Alho,Macarrão,Cebola,Arroz integral,Tomate,Extrato de tomate,Amido,Feijão,Shoyo,Berinjela,Milho verde,Abacaxi	0.1666	Acceptable	EXTREMELY TOXIC	DITHIOCARBAMATES	Coxão duro,Jerimum,Pimentão,Alho,Macarrão,Cebola,Arroz,Tomate,Extrato de tomate,Feijão branco,Milho,Melancia	0.147	Acceptable	EXTREMELY TOXIC	DITHIOCARBAMATES	Carne moída,Jerimum,Cenoura,Alface,Pimentão,Alho,Macarrão,Cebola,Arroz,Tomate,Extrato de tomate,Feijão preto,Shoyo,Beterraba,Abacaxi,Leite,Creme de leite,Catchup	0.1995	Acceptable	EXTREMELY TOXIC	DITHIOCARBAMATES	Frango,Leite,Creme de leite,Alface,Tomate,Pimentão,Cebola,Shoyo,Milho,Amido,Catchup,Ervilha,Alho,Arroz,Macarrão,Feijão,Jerimum,Batata-palha
FENAMIPHOS	Frango,Leite,Creme de leite,Tomate,Catchup,Batata-palha	0.0043	Acceptable	EXTREMELY TOXIC	FENAMIPHOS	Batata inglesa,Banana,Tomate,Extrato de tomate,carne,Maionese	0.0145	Acceptable	EXTREMELY TOXIC	FENAMIPHOS	Coxa e sobrecoxa,Leite,Creme de leite,Tomate,Extrato de tomate	0.0043	Acceptable	EXTREMELY TOXIC	FENAMIPHOS	Tomate,Extrato de tomate,Coxão duro	0.0034	Acceptable	EXTREMELY TOXIC	FENAMIPHOS	Carne moída,Tomate,Extrato de tomate,Leite,Creme de leite,Catchup	0.0036	Acceptable	EXTREMELY TOXIC	FENAMIPHOS	Frango,Leite,Creme de leite,Tomate,Catchup,Batata-palha
FLUTRIAFOL	Frango,Leite,Creme de leite,Tomate,Pimentão,Cebola,Shoyo,Milho,Amido,Catchup,Ervilha,Arroz,Macarrão,FeijãoJerimum,Farinha de mandioca,Batata-palha	0.0299	Acceptable	MODERATELY TOXIC	FLUTRIAFOL	Coxão duro,Maionese,Açafrão,Banana,Chuchu,Batata inglesa,Farinha de mandioca,Jerimum,Alho,Macarrão,Pimentão,Cebola,Arroz,Amido,Tomate,Extrato de tomate,Feijão,Shoyo	0.0594	Unacceptable	MODERATELY TOXIC	FLUTRIAFOL	Coxa e sobrecoxa,Leite,Creme de leite,Farinha de mandioca,Jerimum,Alho,Macarrão,Pimentão,Cebola,Arroz integral,Amido,Tomate,Extrato de tomate,Feijão,Shoyo,Berinjela,Milho verde,Abacaxi	0.0489	Acceptable	MODERATELY TOXIC	FLUTRIAFOL	Coxão duro,Farinha de mandioca,Jerimum,Alho,Macarrão,Pimentão,Cebola,Arroz,Tomate,Extrato de tomate,Feijão branco,Macaxeira,Batata doce,Milho,Melancia	0.065	Unacceptable	MODERATELY TOXIC	FLUTRIAFOL	Carne moída,Jerimum,Alho,Macarrão,Pimentão,Cebola,Arroz,Tomate,Extrato de tomate,Feijão preto,Shoyo,Beterraba,Abacaxi,Leite,Creme de leite,Catchup,Lentilha	0.016	Acceptable	MODERATELY TOXIC	FLUTRIAFOL	Frango,Leite,Creme de leite,Tomate,Pimentão,Cebola,Shoyo,Milho,Amido,Catchup,Ervilha,Arroz,Macarrão,FeijãoJerimum,Farinha de mandioca,Batata-palha
FORMETANATE	Alface,Tomate,Pimentão,Cebola,Catchup,Alho,Feijão,Jerimum,Batata-palha	0.0252	Acceptable	EXTREMELY TOXIC	FORMETANATE	Batata inglesa,Jerimum,Tomate,Alho,Pimentão,Cebola,Extrato de tomate,Feijão	0.027	Acceptable	EXTREMELY TOXIC	FORMETANATE	Jerimum,Tomate,Alho,Pimentão,Cebola,Extrato de tomate,Feijão,Berinjela	0.035	Acceptable	EXTREMELY TOXIC	FORMETANATE	Jerimum,Tomate,Alho,Pimentão,Cebola,Extrato de tomate,Feijão branco	0.025	Acceptable	EXTREMELY TOXIC	FORMETANATE	Jerimum,Tomate,Alho,Pimentão,Cebola,Extrato de tomate,Feijão preto,Catchup	0.025	Acceptable	EXTREMELY TOXIC	FORMETANATE	Alface,Tomate,Pimentão,Cebola,Catchup,Alho,Feijão,Jerimum,Batata-palha
GLYPHOSATE	Frango,Leite,Creme de leite,Shoyo,Milho,Amido,Ervilha,Arroz,Feijão,Farinha de mandioca,Cajú(Polpa)	0.0382	Acceptable	SLIGHTLY TOXIC	GLYPHOSATE	Coxão duro,Maionese,Açafrão,Banana,Farinha de mandioca,Cenoura,Arroz,Amido,Feijão,Shoyo	0.0193	Acceptable	SLIGHTLY TOXIC	GLYPHOSATE	Coxa e sobrecoxa,Leite,Creme de leite,Farinha de mandioca,Cenoura,Arroz integral,Amido,Feijão,Shoyo,Milho verde,Abacaxi	0.0254	Acceptable	SLIGHTLY TOXIC	GLYPHOSATE	Coxão duro,Farinha de mandioca,Arroz,Feijão branco,Macaxeira,Batata doce,Milho,Goiaba (polpa)	0.0334	Acceptable	SLIGHTLY TOXIC	GLYPHOSATE	Carne moída,Cenoura,Arroz,Feijão preto,Shoyo,Beterraba,Abacaxi,Leite,Creme de leite,Lentilha	0.0219	Acceptable	SLIGHTLY TOXIC	GLYPHOSATE	Frango,Leite,Creme de leite,Shoyo,Milho,Amido,Ervilha,Arroz,Feijão,Farinha de mandioca,Cajú(Polpa)
LINDANE	Frango,Leite,Creme de leite	0.0011	Acceptable		LINDANE	Coxão duro,Maionese	0.0014	Acceptable		LINDANE	Coxa e sobrecoxa,Leite,Creme de leite	0.0011	Acceptable		LINDANE	Coxão duro	0.0014	Acceptable		LINDANE	Carne moída,Leite,Creme de leite	0.0014	Acceptable		LINDANE	Frango,Leite,Creme de leite
IMIDACLOPRID	Frango,Leite,Creme de leite,Alface,Tomate,Pimentão,Cebola,Shoyo,Milho,Amido,Catchup,Alho,Arroz,Couve,Feijão,Jerimum,Batata-palha	0.044	Acceptable	SLIGHTLY TOXIC	IMIDACLOPRID	Coxão duro,Maionese,Banana,Cenoura,Jerimum,Batata inglesa,Alface,Alho,Pimentão,Cebola,Arroz,Tomate,Extrato de tomate,Amido,Feijão,Shoyo	0.081	Acceptable	SLIGHTLY TOXIC	IMIDACLOPRID	Coxa e sobrecoxa,Leite,Creme de leite,Cenoura,Jerimum,Alho,Pimentão,Cebola,Arroz integral,Tomate,Extrato de tomate,Amido,Feijão,Shoyo,Berinjela,Milho verde,Abacaxi	0.0615	Acceptable	SLIGHTLY TOXIC	IMIDACLOPRID	Coxão duro,Jerimum,Alho,Pimentão,Cebola,Arroz,Tomate,Extrato de tomate,Feijão branco,Milho,Melancia,Goiaba (polpa)	0.0658	Acceptable	SLIGHTLY TOXIC	IMIDACLOPRID	Carne moída,Cenoura,Jerimum,Alface,Alho,Pimentão,Cebola,Arroz,Tomate,Extrato de tomate,Feijão preto,Shoyo,Abacaxi,Leite,Creme de leite,Catchup	0.0713	Acceptable	SLIGHTLY TOXIC	IMIDACLOPRID	Frango,Leite,Creme de leite,Alface,Tomate,Pimentão,Cebola,Shoyo,Milho,Amido,Catchup,Alho,Arroz,Couve,Feijão,Jerimum,Batata-palha
MANDIOPROPAMID	Frango,Leite,Creme de leite,Alface,Tomate,Cebola,Catchup,Alho,Couve,Jerimum,Batata-palha	0.0444	Acceptable	HIGHLY TOXIC	MANDIOPROPAMID	Coxão duro,Maionese,Chuchu,Jerimum,Alho,Batata inglesa,Alface,Cebola,Tomate,Extrato de tomate	0.0469	Acceptable	HIGHLY TOXIC	MANDIOPROPAMID	Coxa e sobrecoxa,Leite,Creme de leite,Jerimum,Alho,Cebola,Tomate,Extrato de tomate,Cebolinha,Abacaxi	0.0744	Acceptable	HIGHLY TOXIC	MANDIOPROPAMID	Coxão duro,Jerimum,Alho,Cebola,Tomate,Extrato de tomate,Melancia	0.0434	Acceptable	HIGHLY TOXIC	MANDIOPROPAMID	Carne moída,Jerimum,Alho,Alface,Cebola,Tomate,Extrato de tomate,Abacaxi,Leite,Creme de leite,Catchup	0.1037	Acceptable	HIGHLY TOXIC	MANDIOPROPAMID	Frango,Leite,Creme de leite,Alface,Tomate,Cebola,Catchup,Alho,Couve,Jerimum,Batata-palha
METAFLUMIZONE	Leite,Creme de leite,Alface,Tomate,Shoyo,Milho,Amido,Catchup,Couve,Batata-palha,Laranja	0.3203	Acceptable	EXTREMELY TOXIC	METAFLUMIZONE	Coxão duro,Batata inglesa,Alface,Tomate,Extrato de tomate,Amido,Shoyo	0.0822	Acceptable	EXTREMELY TOXIC	METAFLUMIZONE	Leite,Creme de leite,Tomate,Extrato de tomate,Amido,Shoyo	0.0103	Acceptable	EXTREMELY TOXIC	METAFLUMIZONE	Coxão duro,Tomate,Extrato de tomate,Milho,Melancia	0.0534	Acceptable	EXTREMELY TOXIC	METAFLUMIZONE	Carne moída,Alface,Tomate,Extrato de tomate,Shoyo,Leite,Creme de leite,Catchup	0.0817	Acceptable	EXTREMELY TOXIC	METAFLUMIZONE	Leite,Creme de leite,Alface,Tomate,Shoyo,Milho,Amido,Catchup,Couve,Batata-palha,Laranja
METCONAZOLE	Tomate,Pimentão,Cebola,Shoyo,Milho,Amido,Catchup,Alho,Feijão,Batata-palha	0.005	Acceptable	EXTREMELY TOXIC	METCONAZOLE	Cenoura,Alho,Batata inglesa,Pimentão,Cebola,Tomate,Extrato de tomate,Amido,Feijão,Shoyo	0.008	Acceptable	EXTREMELY TOXIC	METCONAZOLE	Cenoura,Alho,Pimentão,Cebola,Tomate,Extrato de tomate,Amido,Feijão,Shoyo,Milho verde	0.006	Acceptable	EXTREMELY TOXIC	METCONAZOLE	Alho,Pimentão,Cebola,Tomate,Extrato de tomate,Feijão branco,Milho,Melancia	0.008	Acceptable	EXTREMELY TOXIC	METCONAZOLE	Cenoura,Alho,Pimentão,Cebola,Tomate,Extrato de tomate,Feijão preto,Shoyo,Catchup	0.006	Acceptable	EXTREMELY TOXIC	METCONAZOLE	Tomate,Pimentão,Cebola,Shoyo,Milho,Amido,Catchup,Alho,Feijão,Batata-palha
METHOMYL	Tomate,Frango,Leite,Creme de leite,Shoyo,Milho,Amido,Catchup,Margarina,Óleo,Arroz,Couve,Feijão,Batata-palha	0.0548	Acceptable	HIGHLY TOXIC	METHOMYL	Coxão duro,Maionese,Óleo,Margarina,Acerola (polpa),Macarrão,Batata inglesa,Arroz,Tomate,Extrato de tomate,Amido,Feijão,Shoyo	1.0156	Acceptable	HIGHLY TOXIC	METHOMYL	Coxa e sobrecoxa,Leite,Creme de leite,Óleo,Margarina,Macarrão,Arroz integral,Tomate,Extrato de tomate,Amido,Feijão,Shoyo,Milho verde	0.1148	Acceptable	HIGHLY TOXIC	METHOMYL	Coxão duro,Óleo,Margarina,Macarrão,Arroz,Tomate,Extrato de tomate,Feijão branco,Milho,Melancia	0.112	Acceptable	HIGHLY TOXIC	METHOMYL	Carne moída,Óleo,Margarina,Macarrão,Arroz,Tomate,Extrato de tomate,Feijão preto,Shoyo,Leite,Creme de leite,Catchup	0.112	Acceptable	HIGHLY TOXIC	METHOMYL	Tomate,Frango,Leite,Creme de leite,Shoyo,Milho,Amido,Catchup,Margarina,Óleo,Arroz,Couve,Feijão,Batata-palha
PARAQUAT	Frango,Leite,Creme de leite	0.0013	Acceptable	EXTREMELY TOXIC	PARAQUAT	Coxão duro,Maionese	0.0015	Acceptable	EXTREMELY TOXIC	PARAQUAT	Coxa e sobrecoxa,Leite,Creme de leite	0.0013	Acceptable	EXTREMELY TOXIC	PARAQUAT	Coxão duro	0.0014	Acceptable	EXTREMELY TOXIC	PARAQUAT	Carne moída,Leite,Creme de leite	0.0016	Acceptable	EXTREMELY TOXIC	PARAQUAT	Frango,Leite,Creme de leite
PIRIMICARB	Frango,Leite,Creme de leite,Alface,Tomate,Catchup,Couve,Feijão,Batata-palha	0.0364	Acceptable	HIGHLY TOXIC	PIRIMICARB	Coxão duro,Maionese,Alface,Batata inglesa,Tomate,Extrato de tomate,Feijão	0.0375	Acceptable	HIGHLY TOXIC	PIRIMICARB	Coxa e sobrecoxa,Leite,Creme de leite,Tomate,Extrato de tomate,Feijão,Berinjela	0.0364	Acceptable	HIGHLY TOXIC	PIRIMICARB	Coxão duro,Tomate,Extrato de tomate,Feijão branco	0.0254	Acceptable	HIGHLY TOXIC	PIRIMICARB	Carne moída,Alface,Tomate,Extrato de tomate,Feijão preto,Leite,Creme de leite,Catchup	0.0357	Acceptable	HIGHLY TOXIC	PIRIMICARB	Frango,Leite,Creme de leite,Alface,Tomate,Catchup,Couve,Feijão,Batata-palha
PROPAMOCARB	Frango,Leite,Creme de leite,Alface,Tomate,Pimentão,Cebola,Catchup,Couve,Jerimum,Batata-palha	0.1274	Acceptable	UNLIKELY TO CAUSE ACUTE HARM	PROPAMOCARB	Coxão duro,Maionese,Chuchu,Jerimum,Alface,Pimentão,Batata inglesa,Cebola,Tomate,Extrato de tomate	0.1665	Acceptable	UNLIKELY TO CAUSE ACUTE HARM	PROPAMOCARB	Coxa e sobrecoxa,Leite,Creme de leite,Jerimum,Pimentão,Cebola,Tomate,Extrato de tomate,Berinjela	0.1074	Acceptable	UNLIKELY TO CAUSE ACUTE HARM	PROPAMOCARB	Coxão duro,Jerimum,Pimentão,Cebola,Tomate,Extrato de tomate,Melancia	0.1464	Acceptable	UNLIKELY TO CAUSE ACUTE HARM	PROPAMOCARB	Carne moída,Jerimum,Alface,Pimentão,Cebola,Tomate,Extrato de tomate,Leite,Creme de leite,Catchup	0.1267	Acceptable	UNLIKELY TO CAUSE ACUTE HARM	PROPAMOCARB	Frango,Leite,Creme de leite,Alface,Tomate,Pimentão,Cebola,Catchup,Couve,Jerimum,Batata-palha
TEBUCONAZOLE	Frango,Leite,Creme de leite,Alface,Tomate,Pimentão,Cebola,Shoyo,Milho,Amido,Catchup,Ervilha,Alho,Arroz,Couve,Macarrão,Feijão,Jerimum,Farinha de mandioca,Batata-palha,Laranja	0.1733	Acceptable	EXTREMELY TOXIC	TEBUCONAZOLE	Coxão duro,Maionese,Acerola (polpa),Banana,Chuchu,Farinha de mandioca,Cenoura,Jerimum,Alho,Alface,PImentão,Macarrão,Batata inglesa,Cebola,Arroz,Amido,Tomate,Extrato de tomate,Feijão,Shoyo	0.2054	Acceptable	EXTREMELY TOXIC	TEBUCONAZOLE	Coxa e sobrecoxa,Leite,Creme de leite,Farinha de mandioca,Cenoura,Jerimum,Alho,PImentão,Macarrão,Cebola,Arroz integral,Amido,Tomate,Extrato de tomate,Feijão,Shoyo,Berinjela,Milho verde,Abacaxi	0.1333	Acceptable	EXTREMELY TOXIC	TEBUCONAZOLE	Coxão duro,Farinha de mandioca,Jerimum,Alho,Pimentão,Macarrão,Cebola,Arroz,Tomate,Extrato de tomate,Feijão branco,Macaxeira,Milho,Melancia,Goiaba (polpa)	0.1159	Acceptable	EXTREMELY TOXIC	TEBUCONAZOLE	Carne moída,Cenoura,Jerimum,Alho,Alface,PImentão,Macarrão,Cebola,Arroz,Tomate,Extrato de tomate,Feijão preto,Shoyo,Beterraba,Abacaxi,Leite,Creme de leite,Catchup,Lentilha	0.1562	Acceptable	EXTREMELY TOXIC	TEBUCONAZOLE	Frango,Leite,Creme de leite,Alface,Tomate,Pimentão,Cebola,Shoyo,Milho,Amido,Catchup,Ervilha,Alho,Arroz,Couve,Macarrão,Feijão,Jerimum,Farinha de mandioca,Batata-palha,Laranja
TERBUFOS	Frango,Leite,Creme de leite,Milho,Amido,Feijão	0.0128	Acceptable	EXTREMELY TOXIC	TERBUFOS	Coxão duro,Maionese,Banana,Amido,Feijão	0.007	Acceptable	EXTREMELY TOXIC	TERBUFOS	Coxa e sobrecoxa,Leite,Creme de leite,Amido,Feijão,Milho verde	0.0128	Acceptable	EXTREMELY TOXIC	TERBUFOS	Coxão duro,Feijão branco,Milho	0.0034	Acceptable	EXTREMELY TOXIC	TERBUFOS	Carne moída,Feijão preto,Leite,Creme de leite	0.0037	Acceptable	EXTREMELY TOXIC	TERBUFOS	Frango,Leite,Creme de leite,Milho,Amido,Feijão
TRIFLURALIN	Tomate,Pimentão,Cebola,Shoyo,Milho,Amido,Catchup,Ervilha,Alho,Arroz,Feijão,Farinha de mandioca	0.0059	Acceptable	HIGHLY TOXIC	TRIFLURALIN	Farinha de mandioca,Cenoura,Alho,Pimentão,Cebola,Arroz,Tomate,Extrato de tomate,Amido,Feijão,Shoyo	0.0069	Acceptable	HIGHLY TOXIC	TRIFLURALIN	Farinha de mandioca,Cenoura,Alho,Pimentão,Cebola,Arroz integral,Tomate,Extrato de tomate,Amido,Feijão,Shoyo,Berinjela,Milho verde	0.0074	Acceptable	HIGHLY TOXIC	TRIFLURALIN	Farinha de mandioca,Alho,Pimentão,Cebola,Arroz,Tomate,Extrato de tomate,Feijão branco,Macaxeira,Milho	0.0063	Acceptable	HIGHLY TOXIC	TRIFLURALIN	Cenoura,Alho,Pimentão,Cebola,Arroz,Tomate,Extrato de tomate,Feijão preto,Shoyo,Catchup,Lentilha	0.007	Acceptable	HIGHLY TOXIC	TRIFLURALIN	Tomate,Pimentão,Cebola,Shoyo,Milho,Amido,Catchup,Ervilha,Alho,Arroz,Feijão,Farinha de mandioca
TRIFLOXYSTROBIN	Azeite,Frango,Leite,Creme de leite,Alface,Tomate,Pimentão,Cebola,Shoyo,Milho,Amido,Catchup,Alho,Arroz,Couve,Macarrão,Feijão,Jerimum,Farinha de mandioca,Batata-palha	0.0742	Acceptable	HIGHLY TOXIC	TRIFLOXYSTROBIN	Coxão duro,Maionese,Acerola (polpa),Banana,Chuchu,Farinha de mandioca,Cenoura,Jerimum,Macarrão,Alface,Pimentão,Batata inglesa,Cebola,Arroz,Tomate,Extrato de tomate,Amido,Feijão,Shoyo	0.0833	Acceptable	HIGHLY TOXIC	TRIFLOXYSTROBIN	Coxa e sobrecoxa,Leite,Creme de leite,Azeite,Farinha de mandioca,Cenoura,Jerimum,Macarrão,Pimentão,Cebola,Arroz integral,Tomate,Extrato de tomate,Amido,Feijão,Shoyo,Berinjela,Milho verde,Abacaxi	0.0652	Acceptable	HIGHLY TOXIC	TRIFLOXYSTROBIN	Coxão duro,Farinha de mandioca,Jerimum,Macarrão,Pimentão,Cebola,Arroz,Tomate,Extrato de tomate,Feijão branco,Macaxeira,Milho,Melancia,Goiaba (polpa)	0.0466	Acceptable	HIGHLY TOXIC	TRIFLOXYSTROBIN	Carne moída,Cenoura,Jerimum,Macarrão,Alface,Pimentão,Cebola,Arroz,Tomate,Extrato de tomate,Feijão preto,Shoyo,Abacaxi,Leite,Creme de leite,Catchup	0.0662	Acceptable	HIGHLY TOXIC	TRIFLOXYSTROBIN	Azeite,Frango,Leite,Creme de leite,Alface,Tomate,Pimentão,Cebola,Shoyo,Milho,Amido,Catchup,Alho,Arroz,Couve,Macarrão,Feijão,Jerimum,Farinha de mandioca,Batata-palha
		2.4162					4.4964					2.1704					3.7745					3.7625
				mg/kg bw per d
AI	ADI mg/kg bw per d	BODY WEIGHT		ADI AMOUNT * BW																					IA	IDA mg/kg bw per d
2,4 D	0.01	65		0.65																					2,4 D	129.99
ABAMECTIN	0.002	65		0.13																					ABAMECTINA	129.998
ACEPHATE	0.0012	65		0.078																					ACEFATO	129.999
ACETAMIPRID	0.024	65		1.56																					ACETAMIPRIDO	129.976
ALDRIN E ELDRIN	0.0001	65		0.0065																					ALDRIN E ELDRIN	130
ATRAZINE	0.02	65		1.3																					ATRAZINA	129.98
BIFENTHRIN	0.02	65		1.3																					BIFENTRINA	129.98
CARBARYL	0.003	65		0.195																					CARBARIL	129.997
CARBOSSULFAN	0.00015	65		0.00975																					CARBOSSULFANO	130
CYPERMETHRIN	0.05	65		3.25																					CIPERMETRINA	129.95
CHLOROTHALONIL	0.03	65		1.95																					CLOROTALONIL	129.97
CHLORPYRIFOS	0.01	65		0.65																					CLORPIRIFÓS	129.99
DDT	0.01	65		0.65																					DDT	129.99
PARAQUAT DICHLORIDE	0.004	65		0.26																					DICLORETO DE PARAQUATE	129.996
DITHIOCARBAMATES	0.01	65		0.65																					DITIOCARBAMATOS	129.99
FENAMIPHOS	0.0008	65		0.052																					FENAMIFÓS	129.999
FLUTRIAFOL	0.01	65		0.65																					FLUTRIAFOL	129.99
FORMETANATE	0.025	65		1.625																					FORMETANATO	129.975
GLYPHOSATE	0.5	65		32.5																					GLIFOSATO	129.5
LINDANE	0.005	65		0.325																					LINDANO	129.995
IMIDACLOPRID	0.05	65		3.25																					IMIDACLOPRIDO	129.95
MANDIOPROPAMID	0.03	65		1.95																					MANDIOPROPAMIDA	129.97
METAFLUMIZONE	0.03	65		1.95																					METAFLUMIZONE	129.97
METCONAZOLE	0.048	65		3.12																					METCONAZOL	129.952
METHOMYL	0.02	65		1.3																					METONIL	129.98
PARAQUAT	0.004	65		0.26																					PARAQUAT	129.996
PIRIMICARB	0.02	65		1.3																					PIRIMICARBE	129.98
PROPAMOCARB	0.1	65		6.5																					PROPAMOCARBE	129.9
TEBUCONAZOLE	0.03	65		1.95																					TEBUCONAZOL	129.97
TERBUFOS	0.0002	65		0.013																					TERBUFÓS	130
TRIFLURALIN	0.02	65		1.3																					TRIFLURALINA	129.98
TRIFLOXYSTROBIN	0.03	65		1.95																					TRIFLOXISTROBINA	129.97

## Sheet: WEEK 2
MONDAY MENU - FEBRUARY, 18					TUESDAY MENU - FEBRUARY, 19					WEDNESDAY MENU - FEBRUARY, 20					THURSDAY MENU - FEBRUARY, 21					FRIDAY MENU - FEBRUARY, 22
Estimated daily (average) intake of active ingredients of pesticides potentially contained in institutional restaurant menus and the respective toxicological classes.					Estimated daily (average) intake of active ingredients of pesticides potentially contained in institutional restaurant menus and the respective toxicological classes.					Estimated daily (average) intake of active ingredients of pesticides potentially contained in institutional restaurant menus and the respective toxicological classes.					Estimated daily (average) intake of active ingredients of pesticides potentially contained in institutional restaurant menus and the respective toxicological classes.					Estimated daily (average) intake of active ingredients of pesticides potentially contained in institutional restaurant menus and the respective toxicological classes.
AI	FOOD/INGREDIENTS	Average intake mg/kg/dia (Sum of TMDI)	Risk characterization	Toxicity	AI	FOOD/INGREDIENTS	Average intake mg/kg/dia (Sum of TMDI)	Risk characterization	Toxicity	AI	FOOD/INGREDIENTS	Average intake mg/kg/dia (Sum of TMDI)	Risk characterization	Toxicity	AI	FOOD/INGREDIENTS	Average intake mg/kg/dia (Sum of TMDI)	Risk characterization	Toxicity	AI	FOOD/INGREDIENTS	Average intake mg/kg/dia (Sum of TMDI)	Risk characterization	Toxicity	AVERAGE TMDI	SUM TMDI
2,4 D	Topside, Mozzarella cheese, Rice, Pasta, Corn	0.0961	Acceptable	SLIGHTLY TOXIC	2,4 D	Chicken thigh and drumstick, Rice, Pasta, Cornmeal, Dulce de leche	0.0787	Acceptable	SLIGHTLY TOXIC	2,4 D	Topside, Mayonnaise, Brown rice, Pasta	0.0961	Acceptable	SLIGHTLY TOXIC	2,4 D	Chicken, Milk, Cream, Soy Sauce, Rice, Pasta, Honey	0.0788	Acceptable	SLIGHTLY TOXIC	2,4 D	Ground beef, soy sauce, corn, starch, oats, egg	0.0281	Acceptable	SLIGHTLY TOXIC	0.07556	0.3778
ABAMECTIN	Garlic, Bell pepper, Onion, Carrot, Tomato, Black beans, Tomato paste	0.3008	Unacceptable	MODERATELY TOXIC	ABAMECTIN	Garlic, Bell pepper, Onion, Tomato, Beans, Tomato paste, Green beans, Cornmeal	0.2008	Unacceptable	MODERATELY TOXIC	ABAMECTIN	Garlic, Bell pepper, Onion, Carrot, Tomato, White beans, Tomato sauce	0.3008	Unacceptable	MODERATELY TOXIC	ABAMECTIN	Tomato, Bell Pepper, Onion, Soy Sauce, Garlic, Black Beans, Tomato Paste, Carrot, Honey	0.3008	Unacceptable	MODERATELY TOXIC	ABAMECTIN	Pepper, onion, tomato, tomato paste, soy sauce, tomato sauce, corn, starch, peas, coconut milk	0.0009	Acceptable	MODERATELY TOXIC	0.22082	1.1041
ACEPHATE	Topside, Mozzarella cheese, Paprika, Tomato, Tomato paste, Black beans, Corn	0.0084	Acceptable	SLIGHTLY TOXIC	ACEPHATE	Chicken Thigh and drumstick, Paprika, Tomato, Tomato paste, Beans, Cornmeal, Dulce de leche	0.0037	Acceptable	SLIGHTLY TOXIC	ACEPHATE	Topside, Mayonnaise, Paprika, Tomato, Tomato sauce, White beans	0.0083	Acceptable	SLIGHTLY TOXIC	ACEPHATE	Tomato, Soy Sauce, Chicken, Milk, Cream, Black Beans, Tomato Paste, Honey, Paprika	0.0039	Acceptable	SLIGHTLY TOXIC	ACEPHATE	Ground beef, paprika, tomato, tomato paste, soy sauce, tomato sauce, corn, starch, egg	0.0075	Acceptable	SLIGHTLY TOXIC	0.00636	0.0318
ACETAMIPRID	Topside, Mozzarella cheese, Chayote, Pumpkin, Cassava flour, Garlic, Onion, Rice, Bell pepper, Tomato, Tomato paste, Black beans, Kale, Corn, Pulp (guava)	0.1907	Acceptable	SLIGHTLY TOXIC	ACETAMIPRID	Chicken Thigh and drumstick, Pumpkin, Cassava flour, Garlic, Onion, Rice, Bell pepper, Tomato, Tomato paste, Beans, Green beans, Kale, Cabbage, Beetroot, Cornmeal, Dulce de leche	0.0431	Acceptable	SLIGHTLY TOXIC	ACETAMIPRID	Topside, Mayonnaise, Chayote, Pumpkin, Cassava flour, Garlic, Onion, Brown rice, Bell pepper, Tomato, Tomato sauce, White beans, Cassava, Cashew (pulp)	0.1894	Acceptable	SLIGHTLY TOXIC	ACETAMIPRID	Lettuce, Tomato, Bell Pepper, Onion, Soy Sauce, Chicken, Milk, Cream, Garlic, Rice, Black Beans, Pumpkin, Cassava Flour, Tomato Paste, Pineapple, Mustard, Honey	0.0551	Acceptable	SLIGHTLY TOXIC	ACETAMIPRID	Ground beef, onion, pepper, tomato, tomato paste, soy sauce, tomato sauce, cabbage, corn, starch, peas, mustard, oats, egg	0.0802	Acceptable	SLIGHTLY TOXIC	0.1117	0.5585
ALDRIN AND ELDRIN	Topside, Mozzarella cheese	0.0281	Unacceptable	HIGHLY TOXIC	ALDRIN AND ELDRIN	Chicken Thigh and drumstick, Dulce de leche	0.0421	Unacceptable	HIGHLY TOXIC	ALDRIN AND ELDRIN	Topside, Mayonnaise	0.029	Unacceptable	HIGHLY TOXIC	ALDRIN AND ELDRIN	Chicken, Milk, Cream, Honey	0.0422	Unacceptable	HIGHLY TOXIC	ALDRIN AND ELDRIN	Ground beef, egg	0.029	Unacceptable	HIGHLY TOXIC	0.03408	0.1704
ATRAZINE	Corn	0	Acceptable	MODERATELY TOXIC	ATRAZINE	Cornmeal	0	Acceptable	MODERATELY TOXIC	ATRAZINE		0	Acceptable	MODERATELY TOXIC	ATRAZINE	Pineapple, Soy Sauce, Honey	0.0006	Acceptable	MODERATELY TOXIC	ATRAZINE	Corn, soy sauce, starch	0	Acceptable	MODERATELY TOXIC	0.00012	0.0006
BIFENTHRIN	Carrot, Kale, Topside, Tomato, Onion, Bell Pepper, Mozzarella Cheese, Tomato Extract, Garlic, Black Beans, Bell Pepper, Rice, Corn, Pasta, Tomato Extract	0.5109	Acceptable	SLIGHTLY TOXIC	BIFENTHRIN	Green beans, Onion, Tomato, Kale, Cabbage, Cornmeal, Garlic, Rice, Pasta, Tomato paste, Beans, Bell pepper, Flaxseed, Dulce de leche	0.0919	Acceptable	SLIGHTLY TOXIC	BIFENTHRIN	Carrot,Topside,Tomato,Onion,Pepper,Garlic,White beans,Brown rice,Pasta,Tomato sauce	0.5089	Acceptable	SLIGHTLY TOXIC	BIFENTHRIN	Lettuce, Carrot, Pepper, Tomato, Pineapple, Soy Sauce, Honey, Milk, Cream, Onion, Garlic, Black Beans, Rice, Pasta, Tomato Paste, Acerola (Pulp)	0.105	Acceptable	SLIGHTLY TOXIC	BIFENTHRIN	Kale, tomato, onion, pepper, corn, peas, soy sauce, starch, tomato paste, coconut milk, ground beef, oats, tomato sauce	0.4214	Acceptable	SLIGHTLY TOXIC	0.32762	1.6381
CARBARYL	Topside, Mozzarella Cheese, Pumpkin, Pasta, Garlic, Onion, Tomato, Tomato Extract, Black Beans, Oil, Margarine	0.0905	Acceptable	HIGHLY TOXIC	CARBARYL	Squash, Pasta, Garlic, Onion, Tomato, Tomato paste, Beans, Cabbage, Dulce de leche, Oil, Margarine	0.085	Acceptable	HIGHLY TOXIC	CARBARYL	Topside,Squash,Pasta,Garlic,Onion,Tomato,Tomato sauce,White beans,Oil,Margarine	0.091	Acceptable	HIGHLY TOXIC	CARBARYL	Tomato, Onion, Milk, Cream, Garlic, Pasta, Black Beans, Pumpkin, Tomato Paste, Pineapple, Honey, Oil, Margarine	0.1005	Acceptable	HIGHLY TOXIC	CARBARYL	Ground beef, onion, tomato, tomato paste, soy sauce, tomato sauce, cabbage, corn, starch, peas, mustard, oats, egg tomato,Tomato sauce	0.01	Acceptable	HIGHLY TOXIC	0.0754	0.377
CARBOSSULFAN	Topside, Rice, Tomato, Tomato Extract, Black Beans, Corn, Orange	0.06	Unacceptable	HIGHLY TOXIC	CARBOSSULFAN	Chicken Thigh and drumstick, Rice, Tomato, Tomato paste, Beans, Cornmeal	0.0555	Unacceptable	HIGHLY TOXIC	CARBOSSULFAN	Topside,Mayonnaise,Brown rice,Tomato,Tomato sauce,White beans,Orange	0.0605	Unacceptable	HIGHLY TOXIC	CARBOSSULFAN	Tomato, Soy Sauce, Chicken, Rice, Black Beans, Tomato Paste	0.0555	Unacceptable	HIGHLY TOXIC	CARBOSSULFAN	Ground beef,Tomato,Tomato paste,Shoyo,Tomato sauce,Corn,Starch,Coconut milk,Egg	0.0086	Acceptable	HIGHLY TOXIC	0.04802	0.2401
CYPERMETHRIN	Topside, Mozzarella Cheese, Chayote, Onion, Bell Pepper, Tomato Extract, Garlic, Rice, Pasta, Black Beans, Pumpkin, Cassava Flour, Corn	0.3706	Acceptable	MODERATELY TOXIC	CYPERMETHRIN	Chicken Thigh and drumstick, Onion, Bell pepper, Tomato paste, Garlic, Rice, Pasta, Beans, Pumpkin, Cassava flour, Green beans, Cabbage, Beetroot, Cornmeal, Dulce de leche	0.106	Acceptable	MODERATELY TOXIC	CYPERMETHRIN	Topside,Mayonnaise,Chayote,Onion,Pepper,Tomato sauce,Garlic,Brown rice,Pasta,White beans,Squash,Manioc flour,Cassava	0.3608	Acceptable	MODERATELY TOXIC	CYPERMETHRIN	Chicken, Milk, Cream, Lettuce, Tomato, Pepper, Onion, Soy Sauce, Garlic, Rice, Pasta, Black Beans, Pumpkin, Cassava Flour, Tomato Paste, Pineapple, Mustard, Honey, Acerola (Pulp)	0.2133	Acceptable	MODERATELY TOXIC	CYPERMETHRIN	Ground beef, Onion, Bell pepper, Soy sauce, Tomato paste, Tomato sauce, Corn, Starch, Peas, Mustard, Oatmeal, Egg	0.2811	Acceptable	MODERATELY TOXIC	0.26636	1.3318
CHLOROTHALONIL	Topside, Mozzarella Cheese, Chayote, Pumpkin, Carrot, Cassava Flour, Bell Pepper, Onion, Tomato, Extract tomato,Rice,Black beans,Kale,Corn	0.2765	Acceptable	MODERATELY TOXIC	CHLOROTHALONIL	Chicken Thigh and drumstick, Pumpkin, Cassava flour, Bell pepper, Onion, Tomato, Tomato paste, Beans, Cabbage, Beetroot, Cornmeal, Dulce de leche	0.2645	Acceptable	MODERATELY TOXIC	CHLOROTHALONIL	Topside,Chayote,Carrot,Manioc flour,Pepper,Onion,Tomato,Tomato sauce,Brown rice,White beans,Squash	0.2808	Acceptable	MODERATELY TOXIC	CHLOROTHALONIL	Chicken, Milk, Cream, Lettuce, Tomato, Pepper, Onion, Soy Sauce, Garlic, Rice, Pasta, Black Beans, Pumpkin, Cassava Flour, Tomato Paste, Pineapple, Mustard, Honey, Acerola (Pulp)	0.3372	Acceptable	MODERATELY TOXIC	CHLOROTHALONIL	Ground beef, Bell pepper, Onion, Tomato, Tomato paste, Soy sauce, Tomato sauce, Kale, Corn, Starch, Peas, Oatmeal	0.0728	Acceptable	MODERATELY TOXIC	0.24636	1.2318
CHLORPYRIFOS	Pasta,Tomato,Tomato paste,Black beans,Corn	0.029	Acceptable	MODERATELY TOXIC	CHLORPYRIFOS	Chicken Thigh and drumstick, Pasta, Tomato, Tomato paste, Beans, Cornmeal	0.0311	Acceptable	MODERATELY TOXIC	CHLORPYRIFOS	Mayonnaise,Pasta,Tomato,Tomato sauce,Brown rice,White beans,Squash	0.0291	Acceptable	MODERATELY TOXIC	CHLORPYRIFOS	Chicken, Milk, Cream, Lettuce, Tomato, Pepper, Onion, Soy Sauce, Garlic, Rice, Pasta, Black Beans, Pumpkin, Cassava Flour, Tomato Paste, Pineapple, Mustard, Honey, Acerola (Pulp) milk,Lettuce,Tomato,Pepper,Onion,Shoyo,Rice,Black beans,Squash,Manioc flour,Tomato paste,Carrot,Honey	0.0311	Acceptable	MODERATELY TOXIC	CHLORPYRIFOS	Tomato, Tomato paste, Soy sauce, Tomato sauce, Corn, Starch, Peas, Oatmeal, Egg	0.0101	Acceptable	MODERATELY TOXIC	0.02608	0.1304
DDT	Topside,Mozzarella cheese	0.7002	Unacceptable		DDT	Chicken Thigh and drumstick, Dulce de leche	0.0634	Acceptable		DDT	Mayonnaise,Pasta,Tomato,Tomato sauce,Brown rice,White beans,Squash	0.7	Unacceptable		DDT	Chicken,Tomato,Shoyo,Pasta,Black beans,Tomato paste,Honey	0.0636	Acceptable		DDT	Ground beef, Egg	0.701	Unacceptable		0.44564	2.2282
DITHIOCARBAMATES	Topside, Mozzarella cheese, Pumpkin, Carrot, Bell pepper, Garlic, Pasta, Onion, Rice, Tomato, Tomato paste, Black beans, Corn	0.1355	Acceptable	EXTREMELY TOXIC	DITHIOCARBAMATES	Chicken Thigh and drumstick, Pumpkin, Carrot, Bell pepper, Garlic, Pasta, Onion, Rice, Tomato, Tomato paste, Beans, Cabbage, Beetroot, Cornmeal, Dulce de leche	0.1341	Acceptable	EXTREMELY TOXIC	DITHIOCARBAMATES	Topside, Mayonnaise, Pumpkin, Carrot, Bell Pepper, Garlic, Pasta, Onion, Brown Rice, Tomato, Tomato Sauce, White Beans	0.1355	Acceptable	EXTREMELY TOXIC	DITHIOCARBAMATES	Chicken, Milk, Cream, Lettuce, Tomato, Pepper, Onion, Soy Sauce, Garlic, Rice, Pasta, Black Beans, Pumpkin, Tomato Paste, Carrot, Pineapple, Honey	0.1916	Acceptable	EXTREMELY TOXIC	DITHIOCARBAMATES	Ground beef, Bell pepper, Onion, Tomato, Tomato paste, Soy sauce, Tomato sauce, Corn, Starch, Peas, Oatmeal, Egg	0.0575	Acceptable	EXTREMELY TOXIC	0.13084	0.6542
FENAMIPHOS	Topside, Mozzarella cheese, Potato, Tomato, Tomato paste	0.0075	Acceptable	EXTREMELY TOXIC	FENAMIPHOS	Chicken Thigh and drumstick, Tomato, Tomato paste, Dulce de leche	0.0042	Acceptable	EXTREMELY TOXIC	FENAMIPHOS	Potato, Tomato, Tomato Sauce, Topside, Mayonnaise	0.0075	Acceptable	EXTREMELY TOXIC	FENAMIPHOS	Chicken, Milk, Cream, Tomato, Tomato Paste, Honey	0.0043	Acceptable	EXTREMELY TOXIC	FENAMIPHOS	Ground beef, Bell pepper, Onion, Tomato, Tomato paste, Soy sauce, Tomato sauce, Egg	0.0035	Acceptable	EXTREMELY TOXIC	0.0054	0.027
FLUTRIAFOL	Topside, Mozzarella cheese, Chayote, Potato, Cassava flour, Pumpkin, Garlic, Pasta, Bell pepper, Onion, Rice, Tomato, Tomato paste, Black beans, Corn	0.0354	Acceptable	MODERATELY TOXIC	FLUTRIAFOL	Chicken Thigh and drumstick, Cassava flour, Pumpkin, Garlic, Pasta, Bell pepper, Onion, Rice, Tomato, Tomato paste, Beans, Green beans, Beetroot, Cornmeal, Flaxseed, Dulce de leche	0.0318	Acceptable	MODERATELY TOXIC	FLUTRIAFOL	Topside, Mayonnaise, Chayote, Potato, Cassava Flour, Pumpkin, Garlic, Pasta, Bell Pepper, Onion, Brown Rice, Tomato, Tomato Sauce, White Beans, Cassava	0.0334	Acceptable	MODERATELY TOXIC	FLUTRIAFOL	Chicken, Milk, Cream, Tomato, Bell Pepper, Onion, Soy Sauce, Rice, Pasta, Black Beans, Pumpkin, Cassava Flour, Tomato Extract, Pineapple, Honey	0.0459	Acceptable	MODERATELY TOXIC	FLUTRIAFOL	Ground beef, Bell pepper, Onion, Tomato, Tomato paste, Soy sauce, Tomato sauce, tomato,Corn,Starch,Pea,Oats,Egg	0.0139	Acceptable	MODERATELY TOXIC	0.03208	0.1604
FORMETANATE	Potato, Pumpkin, Tomato, Garlic, Pepper, Onion, Tomato paste, Black beans	0.027	Acceptable	EXTREMELY TOXIC	FORMETANATE	Pumpkin, Tomato, Garlic, Pepper, Onion, Tomato paste, Beans	0.025	Acceptable	EXTREMELY TOXIC	FORMETANATE	Potato, Pumpkin, Tomato, Garlic, Bell Pepper, Onion, Tomato Sauce, White Beans	0.027	Acceptable	EXTREMELY TOXIC	FORMETANATE	Lettuce, Tomato, Bell Pepper, Onion, Garlic, Black Beans, Pumpkin, Tomato Extract	0.0252	Acceptable	EXTREMELY TOXIC	FORMETANATE	Tomato,Pepper,Onion,Tomato paste,Tomato sauce	0.004	Acceptable	EXTREMELY TOXIC	0.02164	0.1082
GLYPHOSATE	Topside, Mozzarella cheese, Cassava flour, Carrot, Rice, Black beans, Corn, Pulp (guava)	0.0339	Acceptable	SLIGHTLY TOXIC	GLYPHOSATE	Chicken Thigh and drumstick, Cassava flour, Rice, Beans, Beetroot, Corn flour, Dulce de leche	0.0218	Acceptable	SLIGHTLY TOXIC	GLYPHOSATE	Topside, Mayonnaise, Cassava Flour, Carrot, Brown Rice, White Beans, Cassava, Cashew (pulp)	0.0341	Acceptable	SLIGHTLY TOXIC	GLYPHOSATE	Chicken, Milk, Cream, Shoyo, Rice, Black Beans, Cassava Flour, Carrot, Pineapple, Honey	0.0254	Acceptable	SLIGHTLY TOXIC	GLYPHOSATE	Ground beef, Soy sauce, Corn, Starch, Peas, Coconut milk, Oats, Egg	0.0085	Acceptable	SLIGHTLY TOXIC	0.02474	0.1237
LINDANE	Topside, Mozzarella cheese	0.0014	Acceptable		LINDANE	Chicken Thigh and drumstick, Dulce de leche	0.0011	Acceptable		LINDANE	Topside, Mayonnaise	0.0014	Acceptable		LINDANE	Chicken, Milk, Cream, Honey	0.0011	Acceptable		LINDANE	Ground beef, Egg	0.0014	Acceptable		0.00128	0.0064
IMIDACLOPRID	Topside, Mozzarella cheese, Carrot, Pumpkin, Potato, Garlic, Pepper, Onion, Rice, Tomato, Tomato paste, Black beans, Cabbage, Corn, Pulp (guava)	0.0778	Acceptable	SLIGHTLY TOXIC	IMIDACLOPRID	Chicken thigh and drumstick, Pumpkin, Garlic, Pepper, Onion, Rice, Tomato, Tomato paste, Beans, Kale, Cabbage, Corn flour, Dulce de leche	0.038	Acceptable	SLIGHTLY TOXIC	IMIDACLOPRID	Rump steak, Mayonnaise, Carrot, Pumpkin, Potato, Garlic, Pepper, Onion, Brown rice, Tomato, Tomato sauce, White beans	0.069	Acceptable	SLIGHTLY TOXIC	IMIDACLOPRID	Chicken, Milk, Cream, Lettuce, Tomato, Pepper, Onion, Soy Sauce, Garlic, Rice, Black Beans, Pumpkin, Tomato Paste, Carrot, Pineapple, Honey	0.0615	Acceptable	SLIGHTLY TOXIC	IMIDACLOPRID	Ground beef, Peppers, Onions, Tomatoes, Tomato paste, Soy sauce, Tomato sauce, Kale, Corn, Starch, Oats, Egg	0.0297	Acceptable	SLIGHTLY TOXIC	0.0552	0.276
MANDIOPROPAMID	Topside, Mozzarella cheese, Chayote, Pumpkin, Garlic, Potato, Onion, Tomato, Tomato paste, Cabbage	0.0139	Acceptable	HIGHLY TOXIC	MANDIOPROPAMID	Chicken thigh and drumstick, Pumpkin, Garlic, Onion, Tomato, Tomato paste, Kale, Cabbage, Dulce de leche	0.0143	Acceptable	HIGHLY TOXIC	MANDIOPROPAMID	Topside, Mayonnaise, Chayote, Pumpkin, Garlic, Potato, Onion, Tomato, Tomato sauce, Chives	0.0169	Acceptable	HIGHLY TOXIC	MANDIOPROPAMID	Chicken, Milk, Cream, Lettuce, Tomato, Onion, Garlic, Pumpkin, Tomato Paste, Pineapple, Mustard, Honey	0.1044	Acceptable	HIGHLY TOXIC	MANDIOPROPAMID	Ground beef, Onions, Tomatoes, Tomato paste, Tomato sauce, Kale, Mustard, Egg	0.0105	Acceptable	HIGHLY TOXIC	0.032	0.16
METAFLUMIZONE	Topside, Mozzarella cheese, Potato, Tomato, Tomato paste, Cabbage, Corn	0.0123	Acceptable	EXTREMELY TOXIC	METAFLUMIZONE	Tomato,Tomato paste,Kale,Cabbage,Corn flour	0.01	Acceptable	EXTREMELY TOXIC	METAFLUMIZONE	Topside, Potato, Tomato, Tomato sauce, Orange	0.2522	Acceptable	EXTREMELY TOXIC	METAFLUMIZONE	Milk, Cream, Lettuce, Tomato, Pepper, Onion, Garlic, Pumpkin, Tomato Paste, Mustard, Honey	0.0743	Acceptable	EXTREMELY TOXIC	METAFLUMIZONE	Ground beef, Tomatoes, Tomato paste, Soy sauce, Tomato sauce, Kale, Corn, Starch, Mustard	0.0114	Acceptable	EXTREMELY TOXIC	0.07204	0.3602
METCONAZOLE	Carrot, Garlic, Potato, Pepper, Onion, Tomato, Tomato paste, Black beans, Corn	0.008	Acceptable	EXTREMELY TOXIC	METCONAZOLE	Garlic,Pepper,Onion,Tomato,Tomato paste,Beans,Green beans,Corn flour	0.005	Acceptable	EXTREMELY TOXIC	METCONAZOLE	Carrot, Garlic, Potato, Pepper, Onion, Tomato, Tomato sauce, White beans	0.008	Acceptable	EXTREMELY TOXIC	METCONAZOLE	Tomato, Pepper, Onion, Soy Sauce, Garlic, Black Beans, Tomato Paste, Carrot, Honey	0.006	Acceptable	EXTREMELY TOXIC	METCONAZOLE	Ground beef, Onions, Tomatoes, Tomato paste, Soy sauce, Tomato sauce, Kale, Corn, Starch, Oats	0.003	Acceptable	EXTREMELY TOXIC	0.006	0.03
METHOMYL	Topside, Mozzarella cheese, Oil, Margarine, Pasta, Potato, Rice, Tomato, Tomato paste, Black beans, Cabbage, Corn	0.1156	Acceptable	HIGHLY TOXIC	METHOMYL	Chicken thigh and drumstick,Oil,Margarine,Pasta,Rice,Tomato,Tomato paste,Beans,Kale,Cabbage,Corn flour,Dulce de leche	0.1146	Acceptable	HIGHLY TOXIC	METHOMYL	Topside, Mayonnaise, Oil, Margarine, Pasta, Potato, Brown rice, Tomato, Tomato sauce, White beans	0.1156	Acceptable	HIGHLY TOXIC	METHOMYL	Tomato, Chicken, Milk, Cream, Soy Sauce, Margarine, Oil, Rice, Black Beans, Tomato Paste, Honey, Acerola (Pulp)	0.9548	Acceptable	HIGHLY TOXIC	METHOMYL	Ground beef, Tomatoes, Tomato paste, Soy sauce, Tomato sauce, Kale, Corn, Starch, Coconut milk, Oats, Egg	0.0217	Acceptable	HIGHLY TOXIC	0.26446	1.3223
PARAQUAT	Topside, Cheese mozzarella	0.0015	Acceptable	EXTREMELY TOXIC	PARAQUAT	Chicken thigh and drumstick,Dulce de leche	0.0012	Acceptable	EXTREMELY TOXIC	PARAQUAT	Topside, Mayonnaise	0.0015	Acceptable	EXTREMELY TOXIC	PARAQUAT	Chicken, Milk, Cream	0.0013	Acceptable	EXTREMELY TOXIC	PARAQUAT	Ground beef,Egg	0.0015	Acceptable	EXTREMELY TOXIC	0.0014	0.007
PIRIMICARB	Topside, Mozzarella cheese, Potato, Tomato, Tomato paste, Black beans, Cabbage	0.0275	Acceptable	HIGHLY TOXIC	PIRIMICARB	Chicken thigh and drumstick,Tomato,Tomato paste,Beans,Kale,Cabbage,Dulce de leche	0.0263	Acceptable	HIGHLY TOXIC	PIRIMICARB	Topside, Mayonnaise, Potato, Tomato, Tomato sauce, White beans	0.0275	Acceptable	HIGHLY TOXIC	PIRIMICARB	Chicken, Milk, Cream, Lettuce, Tomato, Black Beans, Tomato Paste, Honey	0.0364	Acceptable	HIGHLY TOXIC	PIRIMICARB	Ground beef, Tomato, Tomato paste, Tomato sauce, Cabbage, Egg	0.0215	Acceptable	HIGHLY TOXIC	0.02784	0.1392
PROPAMOCARB	Topside, Mozzarella cheese, Chayote, Pumpkin, Bell pepper, Topside, Onion, Tomato, Tomato paste, Cabbage	0.1065	Acceptable	UNLIKELY TO CAUSE ACUTE HARM	PROPAMOCARB	Chicken thigh and drumstick, Pumpkin, Bell pepper, Onion, Tomato, Tomato extract, Cabbage, Cabbage, Dulce de leche	0.0873	Acceptable	UNLIKELY TO CAUSE ACUTE HARM	PROPAMOCARB	Topside, Mayonnaise, Chayote, Pumpkin, Bell pepper, Potato, Onion, Tomato, Tomato sauce	0.1265	Acceptable	UNLIKELY TO CAUSE ACUTE HARM	PROPAMOCARB	Chicken, Milk, Cream, Lettuce, Tomato, Pepper, Onion, Pumpkin, Tomato Paste, Honey	0.1274	Acceptable	UNLIKELY TO CAUSE ACUTE HARM	PROPAMOCARB	Ground beef, Bell pepper, Onion, Tomato, Tomato paste, Tomato sauce, Cabbage, Egg	0.0665	Acceptable	UNLIKELY TO CAUSE ACUTE HARM	0.10284	0.5142
TEBUCONAZOLE	Topside, Mozzarella cheese, Chayote, Cassava flour, Carrot, Pumpkin, Garlic, Bell pepper, Pasta, Topside, Onion, Rice, Tomato, Tomato paste, Black beans, Cabbage, Corn, Pulp (guava), Orange	0.153	Acceptable	EXTREMELY TOXIC	TEBUCONAZOLE	Chicken thigh and drumstick, Cassava flour, Pumpkin, Garlic, Bell pepper, Pasta, Onion, Rice, Tomato, Tomato extract, Beans, Cabbage, Cabbage, Beetroot, Corn flour, Dulce de leche	0.1112	Acceptable	EXTREMELY TOXIC	TEBUCONAZOLE	Topside, Mayonnaise, Chayote, Cassava flour, Carrot, Pumpkin, Garlic, Bell pepper, Pasta, Potato, Onion, Brown rice, Tomato, Tomato sauce, White beans, Cassava, Orange	0.1564	Acceptable	EXTREMELY TOXIC	TEBUCONAZOLE	Chicken, Milk, Cream, Lettuce, Tomato, Bell Pepper, Onion, Soy Sauce, Garlic, Rice, Pasta, Black Beans, Pumpkin, Cassava Flour, Tomato Extract, Carrot, Pineapple, Mustard, Honey, Acerola (Pulp)	0.2063	Acceptable	EXTREMELY TOXIC	TEBUCONAZOLE	Ground beef, Bell pepper, Onion, Tomato, Tomato paste, Soy sauce, Tomato sauce, Cabbage, Corn, Starch, Peas, Coconut milk, Mustard, Oats, Egg	0.009	Acceptable	EXTREMELY TOXIC	0.12718	0.6359
TERBUFOS	Topside, Mozzarella cheese, Black beans, Corn	0.0035	Acceptable	EXTREMELY TOXIC	TERBUFOS	Chicken thigh and drumstick, Beans, Corn flour, Dulce de leche	0.0127	Acceptable	EXTREMELY TOXIC	TERBUFOS	Topside, Mayonnaise, White beans	0.0035	Acceptable	EXTREMELY TOXIC	TERBUFOS	Chicken, Milk, Cream, Black Beans	0.0128	Acceptable	EXTREMELY TOXIC	TERBUFOS	Ground beef, Corn, Starch, Egg	0.0015	Acceptable	EXTREMELY TOXIC	0.0068	0.034
TRIFLURALIN	Cassava flour, Carrot, Garlic, Bell pepper, Onion, Rice, Tomato, Tomato paste, Black beans, Corn	0.0069	Acceptable	HIGHLY TOXIC	TRIFLURALIN	Cassava flour, Garlic, Bell pepper, Onion, Rice, Tomato, Tomato extract, Beans, Green beans, Cabbage, Corn flour	0.0059	Acceptable	HIGHLY TOXIC	TRIFLURALIN	Topside, Mayonnaise, Chayote, Cassava flour, Carrot, Pumpkin, Pasta, Bell pepper, Potato, Onion, Brown rice, Tomato, Tomato sauce, White beans, Cassava	0.0073	Acceptable	HIGHLY TOXIC	TRIFLURALIN	Tomato, Bell Pepper, Onion, Soy Sauce, Garlic, Rice, Black Beans, Cassava Flour, Tomato Extract, Carrot, Honey	0.0069	Acceptable	HIGHLY TOXIC	TRIFLURALIN	Ground beef, Bell pepper, Onion, Tomato, Tomato paste, Soy sauce, Tomato sauce, Corn, Starch, Peas, Oats	0.0015	Acceptable	HIGHLY TOXIC	0.0057	0.0285
TRIFLOXYSTROBIN	Topside, Cheese Mozzarella, Chayote, Cassava flour, Carrot, Pumpkin, Pasta, Pepper, Potato, Onion, Rice, Tomato, Tomato paste, Black beans, Cabbage, Olive oil, Corn, Pulp (guava)	0.0436	Acceptable	HIGHLY TOXIC	TRIFLOXYSTROBIN	Chicken thigh and drumstick, Olive oil, Cassava flour, Pumpkin, Pasta, Bell pepper, Onion, Rice, Tomato, Tomato extract, Beans, Cabbage, Beetroot, Corn flour corn, dulce de leche	0.046	Acceptable	HIGHLY TOXIC	TRIFLOXYSTROBIN	Topside, Mayonnaise, Chayote, Cassava flour, Carrot, Pumpkin, Pasta, Bell pepper, Potato, Onion, Rice Wholemeal,Tomato,Tomato sauce,White beans,Cassava	0.0438	Acceptable	HIGHLY TOXIC	TRIFLOXYSTROBIN	Olive Oil, Chicken, Milk, Cream, Lettuce, Tomato, Bell Pepper, Onion, Soy Sauce, Garlic, Rice, Pasta, Black Beans, Pumpkin, Cassava Flour, Tomato Extract, Carrot, Pineapple, Mustard, Honey, Acerola (Pulp)	0.0932	Acceptable	HIGHLY TOXIC	TRIFLOXYSTROBIN	Ground beef, Bell pepper, Onion, Tomato, Tomato paste, Soy sauce, Olive oil, Olive, Tomato sauce, Cabbage, Corn, Starch, Coconut milk, Mustard, Oats, Egg	0.0121	Acceptable	HIGHLY TOXIC	0.04774	0.2387
		3.4726					1.7563					3.7218					3.3664					1.9294			2.8493	14.2465
				mg/kg bw per d
AI	ADI mg/kg bw per d	BODY WEIGHT		ADI AMOUNT * BW
2,4 D	0.01	65		0.65
ABAMECTIN	0.002	65		0.13
ACEPHATE	0.0012	65		0.078
ACETAMIPRID	0.024	65		1.56
ALDRIN E ELDRIN	0.0001	65		0.0065
ATRAZINE	0.02	65		1.3
BIFENTHRIN	0.02	65		1.3
CARBARYL	0.003	65		0.195
CARBOSSULFAN	0.00015	65		0.00975
CYPERMETHRIN	0.05	65		3.25
CHLOROTHALONIL	0.03	65		1.95
CHLORPYRIFOS	0.01	65		0.65
DDT	0.01	65		0.65
PARAQUAT DICHLORIDE	0.004	65		0.26
DITHIOCARBAMATES	0.01	65		0.65
FENAMIPHOS	0.0008	65		0.052
FLUTRIAFOL	0.01	65		0.65
FORMETANATE	0.025	65		1.625
GLYPHOSATE	0.5	65		32.5
LINDANE	0.005	65		0.325
IMIDACLOPRID	0.05	65		3.25
MANDIOPROPAMID	0.03	65		1.95
METAFLUMIZONE	0.03	65		1.95
METCONAZOLE	0.048	65		3.12
METHOMYL	0.02	65		1.3
PARAQUAT	0.004	65		0.26
PIRIMICARB	0.02	65		1.3
PROPAMOCARB	0.1	65		6.5
TEBUCONAZOLE	0.03	65		1.95
TERBUFOS	0.0002	65		0.013
TRIFLURALIN	0.02	65		1.3
TRIFLOXYSTROBIN	0.03	65		1.95

## Sheet: WEEK 3
MONDAY MENU - FEBRUARY, 25					TUESDAY MENU - FEBRUARY, 26					WEDNESDAY MENU - FEBRUARY, 27					THURSDAY MENU - FEBRUARY, 28					FRIDAY MENU - FEBRUARY, 29
Estimated daily (average) intake of active ingredients of pesticides potentially contained in institutional restaurant menus and the respective toxicological classes.					Estimated daily (average) intake of active ingredients of pesticides potentially contained in institutional restaurant menus and the respective toxicological classes.					Estimated daily (average) intake of active ingredients of pesticides potentially contained in institutional restaurant menus and the respective toxicological classes.					Estimated daily (average) intake of active ingredients of pesticides potentially contained in institutional restaurant menus and the respective toxicological classes.					Estimated daily (average) intake of active ingredients of pesticides potentially contained in institutional restaurant menus and the respective toxicological classes.
AI	FOOD/INGREDIENTS	Average intake mg/kg/dia (Sum of TMDI)	Risk characterization	Toxicity	AI	FOOD/INGREDIENTS	Average intake mg/kg/dia (Sum of TMDI)	Risk characterization	Toxicity	AI	FOOD/INGREDIENTS	Average intake mg/kg/dia (Sum of TMDI)	Risk characterization	Toxicity	AI	FOOD/INGREDIENTS	Average intake mg/kg/dia (Sum of TMDI)	Risk characterization	Toxicity	AI	FOOD/INGREDIENTS	Average intake mg/kg/dia (Sum of TMDI)	Risk characterization	Toxicity	AVERAGE TMDI	SUM TMDI
2,4 D	Beef loin, Rice, Pasta, Corn, Starch, Mayonnaise	0.0961	Acceptable	SLIGHTLY TOXIC	2,4 D	Chicken, Soy Sauce, Starch, Rice, Pasta, Egg	0.0786	Acceptable	SLIGHTLY TOXIC	2,4 D	Sun-dried meat, Rice, Pasta, Milk, Minas cheese, Dulce de leche, Butter	0.0966	Acceptable	SLIGHTLY TOXIC	2,4 D	Chicken thigh and drumstick, Cream, Rice, Pasta	0.0785	Acceptable	SLIGHTLY TOXIC	2,4 D	Thick Flank, Rice, Pasta, Soy Sauce, Grated Cheese	0.096	Acceptable	SLIGHTLY TOXIC	0.08916	0.4458
ABAMECTIN	Garlic, Bell pepper, Onion, Carrot, Beans, Tomato paste, Peas	0.3006	Unacceptable	MODERATELY TOXIC	ABAMECTIN	Tomato, Bell Pepper, Onion, Soy Sauce, Starch, Garlic, Black Beans, Straw Potatoes, Tomato Paste, Carrot, Watermelon	0.3014	Unacceptable	MODERATELY TOXIC	ABAMECTIN	Pepper, Onion, Tomato, White beans, Carrot, Garlic	0.3008	Unacceptable	MODERATELY TOXIC	ABAMECTIN	Garlic, Pepper, Onion, Carrot, Black beans, Tomato paste, Starch, Peanuts	0.3006	Unacceptable	MODERATELY TOXIC	ABAMECTIN	Garlic, Bell Pepper, Onion, Carrot, Tomato, Beans, Tomato Paste, Soy Sauce, Raisins, Peas	0.3008	Unacceptable	MODERATELY TOXIC	0.30084	1.5042
ACEPHATE	Beef loin, Paprika, Tomato paste, Beans, Corn, Starch, Mayonnaise	0.0079	Acceptable	SLIGHTLY TOXIC	ACEPHATE	Tomato, Soy Sauce, Chicken, Starch, Black Beans, Straw Potatoes, Tomato Paste, Paprika, Egg	0.0034	Acceptable	SLIGHTLY TOXIC	ACEPHATE	Sun-dried meat, Paprika, Tomato, White beans, Minas cheese, Dulce de leche, Butter, Milk	0.0094	Acceptable	SLIGHTLY TOXIC	ACEPHATE	Chicken thigh and drumstick, Cream , Paprika, Tomato paste, Starch, Black beans, Peanuts	0.0029	Acceptable	SLIGHTLY TOXIC	ACEPHATE	Thick Flank, Paprika, Tomato, Tomato Paste, Beans, Soy Sauce, Grated Cheese	0.0082	Acceptable	SLIGHTLY TOXIC	0.00636	0.0318
ACETAMIPRID	Beef loin, Pumpkin, Cassava flour, Garlic, Onion, Rice, Bell pepper, Tomato paste, Beans, Corn, Pulp (guava), Starch, Mayonnaise, Mustard, Peas	0.1768	Acceptable	SLIGHTLY TOXIC	ACETAMIPRID	Tomato, Bell Pepper, Onion, Soy Sauce, Chicken, Starch, Garlic, Rice, Black Beans, Pumpkin, Cassava Flour, Straw Potatoes, Tomato Paste, Chayote, Cassava, Sweet Potato, Watermelon, Egg	0.0601	Acceptable	SLIGHTLY TOXIC	ACETAMIPRID	Sun-dried meat, Onion, Pepper, Tomato, Rice, White beans, Milk, Minas cheese, Dulce de leche, Butter, Pumpkin, Cassava flour, Cashew (pulp)	0.1987	Acceptable	SLIGHTLY TOXIC	ACETAMIPRID	Chicken thigh and drumstick, Cream , Pumpkin, Cassava flour, Garlic, Onion, Rice, Bell pepper, Tomato paste, Starch, Black beans, Cabbage, Sweet potato, Mustard, Peanut, Cashew (pulp)	0.1094	Acceptable	SLIGHTLY TOXIC	ACETAMIPRID	Thick Flank, Lettuce, Pumpkin, Cassava Flour, Garlic, Onion, Rice, Bell Pepper, Tomato, Tomato Paste, Beans, Soy Sauce, Peas, Guava (Pulp), Grated Cheese	0.1967	Acceptable	SLIGHTLY TOXIC	0.14834	0.7417
ALDRIN AND ELDRIN	Beef loin, Mayonnaise	0.029	Unacceptable	HIGHLY TOXIC	ALDRIN AND ELDRIN	Chicken, Egg	0.043	Unacceptable	HIGHLY TOXIC	ALDRIN AND ELDRIN	Sun-dried meat, Cheese, Minas, Dulce de leche, Butter, Milk	0.0284	Unacceptable	HIGHLY TOXIC	ALDRIN AND ELDRIN	Chicken thigh and drumstick, Cream	0.042	Unacceptable	HIGHLY TOXIC	ALDRIN AND ELDRIN	Thick Flank, Grated Cheese	0.028	Unacceptable	HIGHLY TOXIC	0.03408	0.1704
ATRAZINE	Starch, Corn	0	Acceptable	MODERATELY TOXIC	ATRAZINE	Soy sauce, Starch	0	Acceptable	MODERATELY TOXIC	ATRAZINE		0	Acceptable	MODERATELY TOXIC	ATRAZINE	Starch	0	Acceptable	MODERATELY TOXIC	ATRAZINE	Soy sauce	0	Acceptable	MODERATELY TOXIC	0	0
BIFENTHRIN	Carrot,Beef loin,Starch,Onion,Garlic,Beans,Pepper,Rice,Pasta,Tomato paste,Corn,Peas	0.5085	Acceptable	SLIGHTLY TOXIC	BIFENTHRIN	Soy sauce, Starch, Onion, Bell Pepper, Garlic, Black Beans, Rice, Carrot, Pasta, Tomato Paste, Tomato, Straw Potato, Watermelon	0.0919	Acceptable	SLIGHTLY TOXIC	BIFENTHRIN	Minas cheese, Tomato, Onion, Carrot, Sun-dried meat, Backlands butter, White beans, Bell pepper, Rice from the land, Milk, Pasta, Garlic, Dulce de leche	0.5209	Acceptable	SLIGHTLY TOXIC	BIFENTHRIN	Cabbage, Carrot, Starch, Cream, Onion, Garlic, Black beans, Bell pepper, Rice, Pasta, Tomato paste, Peanuts	0.0885	Acceptable	SLIGHTLY TOXIC	BIFENTHRIN	Lettuce, Tomato, Pepper, Onion, Soy Sauce, Thick Flank, Garlic, Beans, Rice, Carrot, Peas, Pasta, Tomato Paste, Grated Cheese, Banana	0.5168	Acceptable	SLIGHTLY TOXIC	0.34532	1.7266
CARBARYL	Beef loin,Pumpkin,Pasta,Garlic,Onion,Tomato paste,Beans,Oil,Margarine	0.089	Acceptable	HIGHLY TOXIC	CARBARYL	Tomato, Onion, Garlic, Pasta, Black Beans, Pumpkin, Straw Potato, Tomato Paste, Oil, Margarine	0.084	Acceptable	HIGHLY TOXIC	CARBARYL	Sun-dried meat, Onion, Tomato, Pasta, White beans, Milk, Minas cheese, Dulce de leche, Butter, Pumpkin, Garlic, Oil, Margarine	0.094	Acceptable	HIGHLY TOXIC	CARBARYL	Cream, Pumpkin, Pasta, Garlic, Onion, Tomato paste, Black beans, Oil, Margarine	0.082	Acceptable	HIGHLY TOXIC	CARBARYL	Thick Flank, Banana, Pumpkin, Pasta, Garlic, Onion, Tomato, Tomato Paste, Beans, Grated Cheese, Oil, Margarine	0.105	Acceptable	HIGHLY TOXIC	0.0908	0.454
CARBOSSULFAN	Beef loin,Rice,Tomato paste,Beans,Corn,Orange,Starch,Mayonnaise	0.0595	Unacceptable	HIGHLY TOXIC	CARBOSSULFAN	Tomato, Soy sauce, Chicken, Starch, Rice, Black Beans, Straw Potato, Tomato Paste, Egg	0.056	Unacceptable	HIGHLY TOXIC	CARBOSSULFAN	Sun-dried meat, Tomato, Backlands rice, White beans	0.052	Unacceptable	HIGHLY TOXIC	CARBOSSULFAN	Chicken thigh and drumstick, Rice, Tomato paste, Starch, Black beans, Orange	0.0625	Unacceptable	HIGHLY TOXIC	CARBOSSULFAN	Thick Flank, Rice, Tomato, Tomato Paste, Soy sauce, Beans	0.052	Unacceptable	HIGHLY TOXIC	0.0564	0.282
CYPERMETHRIN	Beef loin,Onion,Pepper,Tomato paste,Garlic,Rice,Pasta,Beans,Pumpkin,Manioc flour,Corn,Starch,Mayonnaise,Mustard,Peas	0.3752	Acceptable	MODERATELY TOXIC	CYPERMETHRIN	Chicken, Tomato, Bell Pepper, Onion, Soy sauce, Starch, Garlic, Rice, Pasta, Black Beans, Pumpkin, Cassava Flour, Straw Potato, Tomato Paste, Chayote, Cassava, Watermelon, Egg	0.1403	Acceptable	MODERATELY TOXIC	CYPERMETHRIN	Sun-dried meat, Onion, Bell pepper, Rice from the land, Pasta, White beans, Milk, Minas cheese, Dulce de leche, Butter, Pumpkin, Garlic, Cassava flour	0.283	Acceptable	MODERATELY TOXIC	CYPERMETHRIN	Chicken thigh and drumstick, Cream, Onion, Bell pepper, Tomato paste, Starch, Garlic, Rice, Pasta, Black beans, Pumpkin, Cassava flour, Mustard, Peanuts	0.1121	Acceptable	MODERATELY TOXIC	CYPERMETHRIN	Thick Flank, Lettuce, Onion, Pepper, Soy Sauce, Tomato Paste, Garlic, Rice, Pasta, Beans, Pumpkin, Cassava Flour, Peas, Grated Cheese	0.3718	Acceptable	MODERATELY TOXIC	0.25648	1.2824
CHLOROTHALONIL	Beef loin,Pumpkin,Carrot,Manioc flour,Pepper,Onion,Tomato paste,Rice,Beans,Pumpkin,Manioc flour,Corn,Starch,Mayonnaise,Mustard,Peas	0.2158	Acceptable	MODERATELY TOXIC	CHLOROTHALONIL	Chicken, Tomato, Bell Pepper, Onion, Soy sauce, Starch, Rice, Beans Black, Pumpkin, Cassava flour, Straw potatoes, Tomato paste, Chayote, Cassava, Sweet potatoes, Saffron, Carrots, Watermelon	0.5841	Acceptable	MODERATELY TOXIC	CHLOROTHALONIL	Sun-dried meat, Bell pepper, Onion, Tomato, Backlands rice, White beans, Milk, Minas cheese, Dulce de leche, Butter, Pumpkin, Garlic, Oil, Margarine Milk, Carrot, Butter, Pumpkin, Cassava flour	0.007	Acceptable	MODERATELY TOXIC	CHLOROTHALONIL	Chicken thigh and drumstick, Cream , Pumpkin, Carrot, Cassava flour, Bell pepper, Onion, Tomato paste, Rice, Starch, Black beans, Cabbage, Sweet potato, Peanuts	0.2191	Acceptable	MODERATELY TOXIC	CHLOROTHALONIL	Thick Flank, Banana, Pumpkin, Carrot, Cassava Flour, Lettuce, Pepper, Onion, Tomato, Tomato Paste, Rice, Beans, Soy Sauce, Peas, Cheese grated	0.5458	Acceptable	MODERATELY TOXIC	0.31436	1.5718
CHLORPYRIFOS	Pasta,Beef loin,Pumpkin,Carrot,Manioc flour,Pepper,Onion,Tomato paste,Rice,Beans,Pumpkin,Manioc flour, Tomato,Beans,Corn,Starch,Mayonnaise,Peas	0.0191	Acceptable	MODERATELY TOXIC	CHLORPYRIFOS	Chicken, Tomato, Soy sauce, Corn, Starch, Pasta, Beans, Straw potatoes, Tomato paste, Egg	0.0312	Acceptable	MODERATELY TOXIC	CHLORPYRIFOS	Tomato, Pasta, White beans	0.029	Acceptable	MODERATELY TOXIC	CHLORPYRIFOS	Chicken thigh and drumstick, Pasta, Starch, Tomato paste, Black beans, Peanuts	0.0211	Acceptable	MODERATELY TOXIC	CHLORPYRIFOS	Banana,Pasta,Tomato,Tomato paste,Beans,Soy sauce,Peas	0.0297	Acceptable	MODERATELY TOXIC	0.02602	0.1301
DDT	Beef loin,Mayonnaise	0.701	Unacceptable		DDT	Chicken, Egg	0.064	Acceptable		DDT	Sun-dried meat, Minas cheese, Dulce de leche, Butter, Milk	0.7012	Unacceptable		DDT	Chicken thigh and drumstick, Cream	0.063	Acceptable		DDT	Pumpkin,Grated cheese	0.7	Unacceptable		0.44584	2.2292
DITHIOCARBAMATES	Beef loin, Pumpkin, Carrot, Pepper, Garlic, Pasta, Onion, Rice, Tomato paste, Beans, Corn, Starch, Mayonnaise, Peas	0.0955	Acceptable	EXTREMELY TOXIC	DITHIOCARBAMATES	Chicken, Tomato, Pepper, Onion, Soy Sauce, Starch, Garlic, Rice, Pasta, Black Beans, Pumpkin, Straw Potato, Tomato Paste, Carrot, Watermelon, Egg	0.1486	Acceptable	EXTREMELY TOXIC	DITHIOCARBAMATES	Sun-dried meat, Bell pepper, Onion, Tomato, Rice, Pasta, White beans, Milk, Minas cheese, Dulce de leche, Carrot, Butter, Pumpkin, Garlic	0.138	Acceptable	EXTREMELY TOXIC	DITHIOCARBAMATES	Chicken thigh and drumstick, Cream , Pumpkin, Carrot, Bell pepper, Garlic, Pasta, Onion, Rice, Tomato paste, Starch, Black beans, Peanuts	0.0901	Acceptable	EXTREMELY TOXIC	DITHIOCARBAMATES	Thick Flank, Pumpkin, Carrot, Lettuce, Pepper, Garlic, Pasta, Onion, Rice, Tomato, Tomato paste, Beans, Soy sauce, Peas, Grated cheese	0.165	Acceptable	EXTREMELY TOXIC	0.12744	0.6372
FENAMIPHOS	Beef loin, Potato, Tomato paste, Mayonnaise	0.0055	Acceptable	EXTREMELY TOXIC	FENAMIPHOS	Chicken, Tomato, Straw Potato, Tomato Paste, Potato, Egg	0.0082	Acceptable	EXTREMELY TOXIC	FENAMIPHOS	Sun-dried meat, Tomato, Milk, Minas cheese, Dulce de leche, Butter	0.0038	Acceptable	EXTREMELY TOXIC	FENAMIPHOS	Chicken thigh and drumstick, Cream , Tomato paste, Potato	0.0061	Acceptable	EXTREMELY TOXIC	FENAMIPHOS	Thick Flank, Banana, Tomato, Tomato paste, Grated cheese	0.0104	Acceptable	EXTREMELY TOXIC	0.0068	0.034
FLUTRIAFOL	Beef loin, Potato, Cassava flour, Pumpkin, Garlic, Pasta, Pepper, Onion, Rice, Tomato paste, Beans, Corn, Starch, Mayonnaise, Peas	0.0274	Acceptable	MODERATELY TOXIC	FLUTRIAFOL	Chicken, Tomato, Pepper, Onion, Soy Sauce, Starch, Rice, Pasta, Black Beans, Pumpkin, Cassava Flour, Straw Potato, Tomato Paste, Potato, Chayote, Cassava, Sweet Potato, Saffron, Egg	0.0417	Acceptable	MODERATELY TOXIC	FLUTRIAFOL	Sun-dried meat, Bell pepper, Onion, Tomato, Rice, Pasta, White beans, Milk, Minas cheese, Dulce de leche, Butter, Pumpkin, Garlic, Cassava flour	0.0319	Acceptable	MODERATELY TOXIC	FLUTRIAFOL	Chicken thigh and drumstick, Cream, Cassava flour, Pumpkin, Garlic, Pasta, Bell pepper, Onion, Rice, Starch, Tomato paste, Black beans, Potato, Sweet potato, Peanut	0.0286	Acceptable	MODERATELY TOXIC	FLUTRIAFOL	Thick Flank, Banana, Cassava flour, Pumpkin, Garlic, Pasta, Pepper, Onion, Rice, Tomato, Tomato paste, Beans, Soy sauce, Peas, Grated cheese	0.0523	Unacceptable	MODERATELY TOXIC	0.03638	0.1819
FORMETANATE	English potato, Pumpkin, Garlic, Bell pepper, Onion, Tomato paste, Beans	0.025	Acceptable	EXTREMELY TOXIC	FORMETANATE	Tomato, Pepper, Onion, Garlic, Black beans, Pumpkin, Straw potatoes, Tomato paste, Potatoes, Watermelon	0.057	Acceptable	EXTREMELY TOXIC	FORMETANATE	Tomato, Bell pepper, Onion, White beans, Garlic	0.024	Acceptable	EXTREMELY TOXIC	FORMETANATE	Pumpkin, Garlic, Bell pepper, Onion, Tomato paste, Black beans	0.023	Acceptable	EXTREMELY TOXIC	FORMETANATE	Thick Flank, Tomato, Garlic, Pepper, Onion, Rice, Tomato paste, Beans	0.025	Acceptable	EXTREMELY TOXIC	0.0308	0.154
GLYPHOSATE	Beef loin, Cassava flour, Carrot, Rice, Beans, Corn, Pulp (guava), Starch, Mayonnaise, Peas	0.0339	Acceptable	SLIGHTLY TOXIC	GLYPHOSATE	Chicken, Soy sauce, Starch, Rice, Black beans, Cassava flour, Cassava, Sweet potatoes, Saffron, Carrots, Egg	0.0216	Acceptable	SLIGHTLY TOXIC	GLYPHOSATE	Sun-dried meat, Rice, Pasta, White beans, Milk, Minas cheese, Dulce de leche, Carrot, Butter, Cassava flour, Cashew nuts (pulp)	0.0364	Acceptable	SLIGHTLY TOXIC	GLYPHOSATE	Chicken thigh and drumstick, Cream , Cassava flour, Carrot, Rice, Starch, Black beans, Sweet potato, Peanut, Cashew (pulp)	0.0369	Acceptable	SLIGHTLY TOXIC	GLYPHOSATE	Thick Flank, Banana, Cassava flour, Carrot, Rice, Beans, Soy sauce, Peas, Guava (pulp), Grated cheese	0.0348	Acceptable	SLIGHTLY TOXIC	0.03272	0.1636
LINDANE	Beef loin, Mayonnaise	0.0014	Acceptable		LINDANE	Chicken, Egg	0.0011	Acceptable		LINDANE	Sun-dried meat, Minas cheese, Dulce de leche, Butter, Milk	0.7	Acceptable		LINDANE	Chicken thigh and drumstick, Cream	0.0011	Acceptable		LINDANE	Thick Flank, Cheese grated	0.0014	Acceptable		0.141	0.705
IMIDACLOPRID	Beef loin, Carrot, Pumpkin, English potato, Garlic, Bell pepper, Onion, Rice, Tomato paste, Beans, Corn, Pulp (guava), Starch, Mayonnaise	0.067	Acceptable	SLIGHTLY TOXIC	IMIDACLOPRID	Chicken, Tomato, Pepper, Onion, Soy Sauce, Starch, Garlic, Rice, Black Beans, Pumpkin, Potato Sticks, Tomato Paste, Potato, Carrot, Watermelon, Egg	0.0712	Acceptable	SLIGHTLY TOXIC	IMIDACLOPRID	Sun-dried meat, bell pepper, onion, tomato, rice, white beans, milk, Minas cheese, dulce de leche, carrot, butter, pumpkin, garlic	0.0528	Acceptable	SLIGHTLY TOXIC	IMIDACLOPRID	Chicken thigh and drumstick, Cream, Carrot, Pumpkin, Garlic, Bell pepper, Onion, Rice, Tomato paste, Starch, Black beans, Kale, Potato, Peanut	0.049	Acceptable	SLIGHTLY TOXIC	IMIDACLOPRID	Thick Flank,Banana,Carrot,Pumpkin,Lettuce,Garlic,Pepper,Onion,Rice,Tomato,Tomato paste,Beans,Soy sauce,Guava (pulp),Grated cheese	0.0668	Acceptable	SLIGHTLY TOXIC	0.06136	0.3068
MANDIOPROPAMID	Beef loin, Pumpkin, Garlic, Bell pepper, Onion, Rice, Tomato paste, Beans, Corn, Pulp (guava), Starch, Mayonnaise	0.0099	Acceptable	HIGHLY TOXIC	MANDIOPROPAMID	Chicken, Tomato, Onion, Garlic, Pumpkin, Potato Sticks, Tomato Paste, Potato, Chayote, Chives, Watermelon, Egg	0.0476	Acceptable	HIGHLY TOXIC	MANDIOPROPAMID	Sun-dried meat, onion, tomato, milk, Minas cheese, dulce de leche, butter, pumpkin, garlic	0.014	Acceptable	HIGHLY TOXIC	MANDIOPROPAMID	Chicken thigh and drumstick, Cream, Pumpkin, Garlic, Onion, Tomato paste, Starch, Kale, Potato, Mustard	0.0105	Acceptable	HIGHLY TOXIC	MANDIOPROPAMID	Thick Flank,Pumpkin,Garlic,Lettuce,Onion,Tomato,Tomato paste,Grated cheese	0.0434	Acceptable	HIGHLY TOXIC	0.02508	0.1254
METAFLUMIZONE	Beef tenderloin,Potato,Tomato paste,Corn,Starch,Mustard	0.0022	Acceptable	EXTREMELY TOXIC	METAFLUMIZONE	Tomato, Soy Sauce, Starch, Potato Sticks, Tomato Paste, Potato, Watermelon	0.0528	Acceptable	EXTREMELY TOXIC	METAFLUMIZONE	Sun-dried meat, tomato, milk, Minas cheese, dulce de leche, butter	0.012	Acceptable	EXTREMELY TOXIC	METAFLUMIZONE	Cream, Tomato paste, Starch, Kale, Potato, Mustard, Orange	0.2408	Acceptable	EXTREMELY TOXIC	METAFLUMIZONE	Thick Flank, Lettuce, Tomato, Tomato paste, Soy sauce, Grated cheese	0.0814	Acceptable	EXTREMELY TOXIC	0.07784	0.3892
METCONAZOLE	Carrot,Garlic,Potato,Pepper,Onion,Tomato paste,Beans,Corn,Starch	0.007	Acceptable	EXTREMELY TOXIC	METCONAZOLE	Tomato, Pepper, Onion, Soy Sauce, Starch, Garlic, Black Beans, Pumpkin, Potato Sticks, Tomato Paste, Potato, Carrot, Watermelon	0.011	Acceptable	EXTREMELY TOXIC	METCONAZOLE	Sun-dried meat, onion, tomato, white beans, carrot, garlic	0.006	Acceptable	EXTREMELY TOXIC	METCONAZOLE	Carrot, Garlic, Bell pepper, Onion, Tomato paste, Starch, Black beans, Kale, Potato, Peanut	0.007	Acceptable	EXTREMELY TOXIC	METCONAZOLE	Carrot, Garlic, Pepper, Onion, Tomato, Tomato paste, Beans, Soy sauce	0.006	Acceptable	EXTREMELY TOXIC	0.0074	0.037
METHOMYL	Beef tenderloin,Oil,Margarine,Pasta,Potato,Rice,Tomato paste,Beans,Corn,Starch,Mayonnaise	0.0956	Acceptable	HIGHLY TOXIC	METHOMYL	Tomato, Chicken, Soy Sauce, Starch, Margarine, Oil, Rice, Black Beans, Potato Sticks, Tomato Paste, Potato, Carrot, Watermelon tomato,Potato,Watermelon,Egg	0.059	Acceptable	HIGHLY TOXIC	METHOMYL	Sun-dried meat, tomato, rice, white beans, oil, margarine, milk, Minas cheese, dulce de leche, butter	0.0526	Acceptable	HIGHLY TOXIC	METHOMYL	Chicken thigh and drumstick, Cream, Oil, Margarine, Pasta, Rice, Tomato paste, Starch, Black beans, Kale, Potato	0.0982	Acceptable	HIGHLY TOXIC	METHOMYL	Thick Flank, Oil, Margarine, Pasta, Rice, Tomato, Tomato paste, Beans, Soy sauce, Grated cheese	0.1114	Acceptable	HIGHLY TOXIC	0.08336	0.4168
PARAQUAT	Beef tenderloin,Mayonnaise	0.0015	Acceptable	EXTREMELY TOXIC	PARAQUAT	Chicken,Egg	0.0012	Acceptable	EXTREMELY TOXIC	PARAQUAT	Sun-dried meat, Milk, Minas cheese, Dulce de leche, Butter	0.0018	Acceptable	EXTREMELY TOXIC	PARAQUAT	Chicken thigh and drumstick, Cream	0.0011	Acceptable	EXTREMELY TOXIC	PARAQUAT	Thick Flank, Grated cheese	0.0014	Acceptable	EXTREMELY TOXIC	0.0014	0.007
PIRIMICARB	Beef tenderloin,Potato,Tomato paste,Beans,Mayonnaise	0.0075	Acceptable	HIGHLY TOXIC	PIRIMICARB	Chicken,Tomato,Black beans,Straw potatoes,Tomato paste,Potato,Egg	0.0282	Acceptable	HIGHLY TOXIC	PIRIMICARB	Sun-dried meat, Tomato, White beans, Milk, Minas cheese, Dulce de leche, Butter	0.022	Acceptable	HIGHLY TOXIC	PIRIMICARB	Chicken thigh and drumstick, Cream , Tomato paste, Black beans, Cabbage, Potato	0.0081	Acceptable	HIGHLY TOXIC	PIRIMICARB	Thick Flank, Lettuce, Tomato, Tomato paste, Beans, Grated cheese	0.0354	Acceptable	HIGHLY TOXIC	0.02024	0.1012
PROPAMOCARB	Beef loin, Pumpkin, Bell pepper, Potato, Onion, Tomato paste, Mayonnaise	0.0465	Acceptable	UNLIKELY TO CAUSE ACUTE HARM	PROPAMOCARB	Chicken,Tomato,Pepper,Onion,Pumpkin,Straw potatoes,Tomato paste,Potato,Chayote,Watermelon,Egg	0.1872	Acceptable	UNLIKELY TO CAUSE ACUTE HARM	PROPAMOCARB	Sun-dried meat, Bell pepper, Onion, Tomato, Milk, Minas cheese, Dulce de leche, Butter, Pumpkin	0.087	Acceptable	UNLIKELY TO CAUSE ACUTE HARM	PROPAMOCARB	Chicken thigh and drumstick, Cream , Pumpkin, Bell pepper, Onion, Tomato paste, Cabbage, Potato	0.0471	Acceptable	UNLIKELY TO CAUSE ACUTE HARM	PROPAMOCARB	Thick Flank, Pumpkin, Lettuce, Pepper, Onion, Tomato, Tomato paste, Grated cheese	0.1264	Acceptable	UNLIKELY TO CAUSE ACUTE HARM	0.09884	0.4942
TEBUCONAZOLE	Beef loin, Cassava flour, Carrot, Pumpkin, Garlic, Bell pepper, Pasta, Potato, Onion, Rice, Tomato paste, Beans, Corn, Pulp (guava), Orange, Starch, Mayonnaise, Mustard, Peas	0.1474	Acceptable	EXTREMELY TOXIC	TEBUCONAZOLE	Chicken,Tomato,Pepper,Onion,Soy sauce,Starch,Garlic,Rice,Pasta,Black beans,Pumpkin,Manioc flour,Straw potatoes,Tomato paste,Potato,Chayote,Cassava,Carrot,Watermelon,Egg	0.1395	Acceptable	EXTREMELY TOXIC	TEBUCONAZOLE	Sun-dried meat, Bell pepper, Onion, Tomato, Rice, Pasta, White beans, Milk, Minas cheese, Dulce de leche, Carrot, Butter, Pumpkin, Garlic, Cassava flour	0.1095	Acceptable	EXTREMELY TOXIC	TEBUCONAZOLE	Chicken thigh and drumstick, Cream , Cassava flour, Carrot, Pumpkin, Garlic, Bell pepper, Pasta, Onion, Rice, Starch, Tomato paste, Black beans, Cabbage, Potato, Mustard, Peanut, Orange	0.148	Acceptable	EXTREMELY TOXIC	TEBUCONAZOLE	Thick Flank, Banana, Cassava flour, Carrot, Pumpkin, Garlic, Lettuce, Pepper, Pasta, Onion, Rice, Tomato, Tomato paste, Beans, Soy sauce, Peas, Guava (pulp), Grated cheese	0.1729	Acceptable	EXTREMELY TOXIC	0.14346	0.7173
TERBUFOS	Beef loin, Beans, Corn, Starch, Mayonnaise	0.0035	Acceptable	EXTREMELY TOXIC	TERBUFOS	Chicken,Starch,Black beans,Egg	0.0126	Acceptable	EXTREMELY TOXIC	TERBUFOS	Sun-dried meat, White beans, Milk, Minas cheese, Dulce de leche, Butter	0.004	Acceptable	EXTREMELY TOXIC	TERBUFOS	Chicken thigh and drumstick, Cream , Starch, Black beans, Peanut	0.0125	Acceptable	EXTREMELY TOXIC	TERBUFOS	Thick Flank, Banana, Beans, Grated cheese	0.0069	Acceptable	EXTREMELY TOXIC	0.0079	0.0395
TRIFLURALIN	Cassava flour, Carrot, Garlic, Bell pepper, Onion, Rice, Tomato paste, Beans, Corn, Starch, Peas	0.0059	Acceptable	HIGHLY TOXIC	TRIFLURALIN	Tomato,Pepper,Onion,Soy sauce,Starch,Garlic,Rice,Black beans,Straw potatoes,Tomato paste,Potato,Chayote,Cassava,Carrot,Watermelon,Egg tomato, cassava, carrot	0.0073	Acceptable	HIGHLY TOXIC	TRIFLURALIN	Pepper, Onion, Tomato, Rice, White beans, Carrot, Garlic, Cassava flour	0.0069	Acceptable	HIGHLY TOXIC	TRIFLURALIN	Cassava flour, Carrot, Garlic, Bell pepper, Onion, Rice, Tomato paste, Starch, Black beans, Peanut	0.0059	Acceptable	HIGHLY TOXIC	TRIFLURALIN	Cassava flour, Carrot, Garlic, Pepper, Onion, Rice, Tomato, Tomato paste, Beans, Soy sauce, Peas	0.0069	Acceptable	HIGHLY TOXIC	0.00658	0.0329
TRIFLOXYSTROBIN	Beef loin, Cassava flour, Carrot, Pumpkin, Pasta, Bell pepper, Potato, Onion, Rice, Tomato paste, Beans, Olive oil, Corn, Pulp (guava),Starch,Mayonnaise,Mustard	0.0338	Acceptable	HIGHLY TOXIC	TRIFLOXYSTROBIN	Chicken, tomato, pepper, onion, soy sauce, starch, garlic, rice, pasta, black beans, pumpkin, cassava flour, straw potatoes, tomato paste, potato, chayote, cassava, carrot, watermelon, egg	0.0538	Acceptable	HIGHLY TOXIC	TRIFLOXYSTROBIN	Sun-dried meat, White beans, Milk, Minas cheese, Dulce de leche, Butter	0.0372	Acceptable	HIGHLY TOXIC	TRIFLOXYSTROBIN	Chicken thigh and drumstick, Cream , Starch, Black beans, Peanut	0.0364	Acceptable	HIGHLY TOXIC	TRIFLOXYSTROBIN	Thick Flank, Banana, Cassava flour, Carrot, Pumpkin, Pasta, Lettuce, Pepper, Onion, Rice, Tomato, Tomato paste, Beans, Soy sauce, Olive oil, Olive, Guava (pulp), Grated cheese	0.0661	Acceptable	HIGHLY TOXIC	0.04546	0.2273
		3.195					2.4876					3.6609					2.0321					3.9647			3.06806	15.3403
				mg/kg bw per d
AI	ADI mg/kg bw per d	BODY WEIGHT		ADI AMOUNT * BW
2,4 D	0.01	65		0.65
ABAMECTIN	0.002	65		0.13
ACEPHATE	0.0012	65		0.078
ACETAMIPRID	0.024	65		1.56
ALDRIN E ELDRIN	0.0001	65		0.0065
ATRAZINE	0.02	65		1.3
BIFENTHRIN	0.02	65		1.3
CARBARYL	0.003	65		0.195
CARBOSSULFAN	0.00015	65		0.00975
CYPERMETHRIN	0.05	65		3.25
CHLOROTHALONIL	0.03	65		1.95
CHLORPYRIFOS	0.01	65		0.65
DDT	0.01	65		0.65
PARAQUAT DICHLORIDE	0.004	65		0.26
DITHIOCARBAMATES	0.01	65		0.65
FENAMIPHOS	0.0008	65		0.052
FLUTRIAFOL	0.01	65		0.65
FORMETANATE	0.025	65		1.625
GLYPHOSATE	0.5	65		32.5
LINDANE	0.005	65		0.325
IMIDACLOPRID	0.05	65		3.25
MANDIOPROPAMID	0.03	65		1.95
METAFLUMIZONE	0.03	65		1.95
METCONAZOLE	0.048	65		3.12
METHOMYL	0.02	65		1.3
PARAQUAT	0.004	65		0.26
PIRIMICARB	0.02	65		1.3
PROPAMOCARB	0.1	65		6.5
TEBUCONAZOLE	0.03	65		1.95
TERBUFOS	0.0002	65		0.013
TRIFLURALIN	0.02	65		1.3
TRIFLOXYSTROBIN	0.03	65		1.95

## Sheet: WEEK 4
MONDAY MENU - MARCH, 7					TUESDAY MENU - MARCH, 8					WEDNESDAY MENU - MARCH, 9					THURSDAY MENU - MARCH, 10					FRIDAY MENU - MARCH, 11
Estimated daily (average) intake of active ingredients of pesticides potentially contained in institutional restaurant menus and the respective toxicological classes.					Estimated daily (average) intake of active ingredients of pesticides potentially contained in institutional restaurant menus and the respective toxicological classes.					Estimated daily (average) intake of active ingredients of pesticides potentially contained in institutional restaurant menus and the respective toxicological classes.					Estimated daily (average) intake of active ingredients of pesticides potentially contained in institutional restaurant menus and the respective toxicological classes.					Estimated daily (average) intake of active ingredients of pesticides potentially contained in institutional restaurant menus and the respective toxicological classes.
AI	FOOD/INGREDIENTS	Average intake mg/kg/dia (Sum of TMDI)	Risk characterization	Toxicity	AI	FOOD/INGREDIENTS	Average intake mg/kg/dia (Sum of TMDI)	Risk characterization	Toxicity	AI	FOOD/INGREDIENTS	Average intake mg/kg/dia (Sum of TMDI)	Risk characterization	Toxicity	AI	FOOD/INGREDIENTS	Average intake mg/kg/dia (Sum of TMDI)	Risk characterization	Toxicity	AI	FOOD/INGREDIENTS	Average intake mg/kg/dia (Sum of TMDI)	Risk characterization	Toxicity	AVERAGE TMDI	SUM TMDI
2,4 D	Sun-dried meat, Rice, Pasta, Butter	0.096	Acceptable	SLIGHTLY TOXIC	2,4 D	Beef loin, Rice, Pasta, Soy sauce, Honey	0.096	Acceptable	SLIGHTLY TOXIC	2,4 D	Chicken, Milk, Cream, Soy Sauce, Rice, Pasta, Honey, Cabbage, Butter	0.0788	Acceptable	SLIGHTLY TOXIC	2,4 D	Beef loin, Rice, Pasta, Starch	0.096	Acceptable	SLIGHTLY TOXIC	2,4 D	Chicken, Milk, Cream, Soy Sauce, Corn, Starch, Rice, Pasta	0.0788	Acceptable	SLIGHTLY TOXIC	0.08912	0.4456
ABAMECTIN	Pepper, Onion, Tomato, White beans, Carrot, Garlic, Tomato paste, Watermelon	0.3014	Unacceptable	MODERATELY TOXIC	ABAMECTIN	Garlic, Bell pepper, Onion, Carrot, Beans, Tomato paste, Peas, Tomato, Soy sauce, Honey, Raisins, Watermelon	0.3014	Unacceptable	MODERATELY TOXIC	ABAMECTIN	Tomato, Bell Pepper, Onion, Soy Sauce, Garlic, Black Beans, Tomato Sauce, Honey, Apple	0.2008	Unacceptable	MODERATELY TOXIC	ABAMECTIN	Garlic, Bell pepper, Onion, Carrot, Black beans, Tomato paste, Peas, Tomato, Raisins	0.3008	Unacceptable	MODERATELY TOXIC	ABAMECTIN	Tomato, Bell Pepper, Onion, Soy Sauce, Corn, Starch, Ketchup, Peas, Garlic, Beans, Potato Sticks	0.2008	Unacceptable	MODERATELY TOXIC	0.26104	1.3052
ACEPHATE	Sun-dried meat, Paprika, Tomato, White beans, Butter, Tomato paste	0.0082	Acceptable	SLIGHTLY TOXIC	ACEPHATE	Beef loin, Paprika, Tomato paste, Beans, Tomato, Soy sauce, Honey	0.0074	Acceptable	SLIGHTLY TOXIC	ACEPHATE	Tomato, Soy Sauce, Chicken, Milk, Cream, Black Beans, Tomato Sauce, Honey, Paprika, Butter	0.0039	Acceptable	SLIGHTLY TOXIC	ACEPHATE	Beef loin, Paprika, Tomato paste, Black beans, Starch, Tomato	0.0082	Acceptable	SLIGHTLY TOXIC	ACEPHATE	Tomato, Soy Sauce, Chicken, Milk, Cream, Corn, Starch, Ketchup, Beans, Potato Sticks	0.0039	Acceptable	SLIGHTLY TOXIC	0.00632	0.0316
ACETAMIPRID	Sun-dried meat, Onion, Pepper, Tomato, Rice, White beans, Butter, Pumpkin, Cassava flour, Cabbage, Tomato paste, Watermelon	0.1247	Acceptable	SLIGHTLY TOXIC	ACETAMIPRID	Beef loin, Pumpkin, Cassava flour, Garlic, Onion, Rice, Bell pepper, Tomato paste, Beans, Peas, Pineapple, Tomato, Plum, Soy sauce, Honey, Watermelon, Cashew (pulp)	0.205	Acceptable	SLIGHTLY TOXIC	ACETAMIPRID	Lettuce, Tomato, Bell Pepper, Onion, Soy Sauce, Chicken, Milk, Cream, Garlic, Rice, Black Beans, Pumpkin, Cassava Flour, Tomato Sauce, Pineapple, Honey, Apple, Cashew (Pulp), Butter	0.1351	Acceptable	SLIGHTLY TOXIC	ACETAMIPRID	Beef loin, Pumpkin, Cassava flour, Garlic, Onion, Rice, Bell pepper, Tomato paste, Black beans, Starch, Mustard, Peas, Swiss chard, Tomato, Cashew (pulp)	0.1867	Acceptable	SLIGHTLY TOXIC	ACETAMIPRID	Lettuce, Tomato, Bell Pepper, Onion, Soy Sauce, Chicken, Milk, Cream, Corn, Starch, Ketchup, Peas, Garlic, Rice, Cabbage, Beans, Pumpkin, Cassava Flour, Potato Sticks, Cashew (Pulp)	0.1348	Acceptable	SLIGHTLY TOXIC	0.15726	0.7863
ALDRIN AND ELDRIN	Sun-dried meat, Butter	0.028	Unacceptable	HIGHLY TOXIC	ALDRIN AND ELDRIN	Beef loin, Honey	0.028	Unacceptable	HIGHLY TOXIC	ALDRIN AND ELDRIN	Chicken, Milk, Cream, Honey, Butter	0.0422	Unacceptable	HIGHLY TOXIC	ALDRIN AND ELDRIN	Beef loin	0.028	Unacceptable	HIGHLY TOXIC	ALDRIN AND ELDRIN	Chicken, Milk, Cream	0.0422	Unacceptable	HIGHLY TOXIC	0.03368	0.1684
ATRAZINE		0	Acceptable	MODERATELY TOXIC	ATRAZINE	Pineapple, Soy sauce, Honey	0.0006	Acceptable	MODERATELY TOXIC	ATRAZINE	Pineapple, Soy Sauce, Honey	0.0006	Acceptable	MODERATELY TOXIC	ATRAZINE	Starch	0	Acceptable	MODERATELY TOXIC	ATRAZINE	Soy Sauce, Corn, Starch	0	Acceptable	MODERATELY TOXIC	0.00024	0.0012
BIFENTHRIN	Tomato, Cabbage, Pepper, Carrot, Sun-dried meat, Onion, Butter, White beans, Rice, Garlic, Pasta, Tomato paste, Watermelon	0.5119	Acceptable	SLIGHTLY TOXIC	BIFENTHRIN	Carrot, Pineapple, Tomato, Onion, Soy Sauce, Honey, Beef Loin, Garlic, Tomato Extract, Beans, Peppers, Rice, Peas, Pasta, Watermelon	0.5149	Acceptable	SLIGHTLY TOXIC	BIFENTHRIN	Lettuce, Tomato, Cabbage, Onion, Honey, Soy Sauce, Milk, Cream, Garlic, Black Beans, Bell Peppers, Rice, Pasta, Tomato Sauce, Butter, Pineapple	0.1034	Acceptable	SLIGHTLY TOXIC	BIFENTHRIN	Chard,Tomato,Carrot,Onion,Beef loin,Starch,Garlic,Black beans,Pepper,Rice,Pea,Pasta,Tomato paste,Banana	0.5103	Acceptable	SLIGHTLY TOXIC	BIFENTHRIN	Lettuce, Tomato, Pepper, Onion, Soy Sauce, Milk, Cream, Corn, Peas, Starch, Ketchup, Garlic, Rice, Kale, Pasta, Beans, Potato Sticks	0.1004	Acceptable	SLIGHTLY TOXIC	0.34818	1.7409
CARBARYL	Sun-dried meat, Onion, Tomato, Pasta, White beans, Butter, Pumpkin, Garlic, Tomato paste, Oil, Margarine	0.091	Acceptable	HIGHLY TOXIC	CARBARYL	Beef Loin, Pumpkin, Pasta, Garlic, Onion, Tomato Extract, Beans, Pineapple, Tomato, Honey, Oil, Margarine	0.106	Acceptable	HIGHLY TOXIC	CARBARYL	Tomato, Onion, Milk, Cream, Garlic, Pasta, Black Beans, Pumpkin, Tomato Sauce, Pineapple, Honey, Cabbage, Apple, Butter, Oil, Margarine	0.1005	Acceptable	HIGHLY TOXIC	CARBARYL	Beef loin,Pumpkin,Pasta,Garlic,Onion,Tomato paste,Black beans,Tomato,Banana,Oil,Margarine	0.105	Acceptable	HIGHLY TOXIC	CARBARYL	Tomato, Onion, Milk, Cream, Ketchup, Garlic, Pasta, Beans, Pumpkin, Potato Sticks, Oil, Margarine	0.0855	Acceptable	HIGHLY TOXIC	0.0976	0.488
CARBOSSULFAN	Sun-dried meat, Tomato, Rice, White beans, Tomato paste	0.052	Unacceptable	HIGHLY TOXIC	CARBOSSULFAN	Beef Loin, Rice, Tomato Extract, Beans, Tomato, Soy Sauce	0.052	Unacceptable	HIGHLY TOXIC	CARBOSSULFAN	Tomato, Soy Sauce, Chicken, Rice, Black Beans, Tomato Sauce	0.0555	Unacceptable	HIGHLY TOXIC	CARBOSSULFAN	Beef loin,Rice,Tomato paste,Black beans,Starch,Tomato	0.052	Unacceptable	HIGHLY TOXIC	CARBOSSULFAN	Tomato, Soy Sauce, Chicken, Corn, Starch, Ketchup, Rice, Beans, Potato Sticks, Orange	0.0635	Unacceptable	HIGHLY TOXIC	0.055	0.275
CYPERMETHRIN	Sun-dried meat, Onion, Pepper, Rice, Pasta, White beans, Butter, Pumpkin, Garlic, Cassava flour, Watermelon	0.3771	Acceptable	MODERATELY TOXIC	CYPERMETHRIN	Beef Loin, Onion, Peppers, Tomato Extract, Garlic, Rice, Pasta, Beans, Pumpkin, Cassava Flour, Peas, Pineapple, Tomato, Soy Sauce, Honey, Watermelon	0.4181	Acceptable	MODERATELY TOXIC	CYPERMETHRIN	Chicken, Milk, Cream, Lettuce, Tomato, Bell Peppers, Onion, Soy Sauce, Garlic, Rice, Pasta, Black Beans, Pumpkin, Cassava Flour, Tomato Sauce, Pineapple, Honey, Cabbage, Butter	0.1553	Acceptable	MODERATELY TOXIC	CYPERMETHRIN	Beef loin,Onion,Pepper,Tomato paste,Garlic,Rice,Pasta,Black beans,Pumpkin,Manioc flour,Starch,Mustard,Pea,Chard,Tomato	0.3911	Acceptable	MODERATELY TOXIC	CYPERMETHRIN	Chicken, Milk, Cream, Lettuce, Tomato, Pepper, Onion, Soy Sauce, Corn, Starch, Ketchup, Peas, Garlic, Rice, Pasta, Beans, Pumpkin, Cassava Flour, Potato Sticks	0.1343	Acceptable	MODERATELY TOXIC	0.29518	1.4759
CHLOROTHALONIL	Sun-dried meat, Pepper, Onion, Tomato, Rice, White beans, Carrot, Butter, Pumpkin, Cassava flour, Kale, Tomato paste, Saffron, Watermelon	0.5758	Acceptable	MODERATELY TOXIC	CHLOROTHALONIL	Beef Loin, Pumpkin, Carrot, Cassava Flour, Peppers, Onion, Tomato Extract, tomato,Rice,Beans,Peas,Tomato,Soy Sauce,Honey,Watermelon	0.5558	Acceptable	MODERATELY TOXIC	CHLOROTHALONIL	Chicken, Milk, Cream, Lettuce, Tomato, Bell Peppers, Onion, Soy Sauce, Garlic, Rice, Pasta, Black Beans, Pumpkin, Cassava Flour, Tomato Sauce, Pineapple, Honey, Cabbage, Butter	0.3032	Acceptable	MODERATELY TOXIC	CHLOROTHALONIL	Beef loin,Pumpkin,Carrot,Manioc flour,Pepper,Onion,Tomato paste,Rice,Bean Black,Starch,Pea,Tomato,Banana	0.4858	Acceptable	MODERATELY TOXIC	CHLOROTHALONIL	Chicken, Milk, Cream, milk,Lettuce,Tomato,Pepper,Onion,Soy Sauce,Corn,Starch,Ketchup,Pea,Rice,Kale,Beans,Pumpkin,Manioc Flour,Potato sticks	0.3232	Acceptable	MODERATELY TOXIC	0.44876	2.2438
CHLORPYRIFOS	Tomato, Pasta, Beans white,Tomato paste	0.029	Acceptable	MODERATELY TOXIC	CHLORPYRIFOS	Pasta,Tomato paste,Beans,Peas,Tomato,Soy Sauce,Honey	0.029	Acceptable	MODERATELY TOXIC	CHLORPYRIFOS	milk,Lettuce,Tomato,Pepper,Onion,Soy Sauce,Rice,Black Beans,Pumpkin,Tassava Flour,Tomato Sauce,Honey,Cabbage,Apple,Butter	0.0311	Acceptable	MODERATELY TOXIC	CHLORPYRIFOS	Pasta,Tomato paste,Black beans,Starch,Pea,Tomato,Banana	0.0297	Acceptable	MODERATELY TOXIC	CHLORPYRIFOS	Chicken,Tomato,Soy Sauce,Corn,Starch,Ketchup,Pea,Pasta,Beans,Potato sticks	0.0311	Acceptable	MODERATELY TOXIC	0.02998	0.1499
DDT	Sun-dried meat,Butter	0.7	Unacceptable		DDT	Beef loin,Honey	0.7	Unacceptable		DDT	Chicken,Tomato,Soy Sauce,Pasta,Black Beans,Tomato Sauce,Honey,Apple	0.064	Acceptable		DDT	Beef loin	0.7	Unacceptable		DDT	Chicken,Milk,Cream	0.0636	Acceptable		0.44552	2.2276
DITHIOCARBAMATES	Sun-dried meat, Peppers, Onions, Tomatoes, Rice, Pasta, White beans, Carrots, Butter, Pumpkins, Garlic, Tomato paste, Watermelon	0.153	Acceptable	EXTREMELY TOXIC	DITHIOCARBAMATES	Beef loin, Pumpkin, Carrot, Pepper, Garlic, Pasta, Onion, Rice, Tomato paste, Beans, Peas, Pineapple, Tomato, Soy sauce, Honey, Watermelon	0.183	Acceptable	EXTREMELY TOXIC	DITHIOCARBAMATES	Chicken, Milk, Cream, Lettuce, Tomato, Bell Pepper, Onion, Soy Sauce, Garlic, Rice, Pasta, Black Beans, Pumpkin, Tomato Sauce, Pineapple, Honey, Cabbage, Apple, Butter	0.1856	Acceptable	EXTREMELY TOXIC	DITHIOCARBAMATES	Beef loin, Pumpkin, Carrot, Bell pepper, Garlic, Pasta, Onion, Rice, Tomato paste, Black beans, Starch, Peas, Tomato	0.135	Acceptable	EXTREMELY TOXIC	DITHIOCARBAMATES	Chicken, Milk, Cream, Lettuce, Tomato, Pepper, Onion, Soy Sauce, Corn, Starch, Ketchup, Peas, Garlic, Rice, Pasta, Beans, Pumpkin, Potatoes	0.1556	Acceptable	EXTREMELY TOXIC	0.16244	0.8122
FENAMIPHOS	Sun-dried meat, Tomatoes, Butter, Tomato paste	0.0034	Acceptable	EXTREMELY TOXIC	FENAMIPHOS	Beef loin, Tomato paste, Tomato, Honey	0.0034	Acceptable	EXTREMELY TOXIC	FENAMIPHOS	Chicken, Milk, Cream, Tomato, Tomato Sauce, Honey, Butter	0.0043	Acceptable	EXTREMELY TOXIC	FENAMIPHOS	Beef loin, Tomato paste, Tomato, Banana	0.0104	Acceptable	EXTREMELY TOXIC	FENAMIPHOS	Chicken, Milk, Cream, Lettuce, Tomato, Pepper, Onion, Soy Sauce, Corn, Starch, Ketchup, Peas, Rice, Pasta, Beans, Pumpkin, Cassava Flour, Potatoes	0.0043	Acceptable	EXTREMELY TOXIC	0.00516	0.0258
FLUTRIAFOL	Sun-dried meat, Peppers, Onions, Tomatoes, Rice, Pasta, White beans, Butter, Pumpkins, Garlic, Cassava flour, Tomato paste, Saffron, Watermelon	0.0613	Unacceptable	MODERATELY TOXIC	FLUTRIAFOL	Beef loin, Cassava flour, Pumpkin, Garlic, Pasta, Pepper, Onion, Rice, Tomato paste, Beans, Peas, Pineapple, Tomato, Soy sauce, Honey, Watermelon	0.0763	Unacceptable	MODERATELY TOXIC	FLUTRIAFOL	Chicken, Milk, Cream, Tomato, Bell Pepper, Onion, Soy Sauce, Rice, Pasta, Black Beans, Pumpkin, Cassava Flour, Tomato Sauce, Pineapple, Honey, Cabbage, Apple, Butter	0.0459	Acceptable	MODERATELY TOXIC	FLUTRIAFOL	Beef loin, Cassava flour, Pumpkin, Garlic, Pasta, Bell pepper, Onion, Rice, Tomato paste, Black beans, Starch, Peas, Tomato, Banana	0.0523	Unacceptable	MODERATELY TOXIC	FLUTRIAFOL	Lettuce, Tomato, Pepper, Onion, Ketchup, Garlic, Beans, Pumpkin, Potatoes	0.0299	Acceptable	MODERATELY TOXIC	0.05314	0.2657
FORMETANATE	Sun-dried meat, Peppers, Onions, White beans, Garlic, Tomato paste	0.024	Acceptable	EXTREMELY TOXIC	FORMETANATE	Pumpkin, Garlic, Pepper, Onion, Tomato paste, Beans, Tomato, Honey	0.025	Acceptable	EXTREMELY TOXIC	FORMETANATE	Lettuce,Tomato,Pepper,Onion,Garlic,Black Beans,Pumpkin,Tomato Sauce	0.0252	Acceptable	EXTREMELY TOXIC	FORMETANATE	Pumpkin, Garlic, Bell pepper, Onion, Tomato paste, Black beans, Tomato	0.025	Acceptable	EXTREMELY TOXIC	FORMETANATE	Chicken, Milk, Cream, Lettuce, Tomato, Pepper, Onion, Ketchup, Garlic, Beans, Pumpkin, Potatoes	0.0252	Acceptable	EXTREMELY TOXIC	0.02488	0.1244
GLYPHOSATE	Sun-dried meat, Rice, White beans, Carrots, Butter, Cassava flour, Saffron	0.0174	Acceptable	SLIGHTLY TOXIC	GLYPHOSATE	Beef loin, Cassava flour, Carrot, Rice, Beans, Peas, Pineapple, Plum, Soy sauce, Honey, Cashew (pulp)	0.0364	Acceptable	SLIGHTLY TOXIC	GLYPHOSATE	Chicken,Milk,Cream,Soy Sauce,Rice,Black Beans,Manioc Flour,Pineapple,Honey,Apple,Cashew (Pulp),Butter	0.0412	Acceptable	SLIGHTLY TOXIC	GLYPHOSATE	Beef loin, Cassava flour, Carrot, Rice, Black beans, Starch, Peas, Banana, Cashew (pulp)	0.0348	Acceptable	SLIGHTLY TOXIC	GLYPHOSATE	Chicken, Milk, Cream, Lettuce, Tomato, Pepper, Onion, Ketchup, Garlic, Beans, Pumpkin, Potatoes	0.0382	Acceptable	SLIGHTLY TOXIC	0.0336	0.168
LINDANE	Sun-dried meat, Butter	0.0014	Acceptable		LINDANE	Beef loin, Honey	0.0014	Acceptable		LINDANE	Chicken,Milk,Cream,Honey,Butter	0.0011	Acceptable		LINDANE	Beef loin	0.0014	Acceptable		LINDANE	cassava, cashew (pulp)	0.0011	Acceptable		0.00128	0.0064
IMIDACLOPRID	Sun-dried meat, peppers, onions, tomatoes, rice, white beans, carrots, wild butter, pumpkin, garlic, cabbage, tomato paste, watermelon	0.0588	Acceptable	SLIGHTLY TOXIC	IMIDACLOPRID	Beef loin, Carrot, Pumpkin, Garlic, Pepper, Onion, Rice, Tomato paste, Beans, Pineapple, Tomato, Soy sauce, Honey, Watermelon	0.0753	Acceptable	SLIGHTLY TOXIC	IMIDACLOPRID	Chicken, Milk, Cream, Lettuce, Tomato, Bell Pepper, Onion, Soy Sauce, Garlic, Rice, Black Bean, Pumpkin, Tomato Sauce, Pineapple, Honey, Cabbage, Butter	0.0605	Acceptable	SLIGHTLY TOXIC	IMIDACLOPRID	Beef loin, Carrot, Pumpkin, Garlic, Pepper, Onion, Rice, Tomato paste, Black beans, Starch, Tomato, Banana	0.0538	Acceptable	SLIGHTLY TOXIC	IMIDACLOPRID	Chicken, Milk, Cream, Lettuce, Tomato, Pepper, Onion, Soy Sauce, Corn, Starch, Ketchup, Garlic, Rice, Cabbage, Beans, Pumpkin, Potato Sticks	0.044	Acceptable	SLIGHTLY TOXIC	0.05848	0.2924
MANDIOPROPAMID	Sun-dried meat, Onion, Tomato, Butter , Pumpkin, Garlic, Cabbage, Tomato paste, Watermelon	0.0434	Acceptable	HIGHLY TOXIC	MANDIOPROPAMID	Beef loin, Pumpkin, Garlic, Onion, Tomato paste, Beans, Pineapple, Tomato, Soy sauce, Honey, Watermelon	0.1034	Acceptable	HIGHLY TOXIC	MANDIOPROPAMID	Chicken, Milk, Cream, Lettuce, Tomato, Onion, Garlic, Pumpkin, Tomato Sauce, Pineapple, Honey, Cabbage, Butter	0.1044	Acceptable	HIGHLY TOXIC	MANDIOPROPAMID	Beef loin, Pumpkin, Garlic, Onion, Tomato paste, Mustard, Swiss chard, Tomato	0.0134	Acceptable	HIGHLY TOXIC	MANDIOPROPAMID	Chicken, Milk, Cream, Lettuce, Tomato, Onion, Ketchup, Garlic, Rice, Cabbage, Beans, Pumpkin, Potato Sticks	0.0444	Acceptable	HIGHLY TOXIC	0.0618	0.309
METAFLUMIZONE	Sun-dried meat, Tomato, Butter , Cabbage, Tomato paste, Watermelon	0.0534	Acceptable	EXTREMELY TOXIC	METAFLUMIZONE	Beef loin, Tomato paste, Tomato, Soy sauce, Honey, Watermelon	0.0534	Acceptable	EXTREMELY TOXIC	METAFLUMIZONE	Milk, Cream, Lettuce, Tomato, Soy Sauce, Tomato Sauce, Honey, Cabbage, Apple, Butter	0.0803	Acceptable	EXTREMELY TOXIC	METAFLUMIZONE	Beef loin, Tomato paste, Starch, Mustard, Swiss chard, Tomato	0.0114	Acceptable	EXTREMELY TOXIC	METAFLUMIZONE	Milk, Cream, Lettuce, Tomato, Soy Sauce, Corn, Starch, Ketchup, Garlic, Rice, Cabbage, Beans, Pumpkin, Potato Sticks	0.3203	Acceptable	EXTREMELY TOXIC	0.10376	0.5188
METCONAZOLE	Pepper, Onion, Tomato, White beans, Carrot, Garlic, Tomato paste, Watermelon	0.009	Acceptable	EXTREMELY TOXIC	METCONAZOLE	Carrot, Garlic, Pepper, Onion, Tomato paste, Beans, Tomato, Soy sauce, Honey, Watermelon	0.009	Acceptable	EXTREMELY TOXIC	METCONAZOLE	Tomato, Bell Pepper, Onion, Soy Sauce, Garlic, Black Bean, Tomato Sauce, Honey	0.005	Acceptable	EXTREMELY TOXIC	METCONAZOLE	Carrot, Garlic, Pepper, Onion, Tomato paste, Black beans, Starch, Tomato	0.006	Acceptable	EXTREMELY TOXIC	METCONAZOLE	Tomato, Chicken, Milk, Cream, Lettuce, Tomato, Soy Sauce, Corn, Starch, Ketchup, Garlic, Rice, Cabbage, Beans, Pumpkin, Potato Sticks	0.005	Acceptable	EXTREMELY TOXIC	0.0068	0.034
METHOMYL	Sun-dried meat, Tomato, Rice, White beans, Oil, Margarine, Butter , Cabbage, Tomato paste, Watermelon, Pasta	0.112	Acceptable	HIGHLY TOXIC	METHOMYL	Beef loin, Oil, Margarine, Pasta, Rice, Tomato paste, Beans, Tomato, Soy sauce, Honey, Watermelon	0.112	Acceptable	HIGHLY TOXIC	METHOMYL	Tomato, Chicken, Milk, Cream, Soy Sauce, Margarine, Oil, Rice, Black Bean, Tomato Sauce, Honey, Cabbage, Butter	0.0548	Acceptable	HIGHLY TOXIC	METHOMYL	Beef loin, Oil, Margarine, Pasta, Rice, Tomato paste, Black beans, Starch, Tomato	0.1114	Acceptable	HIGHLY TOXIC	METHOMYL	Sauce, Corn, Starch, Ketchup, Margarine, Oil, Rice, Cabbage, Beans, Potato sticks	0.0548	Acceptable	HIGHLY TOXIC	0.089	0.445
PARAQUAT	Sun-dried meat, butter	0.0014	Acceptable	EXTREMELY TOXIC	PARAQUAT	Beef loin	0.0014	Acceptable	EXTREMELY TOXIC	PARAQUAT	Chicken, Milk, Cream of milk,Butter	0.0013	Acceptable	EXTREMELY TOXIC	PARAQUAT	Beef loin	0.0014	Acceptable	EXTREMELY TOXIC	PARAQUAT	Chicken, Milk, Cream	0.0013	Acceptable	EXTREMELY TOXIC	0.00136	0.0068
PIRIMICARB	Sun-dried meat, Tomato, White beans, butter, Cabbage, Tomato extract	0.0254	Acceptable	HIGHLY TOXIC	PIRIMICARB	Beef loin,Tomato extract,Beans,Tomato,Honey	0.0254	Acceptable	HIGHLY TOXIC	PIRIMICARB	Chicken, Milk, Cream, Lettuce, Tomato, Black Beans, Tomato Sauce, Honey, Cabbage, Butter	0.0364	Acceptable	HIGHLY TOXIC	PIRIMICARB	Beef loin,Tomato paste,Black beans,Tomato	0.0254	Acceptable	HIGHLY TOXIC	PIRIMICARB	Chicken, Milk, Cream, Lettuce, Tomato, Ketchup, Cabbage, Beans, Potato sticks	0.0364	Acceptable	HIGHLY TOXIC	0.0298	0.149
PROPAMOCARB	Sun-dried meat, Bell pepper, Onion, Tomato, butter, Pumpkin, Cabbage, Tomato extract, Watermelon	0.1464	Acceptable	UNLIKELY TO CAUSE ACUTE HARM	PROPAMOCARB	Beef loin,Pumpkin,Pepper,Onion,Tomato extract,Tomato,Honey,Watermelon	0.1464	Acceptable	UNLIKELY TO CAUSE ACUTE HARM	PROPAMOCARB	Chicken, Milk, Cream, Lettuce, Tomato, Bell Pepper, Onion, Pumpkin, Tomato Sauce, Honey, Cabbage, Butter	0.1274	Acceptable	UNLIKELY TO CAUSE ACUTE HARM	PROPAMOCARB	Beef loin,Pumpkin,Pepper,Onion,Tomato paste,Tomato	0.864	Acceptable	UNLIKELY TO CAUSE ACUTE HARM	PROPAMOCARB	Chicken, Milk, Cream, Lettuce, Tomato, Bell pepper, Onion, Ketchup, Cabbage, Pumpkin, Potato sticks	0.1274	Acceptable	UNLIKELY TO CAUSE ACUTE HARM	0.28232	1.4116
TEBUCONAZOLE	Sun-dried meat, Bell pepper, Onion, Tomato, Rice, Pasta, White beans, Carrot, butter, Pumpkin, Garlic, Cassava flour, Cabbage, Tomato extract, Watermelon	0.1149	Acceptable	EXTREMELY TOXIC	TEBUCONAZOLE	Beef loin,Manioc flour,Carrot,Pumpkin,Garlic,Pepper,Pasta,Onion,Rice,Tomato extract,Beans,Peas,Pineapple,Tomato,Plum,Soy Sauce,Honey,Watermelon	0.1269	Acceptable	EXTREMELY TOXIC	TEBUCONAZOLE	Chicken, Milk, Cream, Lettuce, Tomato, Bell Pepper, Onion, Soy Sauce, Garlic, Rice, Pasta, Black Beans, Pumpkin, Cassava Flour, Tomato Sauce, Pineapple, Honey, Cabbage, Apple, Butter	0.1533	Acceptable	EXTREMELY TOXIC	TEBUCONAZOLE	Beef loin,Manioc flour,Carrot,Pumpkin,Garlic,Pepper,Pasta,Onion,Rice,Tomato paste,Black beans,Starch,Mustard,Pea,Swiss chard,Tomato,Banana	0.1299	Acceptable	EXTREMELY TOXIC	TEBUCONAZOLE	Chicken, Milk, Cream, Lettuce, Tomato, Bell pepper, Onion, Soy Sauce, Corn, Starch, Ketchup, Peas, Garlic, Rice, Cabbage, Pasta, Beans, Pumpkin, Cassava flour, Potato sticks, Orange	0.1733	Acceptable	EXTREMELY TOXIC	0.13966	0.6983
TERBUFOS	Sun-dried meat, White beans, butter	0.0034	Acceptable	EXTREMELY TOXIC	TERBUFOS	Beef loin,Beans	0.0034	Acceptable	EXTREMELY TOXIC	TERBUFOS	Chicken, Milk, Cream, Black Beans, Butter	0.0128	Acceptable	EXTREMELY TOXIC	TERBUFOS	Beef loin,Black beans,Starch,Banana	0.0069	Acceptable	EXTREMELY TOXIC	TERBUFOS	Chicken, Milk, Cream, Corn, Starch, Beans	0.0128	Acceptable	EXTREMELY TOXIC	0.00786	0.0393
TRIFLURALIN	Bell pepper, Onion, Tomato, Rice, White beans, Carrot, Garlic, Cassava flour, Tomato extract	0.0069	Acceptable	HIGHLY TOXIC	TRIFLURALIN	Manioc flour,Carrot,Pumpkin,Pasta,Pepper,Onion,Rice,Tomato extract,Beans,Peas,Tomato,Plum,Soy Sauce,Honey	0.0069	Acceptable	HIGHLY TOXIC	TRIFLURALIN	Tomato, Bell Pepper, Onion, Soy Sauce, Garlic, Rice, Black Beans, Cassava Flour, Tomato Sauce, Pineapple, Honey, Cabbage, Apple, Butter tomato,Honey,Cabbage	0.0059	Acceptable	HIGHLY TOXIC	TRIFLURALIN	Cassava flour,Carrot,Garlic,Pepper,Onion,Rice,Tomato paste,Black beans,Starch,Pea,Swiss chard,Tomato	0.0069	Acceptable	HIGHLY TOXIC	TRIFLURALIN	Tomato, Bell pepper, Onion, Soy Sauce, Corn, Starch, Ketchup, Peas, Garlic, Rice, Beans, Cassava flour, Potato sticks, Orange cassava	0.0059	Acceptable	HIGHLY TOXIC	0.0065	0.0325
TRIFLOXYSTROBIN	Sun-dried meat, Bell pepper, Onion, Tomato, Olive oil, Olive, Rice, Pasta, White beans, Carrot, butter Sertão, Pumpkin, Garlic, Cassava flour, Cabbage, Tomato paste, Watermelon	0.0416	Acceptable	HIGHLY TOXIC	TRIFLOXYSTROBIN	Beef loin,Manioc flour,Carrot,Pumpkin,Pasta,Pepper,Onion,Rice,Tomato extract,Beans,Peas,Tomato,Plum,Soy Sauce,Honey Tomato, Beans, Olive Oil, Pineapple, Tomato, Plum, Soy Sauce, Honey, Watermelon, Cashew (pulp)	0.0506	Acceptable	HIGHLY TOXIC	TRIFLOXYSTROBIN	Olive oil,Chicken,Milk,Cream,Lettuce,Tomato,Pepper,Onion,Soy sauce,Garlic,Rice,Pasta,Black beans,Pumpkin,Manioc flour,Tomato sauce,Pineapple,Honey,Cabbage,Apple,Butter	0.0742	Acceptable	HIGHLY TOXIC	TRIFLOXYSTROBIN	Beef loin,Manioc flour,Carrot,Pumpkin,Pasta,Pepper,Onion,Rice,Tomato paste,Black beans,Olive oil,Starch,Mustard,Swiss chard,Tomato,Banana	0.0421	Acceptable	HIGHLY TOXIC	TRIFLOXYSTROBIN	Olive oil, Chicken, Milk, Cream, Lettuce, Tomato, Pepper, Onion, Soy sauce, Corn, Starch, Ketchup, Garlic, Rice, Cabbage, Pasta, Beans, Pumpkin, Cassava flour, Potato sticks	0.0742	Acceptable	HIGHLY TOXIC	0.05654	0.2827
		3.7722					4.0538					2.294					4.4251					2.4162			3.39226	16.9613
				mg/kg bw per d
AI	ADI mg/kg bw per d	BODY WEIGHT		ADI AMOUNT * BW
2,4 D	0.01	65		0.65
ABAMECTIN	0.002	65		0.13
ACEPHATE	0.0012	65		0.078
ACETAMIPRID	0.024	65		1.56
ALDRIN E ELDRIN	0.0001	65		0.0065
ATRAZINE	0.02	65		1.3
BIFENTHRIN	0.02	65		1.3
CARBARYL	0.003	65		0.195
CARBOSSULFAN	0.00015	65		0.00975
CYPERMETHRIN	0.05	65		3.25
CHLOROTHALONIL	0.03	65		1.95
CHLORPYRIFOS	0.01	65		0.65
DDT	0.01	65		0.65
PARAQUAT DICHLORIDE	0.004	65		0.26
DITHIOCARBAMATES	0.01	65		0.65
FENAMIPHOS	0.0008	65		0.052
FLUTRIAFOL	0.01	65		0.65
FORMETANATE	0.025	65		1.625
GLYPHOSATE	0.5	65		32.5
LINDANE	0.005	65		0.325
IMIDACLOPRID	0.05	65		3.25
MANDIOPROPAMID	0.03	65		1.95
METAFLUMIZONE	0.03	65		1.95
METCONAZOLE	0.048	65		3.12
METHOMYL	0.02	65		1.3
PARAQUAT	0.004	65		0.26
PIRIMICARB	0.02	65		1.3
PROPAMOCARB	0.1	65		6.5
TEBUCONAZOLE	0.03	65		1.95
TERBUFOS	0.0002	65		0.013
TRIFLURALIN	0.02	65		1.3
TRIFLOXYSTROBIN	0.03	65		1.95
