# Supplementary material for: Risk assessment of pesticide residues ingestion in food offered by institutional restaurant menus
Source: PLoS One. 2024 Dec 18;19(12):e0313836. doi: 10.1371/journal.pone.0313836 (PMC11654986; doi:10.1371/journal.pone.0313836)
Supplement: S1 File — (ZIP) [file pone.0313836.s003.zip › Institucional Restaurant 2 (IR 2).xlsx]

## Sheet: WEEK 1
MENU MONDAY					MENU TUESDAY					MENU WEDNESDAY					MENU THURSDAY					MENU FRIDAY
Estimated (average) daily intake of active ingredients of pesticides potentially contained in institutional restaurant menus and the respective toxicological classes.					Estimated (average) daily intake of active ingredients of pesticides potentially contained in institutional restaurant menus and the respective toxicological classes.					Estimated (average) daily intake of active ingredients of pesticides potentially contained in institutional restaurant menus and the respective toxicological classes.					Estimated (average) daily intake of active ingredients of pesticides potentially contained in institutional restaurant menus and the respective toxicological classes.					Estimated (average) daily intake of active ingredients of pesticides potentially contained in institutional restaurant menus and the respective toxicological classes.
IA	FOODS/INGREDIENTS	Average Intake mg/kg/day (Sum of IDMT)	RISK CHARACTERIZATION	TOXICITY	IA	FOODS/INGREDIENTS	Average Intake mg/kg/day (Sum of IDMT)	RISK CHARACTERIZATION	TOXICITY	IA	FOODS/INGREDIENTS	Average Intake mg/kg/day (Sum of IDMT)	RISK CHARACTERIZATION	TOXICITY	IA	FOODS/INGREDIENTS	Average Intake mg/kg/day (Sum of IDMT)	RISK CHARACTERIZATION	TOXICITY	IA	FOODS/INGREDIENTS	Average Intake mg/kg/day (Sum of IDMT)	RISK CHARACTERIZATION	TOXICITY	MEDIA IDTM	SUN IDMT
2,4 D	Rice, meat	0.034	acceptable	SLIGHTLY TOXIC	2,4 D	Rice,Chicken,milk,milk cream,mayonnaise,canned corn,corn flakes	0.0225	acceptable	SLIGHTLY TOXIC	2,4 D	Rice,meat	0.034	acceptable	SLIGHTLY TOXIC	2,4 D	Meat,butter,shoyo sauce,noodle,corn flakes	0.156	acceptable	SLIGHTLY TOXIC	2,4 D	Rice,Chicken	0.016	acceptable	SLIGHTLY TOXIC	0.0525	0.2625
ABAMECTIN	Garlic,onion,bean,blonde,cucumber,tomato,pepper	0.2008	unacceptable	MODERATELY TOXIC	ABAMECTIN	Garlic,english potato,Onion,Carrot,ketchup,Bean,Tomato,canned corn,corn flakes,shoestring potatoes,pepper	0.702	unacceptable	MODERATELY TOXIC	ABAMECTIN	Garlic,onion,carrot,bean,tomato,bolde,grape pulp,pepper	0.6508	unacceptable	MODERATELY TOXIC	ABAMECTIN	Garlic,English potato,Bean,Onion,Pepper,Tomato,Blonde,tomato extract,shoyo sauce,corn flakes	0.7024	unacceptable	MODERATELY TOXIC	ABAMECTIN	Garlic,Onion,Carrot,Bean,Blonde,Pepper,Cucumber,Tomato	0.2508	unacceptable	MODERATELY TOXIC	0.50136	2.5068
ACEPHATE	Meat,paprika,bean,tomato	0.0072	acceptable	SLIGHTLY TOXIC	ACEPHATE	English potato,paprika,ketchup,bean,Chicken,milk,milk cream,mayonnaise,tomato,canned corn,corn flakes,shoestring potatoes	0.0127	acceptable	SLIGHTLY TOXIC	ACEPHATE	Meat,bean	0.0068	acceptable	SLIGHTLY TOXIC	ACEPHATE	English potato,Meat,Bean,Tomato,Cumin,tomato extract,Butter,shoyo sauce,corn flakes	0.0156	acceptable	SLIGHTLY TOXIC	ACEPHATE	Paprika,Bean,Chicken,Tomato	0.0024	acceptable	SLIGHTLY TOXIC	0.00894	0.0447
ACETAMIPRID	Garlic,rice,meat,onion,cassava flour,bean,jerimum,chard,beet,cucumber,cabbage,tomato,pepper	0.1025	acceptable	SLIGHTLY TOXIC	ACETAMIPRID	Garlic,Rice,english potato,Onion,ketchup,Bean,Chicken,milk,milk cream,mayonnaise,jerimum,tomato,canned corn,corn flakes,shoestring potatoes,pepper	0.0854	acceptable	SLIGHTLY TOXIC	ACETAMIPRID	Garlic,rice,meat,onion,cassava flour,bean,jerimum,tomato,chard,lettuce,cabbage,pepper	0.1002	acceptable	SLIGHTLY TOXIC	ACETAMIPRID	Garlic,Meat,English potato,Onion,Bean,Jerimum,Pepper,Tomato,tomato extract,Butter,shoyo sauce,corn flakes,Cashew (pulp)	0.2021	acceptable	SLIGHTLY TOXIC	ACETAMIPRID	Garlic,Rice,Onion,Bean,Chicken,Jerimum,Pepper,Cabbage,Cucumber,Chard,Tomato,Sweet potato,Guava (pulp)	0.1258	acceptable	SLIGHTLY TOXIC	0.1232	0.616
ALDRIN AND ELDRIN	Meat	0.024	unacceptable	HIGHLY TOXIC	ALDRIN AND ELDRIN	Chicken,milk,milk cream,mayonnaise	0.0253	unacceptable	HIGHLY TOXIC	ALDRIN AND ELDRIN	Meat	0.024	unacceptable	HIGHLY TOXIC	ALDRIN AND ELDRIN	Meat,Butter	0.024	unacceptable	HIGHLY TOXIC	ALDRIN AND ELDRIN	Chicken	0.024	unacceptable	HIGHLY TOXIC	0.02426	0.1213
ATRAZINE		0	acceptable	MODERATELY TOXIC	ATRAZINE	corn flakes	0.005	acceptable	MODERATELY TOXIC	ATRAZINE		0	acceptable	MODERATELY TOXIC	ATRAZINE	shoyo sauce,corn flakes	0.005	acceptable	MODERATELY TOXIC	ATRAZINE		0	acceptable	MODERATELY TOXIC	0.002	0.01
BIFENTRINE	Chard,cucumber,cabbage,tomato,meat,onion,Garlic,rice,bean,pepper,acerola (pulp)	0.3608	acceptable	SLIGHTLY TOXIC	BIFENTRINE	English potato,Carrot,Garlic,Ketchup,Onion,milk cream,canned corn,shoestring potatoes,Milk,Rice,Bean,Pepper,Tomato,corn flakes	0.1181	acceptable	SLIGHTLY TOXIC	BIFENTRINE	Chard,carrot,lettuce,tomato,garlic,onion,meat,rice,cabbage,bean,pepper	0.4464	acceptable	SLIGHTLY TOXIC	BIFENTRINE	English potato,Garlic,Onion,Butter,Meat,shoyo sauce,tomato extract,noodle,Bean,Pepper,Tomato,corn flakes	0.4271	acceptable	SLIGHTLY TOXIC	BIFENTRINE	Chard,Carrot,Cucumber,Cabbage,Tomato,Garlic,Rice,Onion,Bean,Pepper	0.0866	acceptable	SLIGHTLY TOXIC	0.2878	1.439
CARBARYL	Garlic,meat,onion,bean ,jerimum,oil,oil,cucumber,cabbage,tomato	0.034	acceptable	HIGHLY TOXIC	CARBARYL	Garlic,english potato,Onion,Ketchup,Bean,Jerimum,Milk,Oil,milk cream, tomato,shoestring potatoes	0.033	acceptable	HIGHLY TOXIC	CARBARYL	Garlic,oil,meat,onion,bean,jerimum,tomate,oil	0.03	acceptable	HIGHLY TOXIC	CARBARYL	Garlic,Oil,Meat,English potato,Onion,Bean,Jerimum,Óil,Tomato,tomato extract,Butter,noodle	0.156	acceptable	HIGHLY TOXIC	CARBARYL	Garlic,Oil,Onion,Bean,Jerimum,Cabbage,Cucumber,Oil,Tomato	0.034	acceptable	HIGHLY TOXIC	0.0574	0.287
CARBOSULPHAN	Rice,meat,bean,tomato	0.0615	acceptable	HIGHLY TOXIC	CARBOSULPHAN	Rice,english potato,Tomato,Bean,Chicken,Maionese,canned corn,corn flakes,shoestring potatoes	0.0676	acceptable	HIGHLY TOXIC	CARBOSULPHAN	Garlic,bean,tomato	0.0735	acceptable	HIGHLY TOXIC	CARBOSULPHAN	English potato,Meat,Tomato,tomato extract,corn flakes	0.0114	acceptable	HIGHLY TOXIC	CARBOSULPHAN	Rice,Bean,Chicken,Tomato	0.0615	acceptable	HIGHLY TOXIC	0.0551	0.2755
CYPERMETHRIN	Garlic,rice,meat,onion,cassava flour,bean,jerimum,chard,beet,cucumber,cabbage,tomato,pepper,acerola (pulp)	0.3793	unacceptable	MODERATELY TOXIC	CYPERMETHRIN	Garlic,rice,english potato,Onion,kechup,Tomato,Bean,Chicken,milk,milk cream,mayonnaise,jerimum,canned corn,corn flakes,shoestring potatoes,pepper	0.0787	acceptable	MODERATELY TOXIC	CYPERMETHRIN	Garlic,rice,oil,meat,onion,cassava flour,bean,Jerimum,Tomato,Chard,Lettuce,Pepper	0.2971	unacceptable	MODERATELY TOXIC	CYPERMETHRIN	Garlic,Oil,English potato,Meat,Onion,Bean,Jerimum,Pepper,Tomato,tomato extract,Butter,shoyo sauce,noodle,corn flakes	0.1531	acceptable	MODERATELY TOXIC	CYPERMETHRIN	Garlic,Rice,Oil,Onion,Bean,Chicken,Jerimum,Cabbage,Cucumber,Chard,Tomato	0.0691	acceptable	MODERATELY TOXIC	0.19546	0.9773
CHLOROTHALONIL	Rice,meat,onion,cassava flour,bean,jerimum,beet,cucumber,cabbage,tomato,pepper	0.2934	unacceptable	MODERATELY TOXIC	CHLOROTHALONIL	Rice,english potato,Onion,Carrot,ketchup,Tomato,Bean,Chicken,milk,milk cream,jerimum,canned corn,corn flakes,shoestring potatoes,pepper	0.2933	unacceptable	MODERATELY TOXIC	CHLOROTHALONIL	Garlic,meat,onion,carrot,bean,Jerimum,Tomato,lettuce,cabbage,pepper	0.2844	unacceptable	MODERATELY TOXIC	CHLOROTHALONIL	English potato,Meat,Onion,Bean,Pepper,Tomato,tomato extract,Butter,shoyo sauce,corn flakes	0.1026	unacceptable	MODERATELY TOXIC	CHLOROTHALONIL	Onion,Rice,Carrot,Bean,Chicken,Jerimum,Pepper,Cucumber,Tomato,Saffron,Sweet potato,Cabbage	0.2132	unacceptable	MODERATELY TOXIC	0.23738	1.1869
CHLORPYRIPHOS	Meat,bean,tomato	0.004	acceptable	MODERATELY TOXIC	CHLORPYRIPHOS	English potato,Bean,Chicken,Maionese,canned corn,corn flakes,shoestring potatoes	0.0013	acceptable	MODERATELY TOXIC	CHLORPYRIPHOS	Bean	0.004	acceptable	MODERATELY TOXIC	CHLORPYRIPHOS	English potato,Bean,shoyo sauce,noodle,corn flakes	0.096	acceptable	MODERATELY TOXIC	CHLORPYRIPHOS	Bean,Chicken,Tomato	0.0052	acceptable	MODERATELY TOXIC	0.0221	0.1105
DDT	Meat	0.6	acceptable		DDT	Chicken,milk,milk cream,mayonnaise	0.036	acceptable		DDT	Meat	0.6	acceptable		DDT	Meat,Butter	0.6	acceptable		DDT	Chicken	0.036	acceptable		0.3744	1.872
DITHIOCARBAMATES	Garlic,Rice,Meat,onion,bean,jerimum,beet,cucumber,cabbage,tomato,pepper	0.126	acceptable	EXTREMELY TOXIC	DITHIOCARBAMATES	Garlic,rice,english potato,Onion,Carrot,ketchup,Tomato,bean,Chicken,milk,milk cream,mayonnaise,jerimum,shoestring potatoes,pepper	0.1737	acceptable	EXTREMELY TOXIC	DITHIOCARBAMATES	Garlic,rice,meat,onion,carrot,bean,jerimum,tomato,lettuce,pepper	0.106	acceptable	EXTREMELY TOXIC	DITHIOCARBAMATES	Meat,Garlic,English potato,Onion,Bean,Jerimum,Pepper,Tomato,tomato extract,Butter,shoyo sauce,noodle,corn flakes	0.198	acceptable	EXTREMELY TOXIC	DITHIOCARBAMATES	Garlic,Rice,Onion,Carrot,Bean,Chicken,Jerimum,Pepper,Cabbage,Cucumber,Tomato	0.1212	acceptable	EXTREMELY TOXIC	0.14498	0.7249
FENAMIFÓS	Meat,tomato	0.0032	acceptable	EXTREMELY TOXIC	FENAMIFÓS	English potato,ketchup,Tomato,milk,milk cream,mayonnaise,shoestring potatoes	0.0106	acceptable	EXTREMELY TOXIC	FENAMIFÓS	Meat,Tomato	0.0032	acceptable	EXTREMELY TOXIC	FENAMIFÓS	Meat,English potato,Tomato,tomato extract	0.0092	acceptable	EXTREMELY TOXIC	FENAMIFÓS	Chicken,Tomato	0.0032	acceptable	EXTREMELY TOXIC	0.00588	0.0294
FLUTRIAFOL	Garlic,rice,meat,onion,cassava flour,bean,jerimum,beet,cucumber,tomato,pepper	0.0284	acceptable	MODERATELY TOXIC	FLUTRIAFOL	Garlic,rice,english potato,onion,ketchup,Tomato,Bean,Chicken,milk,milk cream,mayonnaise,canned corn,corn flakes,shoestring potatoes,pepper	0.0302	acceptable	MODERATELY TOXIC	FLUTRIAFOL	Garlic,rice,meat,onion,cassava flour,bean,jerimum,tomato,pepper	0.0354	acceptable	MODERATELY TOXIC	FLUTRIAFOL	Meat,Garlic,English potato,Onion,Bean,Jerimum,Pepper,Tomato,tomato extract,Butter,shoyo sauce,noodle,corn flakes	0.0444	acceptable	MODERATELY TOXIC	FLUTRIAFOL	Garlic,Rice,Onion,Bean,Chicken,Jerimum,Pepper,Cucumber,Tomato,Saffron,Sweet potato	0.0342	acceptable	MODERATELY TOXIC	0.03452	0.1726
FORMETANATE	Garlic,onion,bean,jerimum,cucumber,tomato,pepper	0.025	acceptable	EXTREMELY TOXIC	FORMETANATE	Garlic,english potato,onion,ketchup,Tomato,bean,Jerimum,shoestring potatoes,pepper	0.0285	acceptable	EXTREMELY TOXIC	FORMETANATE	Onion,bean,jerimum,tomato,lettuce,pepper	0.025	acceptable	EXTREMELY TOXIC	FORMETANATE	Garlic,English potato,Onion,Bean,Jerimum,Pepper,Tomato,tomato extract	0.028	acceptable	EXTREMELY TOXIC	FORMETANATE	Garlic,Onion,Bean,Jerimum,Pepper,Cucumber,Tomato	0.025	acceptable	EXTREMELY TOXIC	0.0263	0.1315
GLYPHOSATE	Rice,meat,cassava flour,bean,beet	0.0183	acceptable	SLIGHTLY TOXIC	GLYPHOSATE	Rice,carrot,bean,Chicken,milk,milk cream,mayonnaise,canned corn,corn flakes	0.0416	acceptable	SLIGHTLY TOXIC	GLYPHOSATE	Rice,meat,carrot,cassava flour,bean	0.0183	acceptable	SLIGHTLY TOXIC	GLYPHOSATE	Meat,Bean,Butter,shoyo sauce,corn flakes,Cashew (pulp)	0.044	acceptable	SLIGHTLY TOXIC	GLYPHOSATE	Rice,Carrot,Bean,Chicken,Saffron,Sweet potato,Guava (pulp)	0.0341	acceptable	SLIGHTLY TOXIC	0.03126	0.1563
LINDANO	Meat	0.0012	acceptable		LINDANO	Chicken,milk,milk cream,mayonnaise	0.0006	acceptable		LINDANO	Meat	0.0012	acceptable		LINDANO	Meat,Butter	0.0012	acceptable		LINDANO	Chicken	0.0006	acceptable		0.00096	0.0048
IMIDACLOPRID	Garlic,rice,meat,onion,bean,jerimum,cucumber,cabbage,tomato,pepper	0.0568	unacceptable	SLIGHTLY TOXIC	IMIDACLOPRID	Garlic,rice,english potato,onion,carrot,ketchup,Tomato,bean,Chicken,milk,milk cream,mayonnaise,jerimum,canned corn,corn flakes,shoestring potatoes,pepper	0.1219	unacceptable	SLIGHTLY TOXIC	IMIDACLOPRID	Garlic,rice,onion,carrot,bean,jerimum,tomato,lettuce,cabbage,pepper,meat	0.0463	acceptable	SLIGHTLY TOXIC	IMIDACLOPRID	Meat,Garlic,English potato,Onion,tomato extract,Bean,Jerimum,Pepper,Tomato,Butter,shoyo sauce,corn flakes	0.0788	unacceptable	SLIGHTLY TOXIC	IMIDACLOPRID	Garlic,Rice,Onion,Carrot,Bean,Chicken,Jerimum,Pepper,Cabbage,Cucumber,Tomato,Guava (pulp)	0.0557	unacceptable	SLIGHTLY TOXIC	0.0719	0.3595
MANDIOPROPAMIDE	Garlic,meat,Onion,Scallion,jerimum,chard,cucumber,cabbage,tomato	0.1332	acceptable	HIGHLY TOXIC	MANDIOPROPAMIDE	Garlic,english potato,onion,ketchup,Tomato,Chicken,milk,milk cream,mayonnaise,jerimum,shoestring potatoes	0.0144	acceptable	HIGHLY TOXIC	MANDIOPROPAMIDE	Garlic,Meat,Onion,Scallion,Jerimum,Tomato,Chard,Lettuce,Cabbage	0.0132	acceptable	HIGHLY TOXIC	MANDIOPROPAMIDE	Garlic,Meat,English potato,Onion,Scallion,tomato extract,Jerimum,Tomato,Butter	0.0138	acceptable	HIGHLY TOXIC	MANDIOPROPAMIDE	Garlic,Onion,Chicken,Cabbage,Cucumber,Chard,Tomato	0.1302	acceptable	HIGHLY TOXIC	0.06096	0.3048
METAFLUMIZONE	Meat,chard,cabbage,tomato	0.0172	acceptable	EXTREMELY TOXIC	METAFLUMIZONE	English potato,ketchup,tomato,milk,milk cream,canned corn,corn flakes,shoestring potatoes	0.0124	acceptable	EXTREMELY TOXIC	METAFLUMIZONE	Tomato,Chard,Lettuce,Cabbage	0.0112	acceptable	EXTREMELY TOXIC	METAFLUMIZONE	English potato,Meat,tomato extract,Tomato,Butter,shoyo sauce,corn flakes	0.0128	acceptable	EXTREMELY TOXIC	METAFLUMIZONE	Cabbage,Chard,Tomato	0.016	acceptable	EXTREMELY TOXIC	0.01392	0.0696
METCONAZOLE	Garlic,onion,bean,tomato,pepper	0.005	acceptable	EXTREMELY TOXIC	METCONAZOLE	Garlic,english potato,onion,carrot,ketchup,tomato,bean,canned corn,corn flakes,shoestring potatoes,pepper	0.0096	acceptable	EXTREMELY TOXIC	METCONAZOLE	Garlic,Onion,Carrot,Bean,Pepper	0.0045	acceptable	EXTREMELY TOXIC	METCONAZOLE	Garlic,English potato,Onion,Bean,tomato extract,Pepper,Tomato,shoyo sauce,corn flakes	0.0084	acceptable	EXTREMELY TOXIC	METCONAZOLE	Garlic,Onion,Carrot,Bean,Pepper,Tomato	0.0055	acceptable	EXTREMELY TOXIC	0.0066	0.033
METHOMYL	Rice,meat,bean,oil,cabbage,tomato,Acerola (pulp)	1.3182	unacceptable	HIGHLY TOXIC	METHOMYL	Rice,english potato,ketchup,tomato,bean,Chicken,milk,milk cream,mayonnaise,oil,canned corn,corn flakes,shoestring potatoes	0.0694	acceptable	HIGHLY TOXIC	METHOMYL	Rice,Meat,Bean,Tomato	0.0582	acceptable	HIGHLY TOXIC	METHOMYL	English potato,Meat,Bean,tomato extract,Oil,Tomato,Butter,shoyo sauce,noodle,corn flakes	0.1512	acceptable	HIGHLY TOXIC	METHOMYL	Rice,Bean,Chicken,Oil,Cabbage,Tomato	0.1194	acceptable	HIGHLY TOXIC	0.34328	1.7164
PARAQUAT	Meat	0.0012	acceptable	EXTREMELY TOXIC	PARAQUAT	Chicken,milk,milk cream,mayonnaise	0.001	acceptable	EXTREMELY TOXIC	PARAQUAT	Meat	0.0012	acceptable	EXTREMELY TOXIC	PARAQUAT	Meat,Butter	0.0012	acceptable	EXTREMELY TOXIC	PARAQUAT	Chicken	0.0006	acceptable	EXTREMELY TOXIC	0.00104	0.0052
PIRMICARB	Meat,bean,cucumber,cabbage,tomato	0.0452	acceptable	HIGHLY TOXIC	PIRMICARB	English potato,ketchup,tomato,bean,Chicken,milk,milk cream,mayonnaise,shoestring potatoes	0.0292	acceptable	HIGHLY TOXIC	PIRMICARB	Meat,Bean,Tomato,Lettuce,Cabbage	0.0252	acceptable	HIGHLY TOXIC	PIRMICARB	English potato,Meat,Bean,tomato extract,Tomato,Butter	0.0282	acceptable	HIGHLY TOXIC	PIRMICARB	Bean,Chicken,Cabbage,Cucumber,Tomato	0.0652	acceptable	HIGHLY TOXIC	0.0386	0.193
PROPAMOCARB	Meat,onion,jerimum,cucumber,cabbage,tomato,pepper	0.2062	acceptable	UNLIKELY TO CAUSE ACUTE HARM	PROPAMOCARB	English potato,onion,ketchup,tomato,jerimum,Chicken,milk,milk cream,mayonnaise,shoestring potatoes,pepper	0.1217	acceptable	UNLIKELY TO CAUSE ACUTE HARM	PROPAMOCARB	Meat,Onion,Jerimum,Tomato,Lettuce,Cabbage,Pepper	0.0862	acceptable	UNLIKELY TO CAUSE ACUTE HARM	PROPAMOCARB	English potato,Meat,Onion,tomato extract,Jerimum,Pepper,Tomato,Butter	0.1762	acceptable	UNLIKELY TO CAUSE ACUTE HARM	PROPAMOCARB	Onion,Chicken,Jerimum,Pepper,Cabbage,Cucumber,Tomato	0.1462	acceptable	UNLIKELY TO CAUSE ACUTE HARM	0.1473	0.7365
TEBUCONAZOLE	Garlic,rice,meat,onion,cassava flour,bean,jerimum,chard,beet,cucumber,cabbage,tomato,pepper,acerola (pulp)	0.2102	acceptable	EXTREMELY TOXIC	TEBUCONAZOLE	Garlic,rice,english potato,onion,carrot,ketchup,tomato,bean,Chicken,milk,milk cream,mayonnaise,jerimum,shoestring potatoes,pepper	0.1179	acceptable	EXTREMELY TOXIC	TEBUCONAZOLE	Garlic,Rice,Meat,Onion,Carrot,cassava flour,Bean,Jerimum,Tomato,Chard,Lettuce,Cabbage,Pepper	0.1212	acceptable	EXTREMELY TOXIC	TEBUCONAZOLE	Meat,Garlic,English potato,Onion,tomato extract,Bean,Jerimum,Pepper,Tomato,Butter,shoyo sauce,noodle,corn flakes	0.0352	acceptable	EXTREMELY TOXIC	TEBUCONAZOLE	Garlic,Rice,Onion,Carrot,Bean,Chicken,Jerimum,Pepper,Cabbage,Cucumber,Chard,Tomato,Guava (pulp)	0.156	acceptable	EXTREMELY TOXIC	0.1281	0.6405
TERBUFÓS	Meat,bean	0.0032	acceptable	EXTREMELY TOXIC	TERBUFÓS	Bean,Chicken,milk,milk cream,mayonnaise,canned corn,corn flakes	0.01	acceptable	EXTREMELY TOXIC	TERBUFÓS	Meat,bean	0.0032	acceptable	EXTREMELY TOXIC	TERBUFÓS	Carne,Feijão,Manteiga,corn flakes	0.0042	acceptable	EXTREMELY TOXIC	TERBUFÓS	Bean,Chicken	0.008	acceptable	EXTREMELY TOXIC	0.00572	0.0286
TRIFLURALINE	Garlic,rice,onion,cassava flour,bean,cabbage,tomato,pepper	0.0074	acceptable	HIGHLY TOXIC	TRIFLURALINE	Garlic,rice,onion,carrot,ketchup,tomato,bean,canned corn,corn flakes,pepper	0.008	acceptable	HIGHLY TOXIC	TRIFLURALINE	Garlic,Rice,Onion,Carrot,cassava flour,Bean,Pepper	0.0059	acceptable	HIGHLY TOXIC	TRIFLURALINE	Garlic,Onion,tomato extract,Bean,Pepper,Tomato,shoyo sauce,corn flakes	0.0045	acceptable	HIGHLY TOXIC	TRIFLURALINE	Garlic,Rice,Onion,Carrot,Bean,Pepper,Cabbage,Tomato	0.0075	acceptable	HIGHLY TOXIC	0.00666	0.0333
TRIFLOXISTROBIN	Garlic,rice,meat,onion,cassava flour,bean,jerimum,oil,chard,beet,cucumber,cabbage,tomato,pepper,Acerola (pulp)	0.0724	acceptable	HIGHLY TOXIC	TRIFLOXISTROBIN	Garlic,rice,onion,carrot,ketchup,tomato,bean,jerimum,Chicken,milk,milk cream,mayonnaise,canned corn,corn flakes,shoestring potatoes,pepper	0.0384	acceptable	HIGHLY TOXIC	TRIFLOXISTROBIN	Garlic,rice,oil,meat,onion,carrot,cassava flour,bean,Jerimum,Tomato,chard,lettuce,cabbage,pepper	0.0339	acceptable	HIGHLY TOXIC	TRIFLOXISTROBIN	Garlic,Oil,English potato,Meat,Onion,tomato extract,Bean,Jerimum,Tomato,Butter,shoyo sauce,noodle,corn flakes	0.0356	acceptable	HIGHLY TOXIC	TRIFLOXISTROBIN	Garlic,Rice,Oil,Onion,Carrot,Bean,Chicken,Jerimum,Pepper,Cabbage,Cucumber,Chard,Tomato,Guava (pulp)	0.0535	acceptable	HIGHLY TOXIC	0.04676	0.2338
				mg/kg bw per d
IA	IDA mg/kg bw per d	BODY WEIGHT		QT IDA*PC
2,4 D	0.01	65		0.65
ABAMECTIN	0.002	65		0.13
ACEPHATE	0.0012	65		0.078
ACETAMIPRID	0.024	65		1.56
ALDRIN AND ELDRIN	0.0001	65		0.0065
ATRAZINE	0.02	65		1.3
BIFENTRINE	0.02	65		1.3
CARBARYL	0.003	65		0.195
CARBOSULPHAN	0.00015	65		0.00975
CYPERMETHRIN	0.05	65		3.25
CHLOROTHALONIL	0.03	65		1.95
CHLORPYRIPHOS	0.01	65		0.65
DDT	0.01	65		0.65
DITHIOCARBAMATES	0.004	65		0.26
FENAMIFÓS	0.01	65		0.65
FLUTRIAFOL	0.0008	65		0.052
FORMETANATE	0.01	65		0.65
GLYPHOSATE	0.025	65		1.625
LINDANO	0.5	65		32.5
IMIDACLOPRID	0.005	65		0.325
MANDIOPROPAMIDE	0.05	65		3.25
METAFLUMIZONE	0.03	65		1.95
METCONAZOLE	0.03	65		1.95
METHOMYL	0.048	65		3.12
PARAQUAT	0.02	65		1.3
PIRMICARB	0.004	65		0.26
PROPAMOCARB	0.02	65		1.3
TEBUCONAZOLE	0.1	65		6.5
TERBUFÓS	0.03	65		1.95
TRIFLURALINE	0.0002	65		0.013
TRIFLOXISTROBIN	0.02	65		1.3
TRIFLOXISTROBINA	0.03	65		1.95

## Sheet: WEEK 2
MENU MONDAY					MENU TUESDAY					MENU WEDNESDAY					MENU THURSDAY					MENU FRIDAY
Estimated (average) daily intake of active ingredients of pesticides potentially contained in institutional restaurant menus and the respective toxicological classes.					Estimated (average) daily intake of active ingredients of pesticides potentially contained in institutional restaurant menus and the respective toxicological classes.					Estimated (average) daily intake of active ingredients of pesticides potentially contained in institutional restaurant menus and the respective toxicological classes.					Estimated (average) daily intake of active ingredients of pesticides potentially contained in institutional restaurant menus and the respective toxicological classes.					Estimated (average) daily intake of active ingredients of pesticides potentially contained in institutional restaurant menus and the respective toxicological classes.
IA	FOODS/INGREDIENTS	Average Intake mg/kg/day (Sum of IDMT)	RISK CHARACTERIZATION	TOXICITY	IA	FOODS/INGREDIENTS	Average Intake mg/kg/day (Sum of IDMT)	RISK CHARACTERIZATION	TOXICITY	IA	FOODS/INGREDIENTS	Average Intake mg/kg/day (Sum of IDMT)	RISK CHARACTERIZATION	TOXICITY	IA	FOODS/INGREDIENTS	Average Intake mg/kg/day (Sum of IDMT)	RISK CHARACTERIZATION	TOXICITY	IA	FOODS/INGREDIENTS	Average Intake mg/kg/day (Sum of IDMT)	RISK CHARACTERIZATION	TOXICITY	MEDIA IDTM	SUN IDMT
2,4 D	Rice,Meat	0.03	acceptable	SLIGHTLY TOXIC	2,4 D	Garlic,Chicken,Milk cream,Milk,Corn flakes	0.0204	acceptable	SLIGHTLY TOXIC	2,4 D	Rice,Meat	0.034	acceptable	SLIGHTLY TOXIC	2,4 D	Rice,Chicken,Mayonnaise	0.0161	acceptable	SLIGHTLY TOXIC	2,4 D	Shoyo sauce,Rice,Meat,Butter,Milk	0.0343	acceptable	SLIGHTLY TOXIC	0.02696	0.1348
ABAMECTIN	Garlic,Onion,Bean,Blonde,Tomato,Pepper,Carrot,English potato	0.5514	unacceptable	MODERATELY TOXIC	ABAMECTIN	Garlic,Onion,Carrot,Bean,Tomato,Corn flakes,Pepper,Blonde	0.3508	unacceptable	MODERATELY TOXIC	ABAMECTIN	Garlic,Onion,Carrot,Bean,Tomato,Blonde,Pepper,Pass grape	0.2508	unacceptable	MODERATELY TOXIC	ABAMECTIN	Garlic,English potato,Onion,Bean,Tomato,Pepper	0.5014	unacceptable	MODERATELY TOXIC	ABAMECTIN	Garlic,Onion,Bean,Pepper,Tomato,Blonde,Shoyo sauce	0.2008	unacceptable	MODERATELY TOXIC	0.37104	1.8552
ACEPHATE	Meat,Paprika,Bean,Tomato,English potato	0.0132	acceptable	SLIGHTLY TOXIC	ACEPHATE	Paprika,Bean,Chicken,Milk cream, tomato,Corn flakes,Milk	0.0032	acceptable	SLIGHTLY TOXIC	ACEPHATE	Meat,Bean	0.0068	acceptable	SLIGHTLY TOXIC	ACEPHATE	English potato,Bean,Chicken,Tomato,Mayonnaise,Cumin	0.0085	acceptable	SLIGHTLY TOXIC	ACEPHATE	Meat,Bean,Tomato,Butter,Milk,Shoyo sauce	0.0078	acceptable	SLIGHTLY TOXIC	0.0079	0.0395
ACETAMIPRID	Garlic,Rice,Meat,Onion,Cassava flour,Bean,Jerimum,Chard,Beet,Tomato,Pepper,Lettuce,Arugula,English potato	0.1305	acceptable	SLIGHTLY TOXIC	ACETAMIPRID	Garlic,Rice,Onion,Bean,Chicken,Jerimum,Milk cream,Tomato,Corn flakes,Pepper,Milk,Cabbage,Guava (pulp)	0.1318	acceptable	SLIGHTLY TOXIC	ACETAMIPRID	Gralic,Rice,Meat,Onion,Cassava flour,Bean,Jerimum,Tomato,Pepper,Cabbage,Cashew (pulp)	0.1822	acceptable	SLIGHTLY TOXIC	ACETAMIPRID	Garlic,Rice,English potato,Onion,Bean,Chicken,Jerimum,Tomato,Mayonnaise,Pepper,Cassava flour	0.0715	acceptable	SLIGHTLY TOXIC	ACETAMIPRID	Meat,Garlic,Onion,Bean,Jerimum,Pepper,Tomato,Butter,Shoyo sauce,Cashew (pulp),Chard,Lettuce,Cassava flour,Rice,Milk	0.1862	acceptable	SLIGHTLY TOXIC	0.14044	0.7022
ALDRIN AND ELDRIN	Meat	0.024	unacceptable	HIGHLY TOXIC	ALDRIN AND ELDRIN	Chicken,Milk cream,Milk	0.0243	unacceptable	HIGHLY TOXIC	ALDRIN AND ELDRIN	Meat	0.024	unacceptable	HIGHLY TOXIC	ALDRIN AND ELDRIN	Chicken,Mayonnaise	0.025	unacceptable	HIGHLY TOXIC	ALDRIN AND ELDRIN	Meat,Butter,Milk	0.0242	unacceptable	HIGHLY TOXIC	0.0243	0.1215
ATRAZINE		0	acceptable	MODERATELY TOXIC	ATRAZINE	Corn flakes	0.005	acceptable	MODERATELY TOXIC	ATRAZINE		0	acceptable	MODERATELY TOXIC	ATRAZINE		0	acceptable	MODERATELY TOXIC	ATRAZINE	Shoyo sauce	0	acceptable	MODERATELY TOXIC	0.001	0.005
BIFENTRINE	Chard,Lettuce,Carrot,Arugula,Tomato,Meat,English potato,Onion,Garlic,Rice,Bean,Pepper,Acerola (pulp)	0.449	acceptable	SLIGHTLY TOXIC	BIFENTRINE	Carrot,Cabbage,Tomato,Garlic,Onion,Milk,Milk cream,Rice,Bean,Pepper,Corn flakes	0.109	acceptable	SLIGHTLY TOXIC	BIFENTRINE	Pineapple,Carrot,Cabbage,Garlic,Onion,Meat,Rice,Bean,Tomato,Pepper	0.4466	acceptable	SLIGHTLY TOXIC	BIFENTRINE	English potato,Garlic,Onion,Rice,Bean,Pepper,Tomato	0.0877	acceptable	SLIGHTLY TOXIC	BIFENTRINE	Chard,Lettuce,Shoyo sauce,Tomato,Meat,Butter,Rice,Milk,Garlic,Onion,Bean,Pepper	0.4519	acceptable	SLIGHTLY TOXIC	0.30884	1.5442
CARBARYL	Garlic,Meat,Onion,Bean,Jerimum,Oil,Oil,Tomato,English potato	0.036	acceptable	HIGHLY TOXIC	CARBARYL	Garlic,Onion,Bean,Jerimum,Oil,Milk cream,Tomato,Milk,Oil,Cabbage	0.03	acceptable	HIGHLY TOXIC	CARBARYL	Garlic,Oil,Meat,Onion,Bean,Jerimum,Tomato,Oil,Pineapple,Cabbage	0.044	acceptable	HIGHLY TOXIC	CARBARYL	English potato,Onion,Garlic,Bean,Jerimum,Oil,Tomato	0.03	acceptable	HIGHLY TOXIC	CARBARYL	Meat,Oil,Garlic,Onion,Bean,Jerimum,Oil,Tomato,Milk,Butter	0.0315	acceptable	HIGHLY TOXIC	0.0343	0.1715
CARBOSULPHAN	Rice,Meat,Bean,Tomato,English potato	0.0645	acceptable	HIGHLY TOXIC	CARBOSULPHAN	Rice,Tomato,Bean,Chicken,Corn flakes	0.0629	acceptable	HIGHLY TOXIC	CARBOSULPHAN	Rice,Bean,Tomato	0.0555	acceptable	HIGHLY TOXIC	CARBOSULPHAN	English potato,Rice,Tomato,Bean,Chicken,Mayonnaise	0.065	acceptable	HIGHLY TOXIC	CARBOSULPHAN	Meat,Tomato,Rice	0.0595	acceptable	HIGHLY TOXIC	0.06148	0.3074
CYPERMETHRIN	Garlic,Rice,Meat,Onion,Cassava flour,Bean,Jerimum,Chard,Tomato,Pepper,Acerola (pulp),Lettuce,English potato	0.3831	unacceptable	MODERATELY TOXIC	CYPERMETHRIN	Garlic,Rice,Onion,Tomato,Bean,Chicken,Jerimum,Milk cream,Milk,Corn flakes,Pepper,Oil,Cabbage	0.0731	acceptable	MODERATELY TOXIC	CYPERMETHRIN	Garlic,Rice,Oil,Meat,Onion,Cassava flour,Bean,Jerimum,Tomato,Pepper,Pineapple,Cabbage	0.3131	unacceptable	MODERATELY TOXIC	CYPERMETHRIN	Garlic,Rice,English potato,Onion,Tomato,Bean,Chicken,Jerimum,Mayonnaise,Pepper,Cassava flour	0.0752	acceptable	MODERATELY TOXIC	CYPERMETHRIN	Meat,Oil,Garlic,Onion,Bean,Jerimum,Pepper,Tomato,Butter,Shoyo sauce,Chard,Lettuce,Cassava flour,Rice,Milk	0.2986	unacceptable	MODERATELY TOXIC	0.22862	1.1431
CHLOROTHALONIL	Rice,Meat,Onion,Cassava flour,Bean,Jerimum,Tomato,Pepper,Lettuce,Carrot,English potato	0.3004	unacceptable	MODERATELY TOXIC	CHLOROTHALONIL	Rice,Onion,Carrot,Tomato,Bean,Chicken,Jerimum,Milk cream,Milk,Corn flakes,Pepper,Cabbage,Saffron	0.1962	unacceptable	MODERATELY TOXIC	CHLOROTHALONIL	Rice,Meat,Onion,Carrot,Bean,Jerimum,Tomato,Pepper,Cabbage	0.2944	unacceptable	MODERATELY TOXIC	CHLOROTHALONIL	English potato,Rice,Onion,Carrot,Tomato,Bean,Chicken,Jerimum,Pepper,Cassava flour	0.2932	unacceptable	MODERATELY TOXIC	CHLOROTHALONIL	Meat,Onion,Bean,Pepper,Tomato,Butter,Shoyo sauce,Lettuce,Cassava flour,Rice	0.2804	unacceptable	MODERATELY TOXIC	0.27292	1.3646
CHLORPYRIPHOS	Bean,Tomato,English potato	0.064	acceptable	MODERATELY TOXIC	CHLORPYRIPHOS	Bean,Chicken,Corn flakes	0.0072	acceptable	MODERATELY TOXIC	CHLORPYRIPHOS	Bean	0.004	acceptable	MODERATELY TOXIC	CHLORPYRIPHOS	English potato,Bean,Chicken,Mayonnaise	0.0653	acceptable	MODERATELY TOXIC	CHLORPYRIPHOS	Bean,Shoyo sauce	0.004	acceptable	MODERATELY TOXIC	0.0289	0.1445
DDT	Meat	0.6	acceptable		DDT	Chicken,Milk cream,Milk	0.0368	acceptable		DDT	Meat	0.6	acceptable		DDT	Chicken,Mayonnaise	0.037	acceptable		DDT	Meat,Butter,Milk	0.6006	acceptable		0.37488	1.8744
DITHIOCARBAMATES	Garlic,Rice,Meat,Onion,Bean,Jerimum,Tomato,Pepper,Lettuce,Carrot,English potato	0.166	acceptable	EXTREMELY TOXIC	DITHIOCARBAMATES	Garlic,Rice,Onion,Carrot,Tomato,Bean,Chicken,Jerimum,Milk,Milk cream,Pepper,Cabbage	0.1232	acceptable	EXTREMELY TOXIC	DITHIOCARBAMATES	Garlic,Rice,Meat,Onion,Carrot,Bean,Jerimum,Tomato,Pepper,Pineapple,Cabbage	0.126	acceptable	EXTREMELY TOXIC	DITHIOCARBAMATES	Garlic,Rice,English potato,Onion,Carrot,Tomato,Bean,Jerimum,Chicken,Mayonnaise,Pepper	0.1737	acceptable	EXTREMELY TOXIC	DITHIOCARBAMATES	Meat,Garlic,Onion,Bean,Jerimum,Pepper,Tomato,Butter,Shoyo sauce,Lettuce,Milk,Rice	0.1045	acceptable	EXTREMELY TOXIC	0.13868	0.6934
FENAMIFÓS	Meat,Tomato,English potato	0.0092	acceptable	EXTREMELY TOXIC	FENAMIFÓS	Tomato,Milk cream,Milk	0.0015	acceptable	EXTREMELY TOXIC	FENAMIFÓS	Meat,Tomato	0.0032	acceptable	EXTREMELY TOXIC	FENAMIFÓS	English potato,Tomato,Mayonnaise	0.0081	acceptable	EXTREMELY TOXIC	FENAMIFÓS	Meat,Tomato,Milk	0.0034	acceptable	EXTREMELY TOXIC	0.00508	0.0254
FLUTRIAFOL	Garlic,Rice,Meat,Onion,Cassava flour,Bean,Jerimum,Tomato,Pepper,English potato	0.0334	acceptable	MODERATELY TOXIC	FLUTRIAFOL	Garlic,Rice,Onion,Tomato,Bean,Chicken,Milk cream,Milk,Corn flakes,Pepper,Saffron	0.0226	acceptable	MODERATELY TOXIC	FLUTRIAFOL	Garlic,Rice,Meat,Onion,Bean,Cassava flour,Jerimum,Tomato,Pepper,Pineapple	0.0374	acceptable	MODERATELY TOXIC	FLUTRIAFOL	Garlic,Rice,English potato,Onion,Tomato,Bean,Chicken,Mayonnaise,Pepper,Cassava flour	0.0293	acceptable	MODERATELY TOXIC	FLUTRIAFOL	Meat,Garlic,Onion,Bean,Jerimum,Pepper,Tomato,Butter,Shoyo sauce,Cassava flour,Rice,Milk	0.0277	acceptable	MODERATELY TOXIC	0.03008	0.1504
FORMETANATE	Garlic,Onion,Bean,Jerimum,Tomato,Pepper,Lettuce,English potato	0.028	acceptable	EXTREMELY TOXIC	FORMETANATE	Garlic,Onion,Tomato,Bean,Jerimum,Pepper	0.025	acceptable	EXTREMELY TOXIC	FORMETANATE	Onion,Bean,Jerimum,Tomato,Pepper	0.025	acceptable	EXTREMELY TOXIC	FORMETANATE	Garlic,English potato,Onion,Tomato,Bean,Jerimum,Pepper	0.028	acceptable	EXTREMELY TOXIC	FORMETANATE	Garlic,Onion,Bean,Jerimum,Pepper,Tomato,Lettuce	0.025	acceptable	EXTREMELY TOXIC	0.0262	0.131
GLYPHOSATE	Rice,Meat,Cassava flour,Bean,Carrot	0.0183	acceptable	SLIGHTLY TOXIC	GLYPHOSATE	Rice,Carrot,Chicken,Bean,Milk cream,Milk,Corn flakes,Saffron,Guava (pulp)	0.0561	acceptable	SLIGHTLY TOXIC	GLYPHOSATE	Rice,Meat,Carrot,Cassava flour,Bean,Pineapple,Cashew (pulp)	0.0363	acceptable	SLIGHTLY TOXIC	GLYPHOSATE	Rice,Bean,Chicken,Mayonnaise,Cassava flour	0.0187	acceptable	SLIGHTLY TOXIC	GLYPHOSATE	Meat,Bean,Butter,Shoyo sauce,Cashew (pulp),Cassava flour,Rice,Milk	0.0357	acceptable	SLIGHTLY TOXIC	0.03302	0.1651
LINDANO	Meat	0.0012	acceptable		LINDANO	Chicken,Milk cream,Milk	0.0006	acceptable		LINDANO	Meat	0.0012	acceptable		LINDANO	Chicken,Mayonnaise	0.0006	acceptable		LINDANO	Meat,Butter,Milk	0.0012	acceptable		0.00096	0.0048
IMIDACLOPRID	Garlic,Rice,Meat,Onion,Bean,Jerimum,Tomato,Pepper,Lettuce,Carrot,English potato	0.0793	unacceptable	SLIGHTLY TOXIC	IMIDACLOPRID	Garlic,Rice,Onion,Carrot,Tomato,Bean,Chicken,Jerimum,Milk,Milk cream,Pepper,Corn flakes,Cabbage,Guava (pulp)	0.0697	unacceptable	SLIGHTLY TOXIC	IMIDACLOPRID	Garlic,Rice,Onion,Carrot,Bean,Jerimum,Tomato,Pepper,Meat,Pineapple,Cabbage	0.0683	unacceptable	SLIGHTLY TOXIC	IMIDACLOPRID	Garlic,Rice,English potato,Onion,Tomato,Bean,Jerimum,Chicken,Mayonnaise,Pepper	0.0694	unacceptable	SLIGHTLY TOXIC	IMIDACLOPRID	Meat,Garlic,Onion,Bean,Jerimum,Pepper,Tomato,Butter,Shoyo sauce,Lettuce,Milk,Rice	0.0488	acceptable	SLIGHTLY TOXIC	0.0671	0.3355
MANDIOPROPAMIDE	Garlic,Rice,Onion,Scallion,Jerimum,Chard,Tomato,Lettuce,Arugula,English potato	0.0138	acceptable	HIGHLY TOXIC	MANDIOPROPAMIDE	Garlic,Onion,Tomato,Jerimum,Milk cream,Milk,Scallion,Cabbage	0.1336	acceptable	HIGHLY TOXIC	MANDIOPROPAMIDE	Garlic,Meat,Onion,Scallion,Jerimum,Tomato,Pineapple,Cabbage	0.1732	acceptable	HIGHLY TOXIC	MANDIOPROPAMIDE	Garlic,English potato,Onion,Tomato,Jerimum,Scallion,Chicken,Mayonnaise	0.0139	acceptable	HIGHLY TOXIC	MANDIOPROPAMIDE	Garlic,Meat,Onion,Jerimum,Tomato,Butter,Chard,Lettuce,Milk	0.015	acceptable	HIGHLY TOXIC	0.0699	0.3495
METAFLUMIZONE	Meat,Chard,Tomato,Lettuce,Arugula,English potato	0.0124	acceptable	EXTREMELY TOXIC	METAFLUMIZONE	Tomato,Cabbage,Milk cream,Milk,Corn flakes	0.0168	acceptable	EXTREMELY TOXIC	METAFLUMIZONE	Tomato,Cabbage	0.016	acceptable	EXTREMELY TOXIC	METAFLUMIZONE	English potato,Tomato	0.0112	acceptable	EXTREMELY TOXIC	METAFLUMIZONE	Meat,Tomato,Butter,Shoyo sauce,Chard,Lettuce,Milk	0.0115	acceptable	EXTREMELY TOXIC	0.01358	0.0679
METCONAZOLE	Garlic,Onion,Bean,Tomato,Pepper,Carrot,English potato	0.0085	acceptable	EXTREMELY TOXIC	METCONAZOLE	Garlic,Onion,Carrot,Tomato,Bean,Oil,Corn flakes	0.0059	acceptable	EXTREMELY TOXIC	METCONAZOLE	Garlic,Onion,Carrot,Bean,Pepper	0.0045	acceptable	EXTREMELY TOXIC	METCONAZOLE	Garlic,English potato,Onion,Tomato,Bean,Pepper	0.008	acceptable	EXTREMELY TOXIC	METCONAZOLE	Garlic,Onion,Bean,Pepper,Tomato,Shoyo sauce	0.004	acceptable	EXTREMELY TOXIC	0.00618	0.0309
METHOMYL	Garlic,Meat,Bean,Oil,Tomato,Acerola (pulp),English potato	1.2642	unacceptable	HIGHLY TOXIC	METHOMYL	Rice,Tomato,Bean,Chicken,Oil,Cabbage,Milk cream,Milk,Corn flakes	0.1222	acceptable	HIGHLY TOXIC	METHOMYL	Garlic,Meat,Bean,Tomato,Cabbage	0.1182	acceptable	HIGHLY TOXIC	METHOMYL	Rice,English potato,Tomato,Oil,Bean,Chicken,Mayonnaise	0.0306	acceptable	HIGHLY TOXIC	METHOMYL	Meat,Bean,Oil,Tomato,Butter,Shoyo sauce,Rice,Milk	0.0588	acceptable	HIGHLY TOXIC	0.3188	1.594
PARAQUAT	Meat	0.0012	acceptable	EXTREMELY TOXIC	PARAQUAT	Chicken,Milk cream,Milk	0.0009	acceptable	EXTREMELY TOXIC	PARAQUAT	Meat	0.0012	acceptable	EXTREMELY TOXIC	PARAQUAT	Chicken,Mayonnaise	0.0007	acceptable	EXTREMELY TOXIC	PARAQUAT	Meat,Butter,Milk	0.0014	acceptable	EXTREMELY TOXIC	0.00108	0.0054
PIRMICARB	Meat,Bean,Tomato,Lettuce,English potato	0.0282	acceptable	HIGHLY TOXIC	PIRMICARB	Tomato,Bean,Chicken,Milk cream,Milk,Cabbage	0.0013	acceptable	HIGHLY TOXIC	PIRMICARB	Meat,Bean,Tomato,Cabbage	0.0452	acceptable	HIGHLY TOXIC	PIRMICARB	English potato,Tomato,Bean,Chicken,Mayonnaise	0.0283	acceptable	HIGHLY TOXIC	PIRMICARB	Meat,Bean,Tomato,Butter,Lettuce,Milk	0.0255	acceptable	HIGHLY TOXIC	0.0257	0.1285
PROPAMOCARB	Meat,Onion,Jerimum,Tomato,Pepper,Lettuce,English potato	0.1162	acceptable	UNLIKELY TO CAUSE ACUTE HARM	PROPAMOCARB	Onion,Tomato,Chicken,JerimumMilk cream,Milk,Pepper,Cabbage	0.1466	acceptable	UNLIKELY TO CAUSE ACUTE HARM	PROPAMOCARB	Onion,Meat,Jerimum,Tomato,Pepper,Cabbage	0.1462	acceptable	UNLIKELY TO CAUSE ACUTE HARM	PROPAMOCARB	Onion,English potato,Tomato,Jerimum,Pepper,Chicken,Mayonnaise	0.1163	acceptable	UNLIKELY TO CAUSE ACUTE HARM	PROPAMOCARB	Meat,Onion,Jerimum,Pepper,Tomato,Butter,Lettuce,Milk	0.0865	acceptable	UNLIKELY TO CAUSE ACUTE HARM	0.12236	0.6118
TEBUCONAZOLE	Garlic,Rice,Meat,Onion,Cassava flour,Bean,Jerimum,Chard,Tomato,Pepper,Acerola (pulp),Lettuce,Carrot,English potato	0.1772	acceptable	EXTREMELY TOXIC	TEBUCONAZOLE	Garlic,Rice,Onion,Carrot,Tomato,Bean,Chicken,JerimumMilk cream,Milk,Pepper,Cabbage,Guava (pulp)	0.1624	acceptable	EXTREMELY TOXIC	TEBUCONAZOLE	Garlic,Rice,Meat,Onion,Carrot,Cassava flour,Bean,Jerimum,Tomato,Pepper,Pineapple,Cabbage	0.1632	acceptable	EXTREMELY TOXIC	TEBUCONAZOLE	Garlic,Rice,English potato,Onion,Tomato,Bean,Jerimum,Pepper,Chicken,Mayonnaise,Cassava flour	0.1265	acceptable	EXTREMELY TOXIC	TEBUCONAZOLE	Garlic,Meat,Onion,Bean,Jerimum,Pepper,Tomato,Butter,Shoyo sauce,Chard,Lettuce,Cassava flour,Rice,Milk	0.1095	acceptable	EXTREMELY TOXIC	0.14776	0.7388
TERBUFÓS	Meat,Bean	0.0032	acceptable	EXTREMELY TOXIC	TERBUFÓS	Bean,Chicken,Milk cream,Milk,Corn flakes	0.0094	acceptable	EXTREMELY TOXIC	TERBUFÓS	Meat,Bean	0.0032	acceptable	EXTREMELY TOXIC	TERBUFÓS	Chicken,Mayonnaise,Bean	0.0081	acceptable	EXTREMELY TOXIC	TERBUFÓS	Meat,Butter,Milk,Bean	0.0035	acceptable	EXTREMELY TOXIC	0.00548	0.0274
TRIFLURALINE	Garlic,Rice,Onion,Cassava flour,Bean,Tomato,Pepper,Carrot	0.0089	acceptable	HIGHLY TOXIC	TRIFLURALINE	Garlic,Rice,Onion,Carrot,Tomato,Bean,Corn flakes,Pepper,Cabbage	0.0085	acceptable	HIGHLY TOXIC	TRIFLURALINE	Garlic,Rice,Onion,Carrot,Bean,Cassava flour,Pepper,Cabbage	0.0014	acceptable	HIGHLY TOXIC	TRIFLURALINE	Garlic,Rice,Onion,Tomato,Bean,Pepper,Cassava flour	0.0064	acceptable	HIGHLY TOXIC	TRIFLURALINE	Garlic,Onion,Bean,Pepper,Tomato,Shoyo sauce,Rice,Cassava flour	0.0064	acceptable	HIGHLY TOXIC	0.00632	0.0316
TRIFLOXISTROBIN	Garlic,Onion,Meat,Onion,Cassava flour,Bean,Jerimum,Oil,Chard,Tomato,Pepper,Acerola (pulp),Lettuce,Carrot,English potato	0.0591	acceptable	HIGHLY TOXIC	TRIFLOXISTROBIN	Garlic,Rice,Onion,Carrot,Tomato,Bean,Chicken,Jerimum,Milk cream,Milk,Corn flakes,Pepper,Oil,Cabbage,Guava (pulp)	0.0693	acceptable	HIGHLY TOXIC	TRIFLOXISTROBIN	Garlic,Rice,Oil,Meat,Onion,Carrot,Cassava flour,Bean,Jerimum,Tomato,Pepper,Pineapple,Cabbage	0.0539	acceptable	HIGHLY TOXIC	TRIFLOXISTROBIN	Garlic,Rice,Onion,Tomato,Bean,Jerimum,Pepper,Chicken,Mayonnaise,Cassava flour	0.0374	acceptable	HIGHLY TOXIC	TRIFLOXISTROBIN	Garlic,Oil,Meat,Onion,Bean,Jerimum,Tomato,Butter,Shoyo sauce,Chard,Lettuce,Rice,Milk,Cassava flour	0.044	acceptable	HIGHLY TOXIC	0.05274	0.2637
				mg/kg bw per d
IA	IDA mg/kg bw per d	BODY WEIGHT		QT IDA*PC
2,4 D	0.01	65		0.65
ABAMECTIN	0.002	65		0.13
ACEPHATE	0.0012	65		0.078
ACETAMIPRID	0.024	65		1.56
ALDRIN AND ELDRIN	0.0001	65		0.0065
ATRAZINE	0.02	65		1.3
BIFENTRINE	0.02	65		1.3
CARBARYL	0.003	65		0.195
CARBOSULPHAN	0.00015	65		0.00975
CYPERMETHRIN	0.05	65		3.25
CHLOROTHALONIL	0.03	65		1.95
CHLORPYRIPHOS	0.01	65		0.65
DDT	0.01	65		0.65
DITHIOCARBAMATES	0.004	65		0.26
FENAMIFÓS	0.01	65		0.65
FLUTRIAFOL	0.0008	65		0.052
FORMETANATE	0.01	65		0.65
GLYPHOSATE	0.025	65		1.625
LINDANO	0.5	65		32.5
IMIDACLOPRID	0.005	65		0.325
MANDIOPROPAMIDE	0.05	65		3.25
METAFLUMIZONE	0.03	65		1.95
METCONAZOLE	0.03	65		1.95
METHOMYL	0.048	65		3.12
PARAQUAT	0.02	65		1.3
PIRMICARB	0.004	65		0.26
PROPAMOCARB	0.02	65		1.3
TEBUCONAZOLE	0.1	65		6.5
TERBUFÓS	0.03	65		1.95
TRIFLURALINE	0.0002	65		0.013
TRIFLOXISTROBIN	0.02	65		1.3
TRIFLOXISTROBINA	0.03	65		1.95

## Sheet: WEEK 3
MENU MONDAY					MENU TUESDAY					MENU WEDNESDAY					MENU THURSDAY					MENU FRIDAY
Estimated (average) daily intake of active ingredients of pesticides potentially contained in institutional restaurant menus and the respective toxicological classes.					Estimated (average) daily intake of active ingredients of pesticides potentially contained in institutional restaurant menus and the respective toxicological classes.					Estimated (average) daily intake of active ingredients of pesticides potentially contained in institutional restaurant menus and the respective toxicological classes.					Estimated (average) daily intake of active ingredients of pesticides potentially contained in institutional restaurant menus and the respective toxicological classes.					Estimated (average) daily intake of active ingredients of pesticides potentially contained in institutional restaurant menus and the respective toxicological classes.
IA	FOODS/INGREDIENTS	Average Intake mg/kg/day (Sum of IDMT)	RISK CHARACTERIZATION	TOXICITY	IA	FOODS/INGREDIENTS	Average Intake mg/kg/day (Sum of IDMT)	RISK CHARACTERIZATION	TOXICITY	IA	FOODS/INGREDIENTS	Average Intake mg/kg/day (Sum of IDMT)	RISK CHARACTERIZATION	TOXICITY	IA	FOODS/INGREDIENTS	Average Intake mg/kg/day (Sum of IDMT)	RISK CHARACTERIZATION	TOXICITY	IA	FOODS/INGREDIENTS	Average Intake mg/kg/day (Sum of IDMT)	RISK CHARACTERIZATION	TOXICITY	MEDIA IDTM	SUN IDMT
2,4 D	Rice,Chicken,Shoyo sauce,Butter	0.016	acceptable	SLIGHTLY TOXIC	2,4 D	Rice,Meat,Milk,Butter,Shoyo sauce,Mayonnaise,Egg	0.0345	acceptable	SLIGHTLY TOXIC	2,4 D	Rice,Chicken,Maize starch,Butter	0.016	acceptable	SLIGHTLY TOXIC	2,4 D	Meat,Shoyo sauce,Noodle	0.144	acceptable	SLIGHTLY TOXIC	2,4 D	Rice,Meat	0.034	acceptable	SLIGHTLY TOXIC	0.0489	0.2445
ABAMECTIN	Garlic,Onion,Bean,Blonde,Pepper,Cucumber,Tomato,Shoyo sauce	0.2008	unacceptable	MODERATELY TOXIC	ABAMECTIN	Garlic,Onion,Bean,Tomato,Pepper,Carrot,English potato,Shoyo sauce	0.5514	unacceptable	MODERATELY TOXIC	ABAMECTIN	Garlic,Onion,Carrot,Bean,Blonde,Pepper,Tomato,Pod,Maize starch	0.2508	unacceptable	MODERATELY TOXIC	ABAMECTIN	Garlic,Onion,Carrot,Bean,Tomato,Blonde,Pepper,Tomato extract,English potato,Shoyo sauce	0.5514	unacceptable	MODERATELY TOXIC	ABAMECTIN	Garlic,Onion,Carrot,Bean,Tomato,Blonde,Pepper	0.2508	unacceptable	MODERATELY TOXIC	0.36104	1.8052
ACEPHATE	Bean,Chicken,Tomato,Butter,Shoyo sauce	0.0024	acceptable	SLIGHTLY TOXIC	ACEPHATE	Meat,Bean,Tomato,English potato,Milk,Butter,Shoyo sauce,Mayonnaise,Egg	0.014	acceptable	SLIGHTLY TOXIC	ACEPHATE	Bean,Chicken,Tomato,Maize starch,Butter	0.0024	acceptable	SLIGHTLY TOXIC	ACEPHATE	Meat,Bean,English potato,Shoyo sauce	0.0128	acceptable	SLIGHTLY TOXIC	ACEPHATE	Meat,Bean,Paprika	0.0068	acceptable	SLIGHTLY TOXIC	0.00768	0.0384
ACETAMIPRID	Onion,Rice,Garlic,Bean,Chicken,Jerimum,Pepper,Cucumber,Chard,Tomato,Guava (pulp),Lettuce,Beet,Shoyo sauce,Butter,Cassava flour	0.1117	acceptable	SLIGHTLY TOXIC	ACETAMIPRID	Garlic,Rice,Meat,Onion,Bean,Cassava flour,Tomato,Pepper,English potato,Chayote,Shoyo sauce,Sweet potato,Milk,Butter,Mayonnaise,Egg	0.1394	acceptable	SLIGHTLY TOXIC	ACETAMIPRID	Garlic,Onion,Rice,Bean,Chicken,Jerimum,Pepper,Chard,Tomato,Lettuce,Cabbage,Pod,Maize starch,Cassava flour,Butter	0.0426	acceptable	SLIGHTLY TOXIC	ACETAMIPRID	Garlic,Rice,Meat,Onion,Cassava flour,Bean,Jerimum,Tomato,Chard,Lettuce,Pepper,Tomato extract,Arugula,English potato,Shoyo sauce	0.1302	acceptable	SLIGHTLY TOXIC	ACETAMIPRID	Garlic,Rice,Meat,Onion,Cassava flour,Bean,Jerimum,Tomato,Lettuce,Pepper,Guava (pulp)	0.1802	acceptable	SLIGHTLY TOXIC	0.12082	0.6041
ALDRIN AND ELDRIN	Butter,Chicken	0.024	unacceptable	HIGHLY TOXIC	ALDRIN AND ELDRIN	Meat,Butter,Milk,Mayonnaise,Egg	0.0262	unacceptable	HIGHLY TOXIC	ALDRIN AND ELDRIN	Chicken,Butter	0.024	unacceptable	HIGHLY TOXIC	ALDRIN AND ELDRIN	Meat	0.024	unacceptable	HIGHLY TOXIC	ALDRIN AND ELDRIN	Meat	0.024	unacceptable	HIGHLY TOXIC	0.02444	0.1222
ATRAZINE	Shoyo sauce	0	acceptable	MODERATELY TOXIC	ATRAZINE	Shoyo sauce	0	acceptable	MODERATELY TOXIC	ATRAZINE	Maize starch	0	acceptable	MODERATELY TOXIC	ATRAZINE	Shoyo sauce	0	acceptable	MODERATELY TOXIC	ATRAZINE		0	acceptable	MODERATELY TOXIC	0	0
BIFENTRINE	Chard,Lettuce,Cucumber,Tomato,Onion,Garlic,Pepper,Shoyo sauce,Rice,Bean,Butter	0.0859	acceptable	SLIGHTLY TOXIC	BIFENTRINE	English potato,Carrot,Meat,Garlic,Onion,Tomato,Pepper,Shoyo sauce,Rice,Bean,Butter,Milk	0.4542	acceptable	SLIGHTLY TOXIC	BIFENTRINE	Chard,Lettuce,Cabbage,Tomato,Pod,Onion,Maize starch,Pepper,Carrot,Garlic,Rice,Bean,Banana,Butter,Acerola (pulp)	0.0872	acceptable	SLIGHTLY TOXIC	BIFENTRINE	Chard,Lettuce,Carrot,Arugula,Tomato,Meat,Garlic,Onion,English potato,Shoyo sauce,Tomato extract,Noodle,Bean,Pepper	0.4132	acceptable	SLIGHTLY TOXIC	BIFENTRINE	Lettuce,Tomato,Pepper,Onion,Meat,Garlic,Rice,Carrot,Bean	0.4464	acceptable	SLIGHTLY TOXIC	0.29738	1.4869
CARBARYL	Garlic,Oil,Onion,Bean,Jerimum,Oil,Cucumber,Tomato,Butter	0.024	acceptable	HIGHLY TOXIC	CARBARYL	Garlic,Meat,Onion,Bean,Tomato,English potato,Butter,Milk	0.0365	acceptable	HIGHLY TOXIC	CARBARYL	Garlic,Oil,Onion,Bean,Jerimum,Oil,Tomato,Banana,Butter	0.024	acceptable	HIGHLY TOXIC	CARBARYL	Garlic,Oil,Meat,Onion,Bean,Jerimum,Tomato,Oil,Tomato extract,English potato,Noodle	0.156	acceptable	HIGHLY TOXIC	CARBARYL	Garlic,Oil,Meat,Onion,Bean,Jerimum,Tomato,Oil	0.03	acceptable	HIGHLY TOXIC	0.0541	0.2705
CARBOSULPHAN	Rice,Chicken,Bean,Tomato,Shoyo sauce	0.0795	acceptable	HIGHLY TOXIC	CARBOSULPHAN	Rice,Meat,Bean,Tomato,English potato,Shoyo sauce,Mayonnaise,Egg	0.0655	acceptable	HIGHLY TOXIC	CARBOSULPHAN	Rice,Bean,Chicken,Tomato,Maize starch	0.0615	acceptable	HIGHLY TOXIC	CARBOSULPHAN	Rice,Bean,Tomato,Tomato extract,English potato,Shoyo sauce	0.0585	acceptable	HIGHLY TOXIC	CARBOSULPHAN	Rice,Bean,Tomato	0.0555	acceptable	HIGHLY TOXIC	0.0641	0.3205
CYPERMETHRIN	Garlic,Rice,Oil,Onion,Bean,Chicken,Jerimum,Cucumber,Chard,Tomato,Lettuce,Beet,Shoyo sauce,Cassava flour,Butter	0.0693	acceptable	MODERATELY TOXIC	CYPERMETHRIN	Garlic,Rice,Meat,Onion,Cassava flour,Bean,Tomato,Pepper,English potato,Chayote,Milk,butter,Shoyo sauce,Mayonnaise,Egg	0.3048	unacceptable	MODERATELY TOXIC	CYPERMETHRIN	Garlic,Rice,Oil,Onion,Bean,Chicken,Jerimum,Chard,Tomato,Lettuce,Pod,Maize starch,Cassava flour,Acerola (pulp),Butter	0.1691	acceptable	MODERATELY TOXIC	CYPERMETHRIN	Garlic,Rice,Oil,Meat,Onion,Cassava flour,Bean,Jerimum,Tomato,Chard,Lettuce,Pepper,Tomato extract,English potato,Shoyo sauce,Noodle	0.4231	unacceptable	MODERATELY TOXIC	CYPERMETHRIN	Garlic,Rice,Oil,Meat,Onion,Cassava flour,Bean,Jerimum,Tomato,Lettuce,Pepper	0.2971	unacceptable	MODERATELY TOXIC	0.25268	1.2634
CHLOROTHALONIL	Rice,Onion,Bean,Chicken,Jerimum,Pepper,Cucumber,Tomato,Lettuce,Beet,Shoyo sauce,Butter,Cassava flour	0.1822	unacceptable	MODERATELY TOXIC	CHLOROTHALONIL	Rice,Meat,Onion,Cassava flour,Bean,Tomato,Pepper,Carrot,English potato,Chayote,Shoyo sauce,Sweet potato,Butter,Milk	0.3165	unacceptable	MODERATELY TOXIC	CHLOROTHALONIL	Rice,Onion,Carrot,Bean,Chicken,Jerimum,Pepper,Tomato,Banana,Lettuce,Cabbage,Maize starch,Saffron,Cassava flour,Butter	0.1872	unacceptable	MODERATELY TOXIC	CHLOROTHALONIL	Rice,Meat,Onion,Carrot,Bean,Jerimum,Tomato,Lettuce,Pepper,Tomato extract,English potato,Shoyo sauce	0.2904	unacceptable	MODERATELY TOXIC	CHLOROTHALONIL	Rice,Meat,Onion,Carrot,Bean,Jerimum,Tomato,Lettuce,Pepper	0.2844	unacceptable	MODERATELY TOXIC	0.25214	1.2607
CHLORPYRIPHOS	Chicken,Bean,Tomato,Shoyo sauce	0.0052	acceptable	MODERATELY TOXIC	CHLORPYRIPHOS	Bean,Tomato,English potato,Shoyo sauce,Mayonnaise,Egg	0.0642	acceptable	MODERATELY TOXIC	CHLORPYRIPHOS	Bean,Chicken,Tomato,Banana,Maize starch	0.0052	acceptable	MODERATELY TOXIC	CHLORPYRIPHOS	Bean,English potato,Shoyo sauce,Noodle	0.094	acceptable	MODERATELY TOXIC	CHLORPYRIPHOS	Bean	0.004	acceptable	MODERATELY TOXIC	0.03452	0.1726
DDT	Butter,Chicken	0.036	acceptable		DDT	Meat,Butter,Milk,Mayonnaise,Egg	0.6026	acceptable		DDT	Chicken,butter	0.036	acceptable		DDT	Meat	0.6	acceptable		DDT	Meat	0.6	acceptable		0.37492	1.8746
DITHIOCARBAMATES	Garlic,Rice,Onion,Bean,Chicken,Jerimum,Pepper,Cucumber,Tomato,Lettuce,Beet,Butter,Shoyo sauce	0.1	acceptable	EXTREMELY TOXIC	DITHIOCARBAMATES	Garlic,Rice,Meat,Onion,Bean,Tomato,Pepper,Carrot,English potato,Milk,Butter,Shoyo sauce,Mayonnaise,Egg	0.1585	acceptable	EXTREMELY TOXIC	DITHIOCARBAMATES	Garlic,Onion,Rice,Carrot,Bean,Chicken,Jerimum,Pepper,Tomato,Lettuce,Butter,Maize starch	0.1012	acceptable	EXTREMELY TOXIC	DITHIOCARBAMATES	Meat,Garlic,Rice,Onion,Carrot,Bean,Jerimum,Tomato,Lettuce,Pepper,Tomato extract,English potato,Shoyo sauce,Noodle	0.226	acceptable	EXTREMELY TOXIC	DITHIOCARBAMATES	Garlic,Rice,Meat,Onion,Carrot,Bean,Jerimum,Tomato,Lettuce,Pepper	0.106	acceptable	EXTREMELY TOXIC	0.13834	0.6917
FENAMIFÓS	Chicken,Tomato,Butter	0.0032	acceptable	EXTREMELY TOXIC	FENAMIFÓS	Meat,Tomato,English potato,Butter,Milk,Mayonnaise,Egg	0.0096	acceptable	EXTREMELY TOXIC	FENAMIFÓS	Chicken,Tomato,Banana,Butter	0.0032	acceptable	EXTREMELY TOXIC	FENAMIFÓS	Meat,Tomato,Tomato extract,English potato	0.0092	acceptable	EXTREMELY TOXIC	FENAMIFÓS	Meat,Tomato	0.0032	acceptable	EXTREMELY TOXIC	0.00568	0.0284
FLUTRIAFOL	Garlic,Rice,Onion,Bean,Chicken,Jerimum,Pepper,Cucumber,Tomato,Beet,Shoyo sauce,Cassava flour,Butter	0.0272	acceptable	MODERATELY TOXIC	FLUTRIAFOL	Garlic,Rice,Meat,Onion,Cassava flour,Bean,Tomato,Pepper,English potato,Chayote,Shoyo sauce,Sweet potato,milk,Butter,Mayonnaise,Egg	0.0439	acceptable	MODERATELY TOXIC	FLUTRIAFOL	Garlic,Rice,Onion,Bean,Chicken,Jerimum,Pepper,Tomato,Banana,pod,Maize starch,Saffron,Cassava flour,Butter	0.0262	acceptable	MODERATELY TOXIC	FLUTRIAFOL	Garlic,Rice,Meat,Onion,Cassava flour,Bean,Jerimum,Tomato,Pepper,Tomato extract,English potato,Shoyo sauce,Noodle	0.0424	acceptable	MODERATELY TOXIC	FLUTRIAFOL	Garlic,Rice,Meat,Onion,Cassava flour,Bean,Jerimum,Tomato,Pepper	0.0194	acceptable	MODERATELY TOXIC	0.03182	0.1591
FORMETANATE	Garlic,Onion,Bean,Jerimum,Pepper,Cucumber,Tomato,Lettuce	0.025	acceptable	EXTREMELY TOXIC	FORMETANATE	Garlic,Onion,Bean,Tomato,Pepper,English potato	0.027	acceptable	EXTREMELY TOXIC	FORMETANATE	Garlic,Onion,Bean,Jerimum,Pepper,Tomato,Lettuce	0.025	acceptable	EXTREMELY TOXIC	FORMETANATE	Onion,Bean,Jerimum,Tomato,Lettuce,Pepper,Tomato extract,English potato	0.028	acceptable	EXTREMELY TOXIC	FORMETANATE	Onion,Bean,Jerimum,Tomato,Lettuce,Pepper	0.025	acceptable	EXTREMELY TOXIC	0.026	0.13
GLYPHOSATE	Rice,Bean,Chicken,Guava (pulp),Beet,Shoyo sauce,Cassava flour,Butter	0.0343	acceptable	SLIGHTLY TOXIC	GLYPHOSATE	Rice,Meat,Cassava flour,Bean,Carrot,Shoyo sauce,Sweet potato,Milk,Butter,Egg,Mayonnaise	0.0208	acceptable	SLIGHTLY TOXIC	GLYPHOSATE	Rice,Carrot,Bean,Chicken,Banana,Maize starch,Saffron,Butter,Cassava flour	0.0183	acceptable	SLIGHTLY TOXIC	GLYPHOSATE	Rice,Meat,Carrot,Cassava flour,Bean,Shoyo sauce	0.0183	acceptable	SLIGHTLY TOXIC	GLYPHOSATE	Rice,Meat,Carrot,Cassava flour,Bean,Guava (pulp)	0.0343	acceptable	SLIGHTLY TOXIC	0.0252	0.126
LINDANO	Chicken,Butter	0.0006	acceptable		LINDANO	Meat,Butter,Milk,Mayonnaise,Egg	0.0012	acceptable		LINDANO	Chicken,Butter	0.0006	acceptable		LINDANO	Meat	0.0012	acceptable		LINDANO	Meat	0.0012	acceptable		0.00096	0.0048
IMIDACLOPRID	Garlic,Rice,Onion,Bean,Chicken,Jerimum,Pepper,Cucumber,Tomato,Guava (pulp),Lettuce,Butter,Shoyo sauce	0.0442	acceptable	SLIGHTLY TOXIC	IMIDACLOPRID	Garlic,Rice,Meat,Onion,Bean,Tomato,Pepper,Carrot,English potato,Milk,Butter,Shoyo sauce,Mayonnaise,Egg	0.0772	unacceptable	SLIGHTLY TOXIC	IMIDACLOPRID	Garlic,Rice,Onion,Carrot,Bean,Chicken,Jerimum,Pepper,Tomato,Banana,Lettuce,Cabbage,Butter,Maize starch	0.0339	acceptable	SLIGHTLY TOXIC	IMIDACLOPRID	Garlic,Rice,Onion,Carrot,Bean,Jerimum,Tomato,Lettuce,Pepper,Meat,Tomato extract,English potato,Shoyo sauce	0.0793	unacceptable	SLIGHTLY TOXIC	IMIDACLOPRID	Garlic,Rice,Onion,Carrot,Bean,Jerimum,Tomato,Lettuce,Pepper,Meat,Guava (pulp)	0.0543	unacceptable	SLIGHTLY TOXIC	0.05778	0.2889
MANDIOPROPAMIDE	Garlic,Onion,Chicken,Cucumber,Chard,Tomato,Lettuce,Scallion,Butter	0.0102	acceptable	HIGHLY TOXIC	MANDIOPROPAMIDE	Garlic,Meat,Onion,Scallion,Tomato,English potato,Chayote,Butter,Mayonnaise,Egg,Milk	0.0143	acceptable	HIGHLY TOXIC	MANDIOPROPAMIDE	Garlic,Onion,Chicken,Chard,Tomato,Lettuce,Cabbage,Butter	0.0102	acceptable	HIGHLY TOXIC	MANDIOPROPAMIDE	Garlic,Meat,Onion,Scallion,Jerimum,Tomato,Chard,Lettuce,Arugula,Tomato extract	0.0138	acceptable	HIGHLY TOXIC	MANDIOPROPAMIDE	Garlic,Meat,Onion,Scallion,Jerimum,Tomato,Lettuce	0.0132	acceptable	HIGHLY TOXIC	0.01234	0.0617
METAFLUMIZONE	Chard,Tomato,Lettuce,Butter,Shoyo sauce	0.01	acceptable	EXTREMELY TOXIC	METAFLUMIZONE	Meat,Tomato,English potato,Milk,Butter,Shoyo sauce	0.0127	acceptable	EXTREMELY TOXIC	METAFLUMIZONE	Chard,Tomato,Lettuce,Cabbage,Butter,Maize starch	0.01	acceptable	EXTREMELY TOXIC	METAFLUMIZONE	Tomato,Chard,Lettuce,Arugula,Tomato extract,English potato,Shoyo sauce	0.0112	acceptable	EXTREMELY TOXIC	METAFLUMIZONE	Tomato,Lettuce	0.01	acceptable	EXTREMELY TOXIC	0.01078	0.0539
METCONAZOLE	Garlic,Onion,Bean,Pepper,Tomato,Shoyo sauce	0.005	acceptable	EXTREMELY TOXIC	METCONAZOLE	Onion,Garlic,Bean,Tomato,Pepper,Carrot,English potato,Shoyo sauce	0.0085	acceptable	EXTREMELY TOXIC	METCONAZOLE	Garlic,Onion,Carrot,Bean,Pepper,Tomato,Pod,Maize starch	0.0055	acceptable	EXTREMELY TOXIC	METCONAZOLE	Garlic,Onion,Carrot,Bean,Pepper,English potato,Shoyo sauce	0.0075	acceptable	EXTREMELY TOXIC	METCONAZOLE	Garlic,Onion,Carrot,Bean,Pepper	0.0045	acceptable	EXTREMELY TOXIC	0.0062	0.031
METHOMYL	Rice,Bean,Chicken,Oil,Tomato,Butter,Shoyo sauce	0.0594	acceptable	HIGHLY TOXIC	METHOMYL	Rice,Meat,Bean,Tomato,English potato,Milk,Butter,Shoyo sauce	0.0652	acceptable	HIGHLY TOXIC	METHOMYL	Rice,Bean,Chicken,Oil,Tomato,Cabbage,Maize starch,Acerola (pulp),Butter	1.2594	unacceptable	HIGHLY TOXIC	METHOMYL	Rice,Meat,Bean,Tomato,Tomato extract,English potato,Shoyo sauce,Noodle	0.1842	acceptable	HIGHLY TOXIC	METHOMYL	Rice,Meat,Bean,Tomato	0.0582	acceptable	HIGHLY TOXIC	0.32528	1.6264
PARAQUAT	Chicken	0.0006	acceptable	EXTREMELY TOXIC	PARAQUAT	Meat,Butter,Milk,Mayonnaise,Egg	0.0016	acceptable	EXTREMELY TOXIC	PARAQUAT	Chicken,Butter	0.0006	acceptable	EXTREMELY TOXIC	PARAQUAT	Meat	0.0012	acceptable	EXTREMELY TOXIC	PARAQUAT	Meat	0.0012	acceptable	EXTREMELY TOXIC	0.00104	0.0052
PIRMICARB	Chicken,Bean,Cucumber,Tomato,Lettuce,Butter	0.0252	acceptable	HIGHLY TOXIC	PIRMICARB	Meat,Bean,Tomato,English potato,Milk,Butter,Mayonnaise,Egg	0.0287	acceptable	HIGHLY TOXIC	PIRMICARB	Bean,Chicken,Tomato,Lettuce,Cabbage,Butter	0.0252	acceptable	HIGHLY TOXIC	PIRMICARB	Meat,Bean,Tomato,Lettuce,Tomato extract,English potato	0.0282	acceptable	HIGHLY TOXIC	PIRMICARB	Meat,Bean,Tomato,Lettuce	0.0252	acceptable	HIGHLY TOXIC	0.0265	0.1325
PROPAMOCARB	Chicken,Onion,Jerimum,Pepper,Cucumber,Tomato,Lettuce,Butter	0.0862	acceptable	UNLIKELY TO CAUSE ACUTE HARM	PROPAMOCARB	Meat,Onion,Tomato,Pepper,English potato,Chayote,Butter,Mayonnaise,Egg	0.1167	acceptable	UNLIKELY TO CAUSE ACUTE HARM	PROPAMOCARB	Onion,Chicken,Jerimum,Pepper,Tomato,Lettuce,Cabbage,Butte	0.0862	acceptable	UNLIKELY TO CAUSE ACUTE HARM	PROPAMOCARB	Onion,Meat,Jerimum,Tomato,Lettuce,Pepper,Tomato extract,English potato	0.1162	acceptable	UNLIKELY TO CAUSE ACUTE HARM	PROPAMOCARB	Meat,Onion,Jerimum,Tomato,Lettuce,Pepper	0.0862	acceptable	UNLIKELY TO CAUSE ACUTE HARM	0.0983	0.4915
TEBUCONAZOLE	Garlic,Rice,Onion,Bean,Chicken,Jerimum,Pepper,Cucumber,Chard,Tomato,Guava (pulp),Lettuce,Beet,Shoyo sauce,Butter,Cassava flour	0.127	acceptable	EXTREMELY TOXIC	TEBUCONAZOLE	Garlic,Rice,Meat,Onion,Cassava flour,Bean,Tomato,Pepper,Carrot,English potato,Chayote,Shoyo sauce,Milk,Butter,Mayonnaise,Egg	0.1215	acceptable	EXTREMELY TOXIC	TEBUCONAZOLE	Garlic,Rice,Onion,Carrot,Bean,Chikcken,Jerimum,Pepper,Chard,Tomato,Banana,Lettuce,Cabbage,Maize starch,Cassava flour,Acerola (pulp),Butter	0.176	acceptable	EXTREMELY TOXIC	TEBUCONAZOLE	Garlic,Rice,Meat,Onion,Carrot,Cassava flour,Bean,Jerimum,Tomato,Chard,Lettuce,Pepper,Tomato extract,English potato,Shoyo sauce,Noodle	0.1302	acceptable	EXTREMELY TOXIC	TEBUCONAZOLE	Garlic,Rice,Meat,Onion,Carrot,Cassava flour,Bean,Jerimum,Tomato,Pepper,Pepper,Guava (pulp)	0.1232	acceptable	EXTREMELY TOXIC	0.13558	0.6779
TERBUFÓS	Chicken,Butter,Bean	0.008	acceptable	EXTREMELY TOXIC	TERBUFÓS	Meat,Bean,Milk,Butter	0.0035	acceptable	EXTREMELY TOXIC	TERBUFÓS	Feijão,Frango,Banana,maize starch,butter	0.008	acceptable	EXTREMELY TOXIC	TERBUFÓS	Meat,Bean	0.0032	acceptable	EXTREMELY TOXIC	TERBUFÓS	Meat,Bean	0.0032	acceptable	EXTREMELY TOXIC	0.00518	0.0259
TRIFLURALINE	Garlic,Rice,Onion,Bean,Pepper,Tomato,Shoyo sauce,Cassava flour	0.0064	acceptable	HIGHLY TOXIC	TRIFLURALINE	Garlic,Rice,Onion,Cassava flour,Bean,Tomato,Pepper,Carrot,Shoyo sauce	0.0069	acceptable	HIGHLY TOXIC	TRIFLURALINE	Garlic,Rice,Onion,Carrot,Bean,Pepper,Tomato,Pod,Maize starch,Cassava flour	0.0069	acceptable	HIGHLY TOXIC	TRIFLURALINE	Garlic,Rice,Onion,Carrot,Cassava flour,Bean,Pepper,Shoyo sauce	0.0059	acceptable	HIGHLY TOXIC	TRIFLURALINE	Garlic,Rice,Onion,Carrot,Cassava flour,Bean,Pepper	0.0059	acceptable	HIGHLY TOXIC	0.0064	0.032
TRIFLOXISTROBIN	Garlic,Rice,Oil,Onion,Bean,Chicken,Jerimum,Pepper,Cucumber,Chard,Tomato,Guava (pulp),Lettuce,Beet,Shoyo sauce,Butter,Cassava flour	0.042	acceptable	HIGHLY TOXIC	TRIFLOXISTROBIN	Garlic,Rice,Meat,Onion,Cassava flour,Bean,Tomato,Pepper,Carrot,English potato,Chayote,Shoyo sauce,Milk,Butter,Mayonnaise,Egg	0.0365	acceptable	HIGHLY TOXIC	TRIFLOXISTROBIN	Garlic,rice,Oil,Onion,Carrot,Bean,Chicken,Jerimum,Pepper,Chard,Tomato,Banana,Lettuce,Cabbage,Maize starch,Cassava flour,Acerola (pulp),Butter	0.0567	acceptable	HIGHLY TOXIC	TRIFLOXISTROBIN	Garlic,Rice,Oil,Meat,Onion,Carrot,Cassava flour,Bean,Jerimum,Tomato,Chard,Lettuce,Pepper,Tomato extract,English potato,Shoyo sauce,Noodle	0.0471	acceptable	HIGHLY TOXIC	TRIFLOXISTROBIN	Garlic,Rice,Oil,Meat,Onion,Carrot,Cassava flour,Bean,Jerimum,Tomato,Lettuce,Pepper,Guava (pulp)	0.0379	acceptable	HIGHLY TOXIC	0.04404	0.2202
				mg/kg bw per d
IA	IDA mg/kg bw per d	BODY WEIGHT		QT IDA*PC
2,4 D	0.01	65		0.65
ABAMECTIN	0.002	65		0.13
ACEPHATE	0.0012	65		0.078
ACETAMIPRID	0.024	65		1.56
ALDRIN AND ELDRIN	0.0001	65		0.0065
ATRAZINE	0.02	65		1.3
BIFENTRINE	0.02	65		1.3
CARBARYL	0.003	65		0.195
CARBOSULPHAN	0.00015	65		0.00975
CYPERMETHRIN	0.05	65		3.25
CHLOROTHALONIL	0.03	65		1.95
CHLORPYRIPHOS	0.01	65		0.65
DDT	0.01	65		0.65
DITHIOCARBAMATES	0.004	65		0.26
FENAMIFÓS	0.01	65		0.65
FLUTRIAFOL	0.0008	65		0.052
FORMETANATE	0.01	65		0.65
GLYPHOSATE	0.025	65		1.625
LINDANO	0.5	65		32.5
IMIDACLOPRID	0.005	65		0.325
MANDIOPROPAMIDE	0.05	65		3.25
METAFLUMIZONE	0.03	65		1.95
METCONAZOLE	0.03	65		1.95
METHOMYL	0.048	65		3.12
PARAQUAT	0.02	65		1.3
PIRMICARB	0.004	65		0.26
PROPAMOCARB	0.02	65		1.3
TEBUCONAZOLE	0.1	65		6.5
TERBUFÓS	0.03	65		1.95
TRIFLURALINE	0.0002	65		0.013
TRIFLOXISTROBIN	0.02	65		1.3
TRIFLOXISTROBINA	0.03	65		1.95

## Sheet: WEEK 4
MENU MONDAY					MENU TUESDAY					MENU WEDNESDAY					MENU THURSDAY					MENU FRIDAY
Estimated (average) daily intake of active ingredients of pesticides potentially contained in institutional restaurant menus and the respective toxicological classes.					Estimated (average) daily intake of active ingredients of pesticides potentially contained in institutional restaurant menus and the respective toxicological classes.					Estimated (average) daily intake of active ingredients of pesticides potentially contained in institutional restaurant menus and the respective toxicological classes.					Estimated (average) daily intake of active ingredients of pesticides potentially contained in institutional restaurant menus and the respective toxicological classes.					Estimated (average) daily intake of active ingredients of pesticides potentially contained in institutional restaurant menus and the respective toxicological classes.
IA	FOODS/INGREDIENTS	Average Intake mg/kg/day (Sum of IDMT)	RISK CHARACTERIZATION	TOXICITY	IA	FOODS/INGREDIENTS	Average Intake mg/kg/day (Sum of IDMT)	RISK CHARACTERIZATION	TOXICITY	IA	FOODS/INGREDIENTS	Average Intake mg/kg/day (Sum of IDMT)	RISK CHARACTERIZATION	TOXICITY	IA	FOODS/INGREDIENTS	Average Intake mg/kg/day (Sum of IDMT)	RISK CHARACTERIZATION	TOXICITY	IA	FOODS/INGREDIENTS	Average Intake mg/kg/day (Sum of IDMT)	RISK CHARACTERIZATION	TOXICITY	MEDIA IDTM	SUN IDMT
2,4 D	Rice,Chicken	0.016	acceptable	SLIGHTLY TOXIC	2,4 D	Meat,Mayonnaise,Rice,Corn flakes	0.0381	acceptable	SLIGHTLY TOXIC	2,4 D	Chicken,Noodle	0.126	acceptable	SLIGHTLY TOXIC	2,4 D	Rice,Milk cream,Mayonnaise	0.0102	acceptable	SLIGHTLY TOXIC	2,4 D	Rice,Meat,Milk,Butter,Egg,Grated cheese	0.0344	acceptable	SLIGHTLY TOXIC	0.04494	0.2247
ABAMECTIN	Garlic,Onion,Bean,Blonde,Pepper,Cucumber,Tomato	0.2008	unacceptable	MODERATELY TOXIC	ABAMECTIN	Garlic,Onion,Carrot,Bean,Tomato,Blonde,Pepper,Tomato extract,Tomato Sauce,English potato,Corn flakes	0.6515	unacceptable	MODERATELY TOXIC	ABAMECTIN	Garlic,Onion,Bean,Blonde,Pepper,Tomato,Tomato extract,Carrot,Pass grape	0.2508	unacceptable	MODERATELY TOXIC	ABAMECTIN	Garlic,Onion,Carrot,Bean,Tomato,Pepper,English potato,Coconut milk	0.5519	unacceptable	MODERATELY TOXIC	ABAMECTIN	Garlic,Onion,Bean,Tomato,Pepper,Carrot,Blonde	0.2508	unacceptable	MODERATELY TOXIC	0.38116	1.9058
ACEPHATE	Bean,Chicken,Tomato,Paprika	0.0024	acceptable	SLIGHTLY TOXIC	ACEPHATE	Meat,Bean,English potato,Mayonnaise,Corn flakes	0.0133	acceptable	SLIGHTLY TOXIC	ACEPHATE	Bean,Chicken,Tomato,Extrato de tomate	0.0024	acceptable	SLIGHTLY TOXIC	ACEPHATE	Bean,Paprika,Milk cream,Tomato,English potato,Mayonnaise	0.0075	acceptable	SLIGHTLY TOXIC	ACEPHATE	Bean,Tomato,Paprika,Meat,Milk,Butter,Egg,Grated cheese	0.0079	acceptable	SLIGHTLY TOXIC	0.0067	0.0335
ACETAMIPRID	Garlic,Rice,Onion,Bean,Chicken,Jerimum,Pepper,Cucumber,Chard,Tomato,Beet,Cassava flour,Cabbage,Cashew (pulp)	0.1237	acceptable	SLIGHTLY TOXIC	ACETAMIPRID	Garlic,Rice,Meat,Onion,Bean,Jerimum,Tomato,Pepper,Tomato extract,Tomato Sauce,Cabbage,English potato,Mayonnaise,Corn flakes	0.1377	acceptable	SLIGHTLY TOXIC	ACETAMIPRID	Garlic,Onion,Bean,Chicken,Jerimum,Pepper,Tomato,Guava (pulp),Cassava flour,Tomato extract,Cabbage	0.1059	acceptable	SLIGHTLY TOXIC	ACETAMIPRID	Garlic,Rice,Onion,Bean,Jerimum,Milk cream,Tomato,Pepper,English potato,Mayonnaise,Sweet potato	0.0847	acceptable	SLIGHTLY TOXIC	ACETAMIPRID	Garlic,Rice,Onion,Cassava flour,Bean,Tomato,Pepper,Chard,Lettuce,Jerimum,Beet,Meat,Milk,Butter,Egg,Grated cheese	0.1066	acceptable	SLIGHTLY TOXIC	0.11172	0.5586
ALDRIN AND ELDRIN	Chicken	0.024	unacceptable	HIGHLY TOXIC	ALDRIN AND ELDRIN	Meat,Mayonnaise	0.025	unacceptable	HIGHLY TOXIC	ALDRIN AND ELDRIN	Chicken	0.024	unacceptable	HIGHLY TOXIC	ALDRIN AND ELDRIN	Milk cream,Mayonnaise	0.0011	acceptable	HIGHLY TOXIC	ALDRIN AND ELDRIN	Meat,Milk,Butter,Egg,Grated cheese	0.0252	unacceptable	HIGHLY TOXIC	0.01986	0.0993
ATRAZINE		0	acceptable	MODERATELY TOXIC	ATRAZINE	Corn flakes	0.005	acceptable	MODERATELY TOXIC	ATRAZINE		0	acceptable	MODERATELY TOXIC	ATRAZINE		0	acceptable	MODERATELY TOXIC	ATRAZINE		0	acceptable	MODERATELY TOXIC	0.001	0.005
BIFENTRINE	Chard,Cucumber,Tomato,Rice,Onion,Garlic,Bean,Pepper	0.0861	acceptable	SLIGHTLY TOXIC	BIFENTRINE	Carrot,English potato,Cabbage,Garlic,Onion,Meat,Tomato extract,Tomato Sauce,Rice,Bean,Pepper,Tomato,Corn flakes,Acerola (pulp)	0.4638	acceptable	SLIGHTLY TOXIC	BIFENTRINE	Carrot,Cabbage,Garlic,Onion,Tomato extract,Noodle,Bean,Pepper,Tomato	0.0516	acceptable	SLIGHTLY TOXIC	BIFENTRINE	English potato,Carrot,Milk cream,Coconut milk,Onion,Pepper,Tomato,Garlic,Rice,Bean	0.0907	acceptable	SLIGHTLY TOXIC	BIFENTRINE	Chard,Carrot,Lettuce,Tomato,Garlic,Meat,Onion,Bean,Rice,Pepper,Meat,Milk,Butter,Grated cheese	0.4724	acceptable	SLIGHTLY TOXIC	0.23292	1.1646
CARBARYL	Garlic,Oil,Onion,Bean,Jerimum,Oil,Cucumber,Tomato,Cabbage	0.028	acceptable	HIGHLY TOXIC	CARBARYL	Garlic,Meat,Onion,Bean,Jerimum,Tomato,Oil,Tomato extract,Tomato Sauce,Cabbage,English potato	0.041	acceptable	HIGHLY TOXIC	CARBARYL	Garlic,Onion,Bean,Jerimum,Oil,Tomato,Tomato extract,Oil,Pineapple,Cabbage,Noodle	0.158	acceptable	HIGHLY TOXIC	CARBARYL	Garlic,Onion,Bean,Jerimum,Oil,Milk cream,Tomato,English potato	0.0305	acceptable	HIGHLY TOXIC	CARBARYL	Garlic,Onion,Bean,Tomato,Oil,Oil,Jerimum,Meat,Milk,Butter,Grated cheese	0.0315	acceptable	HIGHLY TOXIC	0.0578	0.289
CARBOSULPHAN	Rice,Bean,Chicken,Tomato	0.0615	acceptable	HIGHLY TOXIC	CARBOSULPHAN	Rice,Bean,Tomato,Tomato extract,English potato,Tomato Sauce,Mayonnaise,Meat,Corn flakes	0.0669	acceptable	HIGHLY TOXIC	CARBOSULPHAN	Rice,Bean,Chicken,Tomato,Tomato extract	0.0615	acceptable	HIGHLY TOXIC	CARBOSULPHAN	Rice,Tomato,Bean,English potato,Mayonnaise,Coconut milk	0.0591	acceptable	HIGHLY TOXIC	CARBOSULPHAN	Meat,Rice,Bean,Tomato,Egg	0.062	acceptable	HIGHLY TOXIC	0.0622	0.311
CYPERMETHRIN	Garlic,Rice,Oil,Onion,Bean,Chicken,Jerimum,Cucumber,Chard,Tomato,Beet,Cassava flour,Cabbage	0.0713	acceptable	MODERATELY TOXIC	CYPERMETHRIN	Garlic,Rice,Mean,Onion,Bean,Jerimum,Tomato,Pepper,Tomato extract,English potato,Tomato Sauce,Cabbage,Mayonnaise,Corn flakes,Acerola (pulp)	0.3952	unacceptable	MODERATELY TOXIC	CYPERMETHRIN	Garlic,Onion,Bean,Chicken,Jerimum,Cucumber,Tomato,Cassava flour,Tomato extract,Oil,Pineapple,Cabbage,Noodle	0.1751	acceptable	MODERATELY TOXIC	CYPERMETHRIN	Garlic,Rice,Onion,Tomato,Bean,Jerimum,Milk cream,Pepper,English potato,Mayonnaise	0.0617	acceptable	MODERATELY TOXIC	CYPERMETHRIN	Garlic,Rice,Onion,Cassava flour,Bean,Tomato,Pepper,Chard,Oil,Lettuce,Jerimum,Beet,Meat,Milk,Butter,Egg,Grated cheese	0.2989	unacceptable	MODERATELY TOXIC	0.20044	1.0022
CHLOROTHALONIL	Rice,Onion,Bean,Chicken,Jerimum,Pepper,Cucumber,Tomato,Beet,Cassava flour,Cabbage	0.2922	unacceptable	MODERATELY TOXIC	CHLOROTHALONIL	Rice,Meat,Onion,Carrot,Bean,Jerimum,Tomato,Pepper,Tomato extract,English potato,Tomato Sauce,Cabbage,Corn flakes	0.331	unacceptable	MODERATELY TOXIC	CHLOROTHALONIL	Rice,Onion,Bean,Chicken,Jerimum,Pepper,Tomato,Cassava flour,Tomato extract,Carrot,Cabbage	0.296	unacceptable	MODERATELY TOXIC	CHLOROTHALONIL	Rice,Onion,Carrot,Tomato,Bean,Jerimum,Milk cream,Pepper,Saffron,English potato,Sweet potato	0.3087	unacceptable	MODERATELY TOXIC	CHLOROTHALONIL	Rice,Onion,Cassava flour,Bean,Tomato,Pepper,Carrot,Lettuce,Jerimum,Beet,Meat,Milk,Butter,Grated cheese	0.2925	unacceptable	MODERATELY TOXIC	0.30408	1.5204
CHLORPYRIPHOS	Bean,Chicken,Tomato	0.0052	acceptable	MODERATELY TOXIC	CHLORPYRIPHOS	Bean,English potato,Mayonnaise,Corn flakes	0.0661	acceptable	MODERATELY TOXIC	CHLORPYRIPHOS	Bean,Chicken,Tomato,Tomato extract,Noodle	0.0352	acceptable	MODERATELY TOXIC	CHLORPYRIPHOS	Bean,English potato,Mayonnaise	0.0641	acceptable	MODERATELY TOXIC	CHLORPYRIPHOS	Bean,Tomato,Egg	0.0041	acceptable	MODERATELY TOXIC	0.03494	0.1747
DDT	Chicken	0.036	acceptable		DDT	Meat,Mayonnaise	0.601	acceptable		DDT	Chicken	0.036	acceptable		DDT	Milk cream,Mayonnaise	0.0012	acceptable		DDT	Meat,Milk,Butter,Egg,Grated cheese	0.6016	acceptable		0.25516	1.2758
DITHIOCARBAMATES	Garlic,Rice,Onion,Bean,Chicken,Jerimum,Pepper,Cucumber,Tomato,Beet,Cabbage	0.1612	acceptable	EXTREMELY TOXIC	DITHIOCARBAMATES	Garlic,Rice,Meat,Onion,Carrot,Bean,Jerimum,Tomato,Pepper,Tomato extract,English potato,Tomato Sauce,Cabbage,Mayonnaise,Corn flakes	0.2065	acceptable	EXTREMELY TOXIC	DITHIOCARBAMATES	Garlic,Rice,Onion,Bean,Chicken,Jerimum,Pepper,Tomato,Tomato extract,Pineapple,Carrot,Cabbage,Noodle	0.1812	acceptable	EXTREMELY TOXIC	DITHIOCARBAMATES	Garlic,Rice,Onion,Carrot,Tomato,Bean,Jerimum,Milk cream,Pepper,English potato,Mayonnaise	0.161	acceptable	EXTREMELY TOXIC	DITHIOCARBAMATES	Garlic,Rice,Onion,Bean,Tomato,Pepper,Carrot,Lettuce,Jerimum,Beet,Meat,Milk,Butter,Egg,Grated cheese	0.008	acceptable	EXTREMELY TOXIC	0.14358	0.7179
FENAMIFÓS	Chicken,Tomato	0.0032	acceptable	EXTREMELY TOXIC	FENAMIFÓS	Meat,Tomato,Tomato extract,English potato,Tomato Sauce,Mayonnaise	0.0103	acceptable	EXTREMELY TOXIC	FENAMIFÓS	Chicken,Tomato,Tomato extract	0.0032	acceptable	EXTREMELY TOXIC	FENAMIFÓS	Tomato,Milk cream,English potato,Mayonnaise	0.0082	acceptable	EXTREMELY TOXIC	FENAMIFÓS	Tomato,Meat,Milk,Butter,Egg,Grated cheese	0.0035	acceptable	EXTREMELY TOXIC	0.00568	0.0284
FLUTRIAFOL	Garlic,Rice,Onion,Bean,Chicken,Jerimum,Pepper,Cucumber,Tomato,Beet,Cassava flour	0.0272	acceptable	MODERATELY TOXIC	FLUTRIAFOL	Garlic,Rice,Meat,Onion,Bean,Jerimum,Tomato,Pepper,Tomato extract,English potato,Tomato Sauce,Mayonnaise,Corn flakes	0.0365	acceptable	MODERATELY TOXIC	FLUTRIAFOL	Garlic,Rice,Onion,Bean,Chicken,Jerimum,Pepper,Tomato,Tomato extract,Cassava flour,Pineapple,Noodle	0.0532	acceptable	MODERATELY TOXIC	FLUTRIAFOL	Garlic,Rice,Onion,Tomato,Bean,Milk cream,Pepper,Saffron,English potato,Mayonnaise,Sweet potato	0.0382	acceptable	MODERATELY TOXIC	FLUTRIAFOL	Garlic,Rice,Onion,Cassava flour,Bean,Tomato,Pepper,Jerimum,Beet,Meat,Milk,Butter,Egg,Grated cheese	0.0288	acceptable	MODERATELY TOXIC	0.03678	0.1839
FORMETANATE	Garlic,Onion,Bean,Jerimum,Pepper,Cucumber,Tomato	0.025	acceptable	EXTREMELY TOXIC	FORMETANATE	Onion,Bean,Jerimum,Tomato,Pepper,Tomato extract,English potato,Tomato Sauce	0.029	acceptable	EXTREMELY TOXIC	FORMETANATE	Garlic,Onion,Bean,Jerimum,Pepper,Tomato,Tomato extract	0.025	acceptable	EXTREMELY TOXIC	FORMETANATE	Garlic,Onion,Tomato,Bean,Jerimum,Pepper,English potato	0.028	acceptable	EXTREMELY TOXIC	FORMETANATE	Garlic,Onion,Bean,Tomato,Pepper,Lettuce,Jerimum	0.025	acceptable	EXTREMELY TOXIC	0.0264	0.132
GLYPHOSATE	Rice,Bean,Chicken,Beet,Cassava flour,Cashew (pulp)	0.0343	acceptable	SLIGHTLY TOXIC	GLYPHOSATE	Rice,Meat,Carrot,Bean,Mayonnaise,Corn flakes	0.0386	acceptable	SLIGHTLY TOXIC	GLYPHOSATE	Rice,Bean,Chicken,Guava (pulp),Cassava flour,Pineapple,Carrot	0.0363	acceptable	SLIGHTLY TOXIC	GLYPHOSATE	Rice,Carrot,Bean,Milk cream,Saffron,Mayonnaise,Coconut milk,Sweet potato	0.0041	acceptable	SLIGHTLY TOXIC	GLYPHOSATE	Rice,Bean,Cassava flour,Carrot,Beet,Meat,Milk,Butter,Egg,Grated cheese	0.0204	acceptable	SLIGHTLY TOXIC	0.02674	0.1337
LINDANO	Chicken	0.0006	acceptable		LINDANO	Meat,Mayonnaise	0.0012	acceptable		LINDANO	Chicken	0.0006	acceptable		LINDANO	Milk cream,Mayonnaise	0	acceptable		LINDANO	Meat,Milk,Butter,Egg,Grated cheese	0.0012	acceptable		0.00072	0.0036
IMIDACLOPRID	Garlic,Rice,Onion,Bean,Chicken,Jerimum,Pepper,Cucumber,Tomato,Cabbage	0.0472	acceptable	SLIGHTLY TOXIC	IMIDACLOPRID	Garlic,Rice,Onion,Carrot,Bean,Jerimum,Tomato,Pepper,Meat,Tomato extract,English potato,Tomato Sauce,Cabbage,Mayonnaise,Corn flakes	0.1055	unacceptable	SLIGHTLY TOXIC	IMIDACLOPRID	Garlic,Rice,Onion,Bean,Chicken,Jerimum,Pepper,Tomato,Guava (pulp),Tomato extract,Pineapple,Carrot,Cabbage	0.0667	unacceptable	SLIGHTLY TOXIC	IMIDACLOPRID	Garlic,Rice,Onion,Carrot,Tomato,Bean,Jerimum,Milk cream,Pepper,English potato,Mayonnaise	0.1015	unacceptable	SLIGHTLY TOXIC	IMIDACLOPRID	Garlic,Rice,Onion,Bean,Tomato,Pepper,Carrot,Lettuce,Jerimum,Meat,Milk,Butter,Egg,Grated cheese	0.0495	acceptable	SLIGHTLY TOXIC	0.07408	0.3704
MANDIOPROPAMIDE	Garlic,Onion,Chicken,Cucumber,chard,Tomato,Scallion,Cabbage	0.1302	acceptable	HIGHLY TOXIC	MANDIOPROPAMIDE	Garlic,Meat,Onion,Jerimum,Tomato,Tomato extract,Tomato Sauce,Scallion,Cabbage,Mayonnaise	0.1353	acceptable	HIGHLY TOXIC	MANDIOPROPAMIDE	Garlic,Onion,Chicken,Tomato,Scallion,Tomato extract,Pineapple,Cabbage	0.1702	acceptable	HIGHLY TOXIC	MANDIOPROPAMIDE	Garlic,Onion,Tomato,Jerimum,Milk cream,English potato,Mayonnaise	0.0128	acceptable	HIGHLY TOXIC	MANDIOPROPAMIDE	Garlic,Onion,Scallion,Tomato,Chard,Lettuce,Jerimum,Meat,Milk,Butter,Egg,Grated cheese	0.0136	acceptable	HIGHLY TOXIC	0.09242	0.4621
METAFLUMIZONE	Chard,Tomato,Cabbage	0.016	acceptable	EXTREMELY TOXIC	METAFLUMIZONE	Tomato,Tomato extract,English potato,Tomato Sauce,Cabbage,Corn flakes	0.0226	acceptable	EXTREMELY TOXIC	METAFLUMIZONE	Chard,Tomato,Tomato extract,Cabbage	0.016	acceptable	EXTREMELY TOXIC	METAFLUMIZONE	Tomato,Milk cream,English potato	0.0113	acceptable	EXTREMELY TOXIC	METAFLUMIZONE	Tomato,Chard,Lettuce,Meat,Milk,Butter,Grated cheese	0.0115	acceptable	EXTREMELY TOXIC	0.01548	0.0774
METCONAZOLE	Garlic,Onion,Bean,Pepper,Tomato	0.005	acceptable	EXTREMELY TOXIC	METCONAZOLE	Garlic,Onion,Carrot,Bean,Pepper,English potato,Corn flakes	0.0079	acceptable	EXTREMELY TOXIC	METCONAZOLE	Garlic,Onion,Bean,Pepper,Tomato,Tomato extract,Carrot	0.0055	acceptable	EXTREMELY TOXIC	METCONAZOLE	Garlic,Onion,Carrot,Tomato,Bean,Pepper,English potato	0.0065	acceptable	EXTREMELY TOXIC	METCONAZOLE	Garlic,Onion,Bean,Tomato,Pepper,Carrot	0.0055	acceptable	EXTREMELY TOXIC	0.00608	0.0304
METHOMYL	Rice,Bean,Chicken,Oil,Tomato,Cabbage	0.1194	acceptable	HIGHLY TOXIC	METHOMYL	Rice,Meat,Bean,Tomato,Tomato extract,English potato,Tomato Sauce,Cabbage,Mayonnaise,Corn flakes,Acerola (pulp)	1.3364	unacceptable	HIGHLY TOXIC	METHOMYL	Rice,Bean,Chicken,Oil,Tomato,Tomato extract,Cabbage,Noodle	0.2394	acceptable	HIGHLY TOXIC	METHOMYL	Rice,Tomato,Oil,Bean,Milk cream,English potato,Mayonnaise,Coconut milk	0.0635	acceptable	HIGHLY TOXIC	METHOMYL	Rice,Bean,Tomato,Oil,Meat,Milk,Butter,Egg,Grated cheese	0.059	acceptable	HIGHLY TOXIC	0.36354	1.8177
PARAQUAT	Chicken	0.0006	acceptable	EXTREMELY TOXIC	PARAQUAT	Meat,Mayonnaise	0.0013	acceptable	EXTREMELY TOXIC	PARAQUAT	Chicken	0.0006	acceptable	EXTREMELY TOXIC	PARAQUAT	Milk cream,Mayonnaise	0.0002	acceptable	EXTREMELY TOXIC	PARAQUAT	Meat,Milk,Butter,Egg,Grated cheese	0.0015	acceptable	EXTREMELY TOXIC	0.00084	0.0042
PIRMICARB	Bean,Chicken,Cucumber,Tomato,Cabbage	0.0452	acceptable	HIGHLY TOXIC	PIRMICARB	Meat,Bean,Tomato,Tomato extract,English potato,Tomato Sauce,Cabbage,Mayonnaise	0.0583	acceptable	HIGHLY TOXIC	PIRMICARB	Chicken,Bean,Tomato,Tomato extract,Cabbage	0.0452	acceptable	HIGHLY TOXIC	PIRMICARB	Tomato,Bean,Milk cream,English potato,Mayonnaise	0.0272	acceptable	HIGHLY TOXIC	PIRMICARB	Bean,Tomato,Lettuce,Meat,Milk,Butter,Egg,Grated cheese	0.0256	acceptable	HIGHLY TOXIC	0.0403	0.2015
PROPAMOCARB	Onion,Chicken,Jerimum,Pepper,Cucumber,Tomato,Cabbage	0.1462	acceptable	UNLIKELY TO CAUSE ACUTE HARM	PROPAMOCARB	Meat,Onion,Jerimum,Tomato,Pepper,Tomato extract,English potato,Tomato Sauce,Cabbage,Mayonnaise	0.2063	acceptable	UNLIKELY TO CAUSE ACUTE HARM	PROPAMOCARB	Onion,Chicken,Jerimum,Pepper,Tomato,Tomato extract,Cabbage	0.1462	acceptable	UNLIKELY TO CAUSE ACUTE HARM	PROPAMOCARB	Onion,Tomato,Jerimum,Milk cream,Pepper,English potato,Mayonnaise	0.1152	acceptable	UNLIKELY TO CAUSE ACUTE HARM	PROPAMOCARB	Onion,Tomato,Pepper,Lettuce,Jerimum,Meat,Milk,Butter,Egg,Grated cheese	0.0866	acceptable	UNLIKELY TO CAUSE ACUTE HARM	0.1401	0.7005
TEBUCONAZOLE	Garlic,Rice,Onion,Bean,Chicken,Jerimum,Pepper,Cucumber,Chard,Tomato,Beet,Cassava flour,Cabbage	0.159	acceptable	EXTREMELY TOXIC	TEBUCONAZOLE	Garlic,Rice,Meat,Onion,Carrot,Bean,Jerimum,Tomato,Pepper,Tomato extract,English potato,Tomato Sauce,Cabbage,Mayonnaise,Corn flakes,Acerola (pulp)	0.2167	acceptable	EXTREMELY TOXIC	TEBUCONAZOLE	Garlic,Rice,Onion,Bean,Chicken,Jerimum,Pepper,Tomato,Guava (pulp),Cassava flour,Tomato extract,Pineapple,Carrot,Cabbage,Noodle	0.185	acceptable	EXTREMELY TOXIC	TEBUCONAZOLE	Garlic,Rice,Onion,Carrot,Tomato,Bean,Jerimum,Milk cream,Pepper,English potato,Mayonnaise,Coconut milk	0.1147	acceptable	EXTREMELY TOXIC	TEBUCONAZOLE	Garlic,Rice,Onion,Cassava flour,Bean,Tomato,Pepper,Carrot,Chard,Lettuce,Jerimum,Beet,Meat,Milk,Butter,Grated cheese	0.121	acceptable	EXTREMELY TOXIC	0.15928	0.7964
TERBUFÓS	Bean,Chicken	0.008	acceptable	EXTREMELY TOXIC	TERBUFÓS	Meat,Bean,Mayonnaise,Corn flakes	0.0043	acceptable	EXTREMELY TOXIC	TERBUFÓS	Bean,Chicken	0.008	acceptable	EXTREMELY TOXIC	TERBUFÓS	Bean,Milk cream,Mayonnaise	0.0022	acceptable	EXTREMELY TOXIC	TERBUFÓS	Bean,Meat,Milk,Butter,Grated cheese	0.0035	acceptable	EXTREMELY TOXIC	0.0052	0.026
TRIFLURALINE	Garlic,Rice,Onion,Bean,Pepper,Tomato,Cassava flour,Cabbage	0.0074	acceptable	HIGHLY TOXIC	TRIFLURALINE	Garlic,Rice,Onion,Carrot,Bean,Pepper,Cabbage,Corn flakes	0.0075	acceptable	HIGHLY TOXIC	TRIFLURALINE	Garlic,Rice,Onion,Bean,Pepper,Tomato,Cassava flour,Tomato extract,Carrot,Cabbage	0.0079	acceptable	HIGHLY TOXIC	TRIFLURALINE	Garlic,Rice,Onion,Carrot,Tomato,Bean,Pepper	0.0065	acceptable	HIGHLY TOXIC	TRIFLURALINE	Garlic,Rice,Onion,Cassava flour,Bean,Tomato,Pepper,Carrot	0.0069	acceptable	HIGHLY TOXIC	0.00724	0.0362
TRIFLOXISTROBIN	Garlic,Rice,Oil,Onion,Bean,Chicken,Jerimum,Pepper,Cucumber,Chard,Tomato,Beet,Cassava flour,Cabbage	0.052	acceptable	HIGHLY TOXIC	TRIFLOXISTROBIN	Garlic,Rice,Meat,Onion,Carrot,Bean,Jerimum,Tomato,Pepper,Tomato extract,English potato,Tomato Sauce,Cabbage,Mayonnaise,Corn flakes,Acerola (pulp)	0.0775	acceptable	HIGHLY TOXIC	TRIFLOXISTROBIN	Garlic,Oil,Onion,Bean,Chicken,Jerimum,Pepper,Tomato,Guava (pulp),Cassava flour,Tomato extract,Pineapple,Carrot,Cabbage,Noodle	0.0635	acceptable	HIGHLY TOXIC	TRIFLOXISTROBIN	Garlic,Rice,Onion,Carrot,Tomato,Bean,Jerimum,Milk cream,Pepper,English potato,Mayonnaise,Coconut milk	0.0326	acceptable	HIGHLY TOXIC	TRIFLOXISTROBIN	Garlic,Rice,Onion,Cassava flour,Bean,Tomato,Pepper,Carrot,Chard,Oil,Lettuce,Jerimum,Beet,Meat,Milk,Butter,Egg,Grated cheese	0.0359	acceptable	HIGHLY TOXIC	0.0523	0.2615
				mg/kg bw per d
IA	IDA mg/kg bw per d	BODY WEIGHT		QT IDA*PC
2,4 D	0.01	65		0.65
ABAMECTIN	0.002	65		0.13
ACEPHATE	0.0012	65		0.078
ACETAMIPRID	0.024	65		1.56
ALDRIN AND ELDRIN	0.0001	65		0.0065
ATRAZINE	0.02	65		1.3
BIFENTRINE	0.02	65		1.3
CARBARYL	0.003	65		0.195
CARBOSULPHAN	0.00015	65		0.00975
CYPERMETHRIN	0.05	65		3.25
CHLOROTHALONIL	0.03	65		1.95
CHLORPYRIPHOS	0.01	65		0.65
DDT	0.01	65		0.65
DITHIOCARBAMATES	0.004	65		0.26
FENAMIFÓS	0.01	65		0.65
FLUTRIAFOL	0.0008	65		0.052
FORMETANATE	0.01	65		0.65
GLYPHOSATE	0.025	65		1.625
LINDANO	0.5	65		32.5
IMIDACLOPRID	0.005	65		0.325
MANDIOPROPAMIDE	0.05	65		3.25
METAFLUMIZONE	0.03	65		1.95
METCONAZOLE	0.03	65		1.95
METHOMYL	0.048	65		3.12
PARAQUAT	0.02	65		1.3
PIRMICARB	0.004	65		0.26
PROPAMOCARB	0.02	65		1.3
TEBUCONAZOLE	0.1	65		6.5
TERBUFÓS	0.03	65		1.95
TRIFLURALINE	0.0002	65		0.013
TRIFLOXISTROBIN	0.02	65		1.3
TRIFLOXISTROBINA	0.03	65		1.95
