# Supplementary material for: Risk assessment of pesticide residues ingestion in food offered by institutional restaurant menus
Source: PLoS One. 2024 Dec 18;19(12):e0313836. doi: 10.1371/journal.pone.0313836 (PMC11654986; doi:10.1371/journal.pone.0313836)
Supplement: S1 File — (ZIP) [file pone.0313836.s003.zip › Institutional Restaurant 1 (IR 1).xlsx]

## Sheet: WEEK 1
MENU MONDAY					MENU TUESDAY					MENU WEDNESDAY					MENU THURSDAY					MENU FRIDAY
Estimated (average) daily intake of active ingredients of pesticides potentially contained in institutional restaurant menus and the respective toxicological classes.					Estimated (average) daily intake of active ingredients of pesticides potentially contained in institutional restaurant menus and the respective toxicological classes.					Estimated (average) daily intake of active ingredients of pesticides potentially contained in institutional restaurant menus and the respective toxicological classes.					Estimated (average) daily intake of active ingredients of pesticides potentially contained in institutional restaurant menus and the respective toxicological classes.					Estimated (average) daily intake of active ingredients of pesticides potentially contained in institutional restaurant menus and the respective toxicological classes.
IA	FOODS/INGREDIENTS	Average Intake mg/kg/day (Sum of IDMT)	RISK CHARACTERIZATION	TOXICITY	IA	FOODS/INGREDIENTS	Average Intake mg/kg/day (Sum of IDMT)	RISK CHARACTERIZATION	TOXICITY	IA	FOODS/INGREDIENTS	Average Intake mg/kg/day (Sum of IDMT)	RISK CHARACTERIZATION	TOXICITY	IA	FOODS/INGREDIENTS	Average Intake mg/kg/day (Sum of IDMT)	RISK CHARACTERIZATION	TOXICITY	IA	FOODS/INGREDIENTS	Average Intake mg/kg/day (Sum of IDMT)	RISK CHARACTERIZATION	TOXICITY	MEDIA IDTM	SUM IDMT
2,4 D	Meat	0.1	acceptable	SLIGHTLY TOXIC	2,4 D	Chicken, milk, corn, mayonnaise, milk cream	0.051	acceptable	SLIGHTLY TOXIC	2,4 D	Meat	0.1	acceptable	SLIGHTLY TOXIC	2,4 D	Minced meat, shoyo sauce	0.115	acceptable	SLIGHTLY TOXIC	2,4 D	Chicken	0.049	acceptable	SLIGHTLY TOXIC	0.083	0.415
ABAMECTIN	Cucumber, pepper, tomato, garlic, bean	0.0002	acceptable	MODERATELY TOXIC	ABAMECTIN	English potato, carrot, garlic, bean, pepper, tomato, ketchup, shoestring potatoes, canned corn	0.0033	acceptable	MODERATELY TOXIC	ABAMECTIN	Carrot, tomato, bean,pepper, grape (pulp), garlic	0.4002	unacceptable	MODERATELY TOXIC	ABAMECTIN	Tomato, tomato extract, garlic, bean, english potato, shoyo sauce	0.0012	acceptable	MODERATELY TOXIC	ABAMECTIN	Carrot, cucumber, tomato, garlic, bean	0.0002	acceptable	MODERATELY TOXIC	0.08102	0.4051
ACEPHATE	Tomato, bean, meat	0.007	acceptable	SLIGHTLY TOXIC	ACEPHATE	Chicken, milk, english potato, bean, tomato, corn, mayonnaise, milk cream, ketchup	0.075	acceptable	SLIGHTLY TOXIC	ACEPHATE	Meat, tomato, bean	0.088	unacceptable	SLIGHTLY TOXIC	ACEPHATE	English potato, minced meat, bean, tomato, shoyo sauce, tomato extract	0.141	unacceptable	SLIGHTLY TOXIC	ACEPHATE	Chicken,Tomato	0.016	acceptable	SLIGHTLY TOXIC	0.0654	0.327
ACETAMIPRID	Chard, beet, cucumber, cabbage, tomato, meat, garlic, rice, bean, jerimum, pepper	0.1137	acceptable	SLIGHTLY TOXIC	ACETAMIPRID	English potato, mayonnaise, garlic, rice, bean, jerimum, pepper, tomato, ketchup, shoestring potatoes,canned corn, milk, milk cream, chicken	0.1904	acceptable	SLIGHTLY TOXIC	ACETAMIPRID	Tomato, garlic, rice, bean, jerimum, pepper, meat, chard, lettuce, cabbage, grape (pulp)	1.0985	acceptable	SLIGHTLY TOXIC	ACETAMIPRID	Tomato, tomato extract, jerimum, pepper, garlic, bean, minced meat, zucchini, english potato, butter, shoyo sauce	0.1246	acceptable	SLIGHTLY TOXIC	ACETAMIPRID	Chard, cucumber, cabbage, tomato, garlic, rice, bean, jerimum, pepper, sweet potato, guava (pulp), chicken	0.1377	unacceptable	SLIGHTLY TOXIC	0.33298	1.6649
ALDRIN AND ELDRIN	Meat	0.024	unacceptable	HIGHLY TOXIC	ALDRIN AND ELDRIN	Mayonnaise, milk, milk cream, Chicken	0.0257	unacceptable	HIGHLY TOXIC	ALDRIN AND ELDRIN	Meat	0.024	unacceptable	HIGHLY TOXIC	ALDRIN AND ELDRIN	Minced meat, butter	0.024	unacceptable	HIGHLY TOXIC	ALDRIN AND ELDRIN	Chicken	0.0246	unacceptable	HIGHLY TOXIC	0.02446	0.1223
ATRAZINE		0	acceptable	MODERATELY TOXIC	ATRAZINE		0	acceptable	MODERATELY TOXIC	ATRAZINE		0	acceptable	MODERATELY TOXIC	ATRAZINE		0	acceptable	MODERATELY TOXIC	ATRAZINE		0	acceptable	MODERATELY TOXIC	0	0
BIFENTRINE	Chard,cucumber,cabbage,Tomato,Meat,onion,garlic,rice,bean,pepper,Acerola (pulp)	0.4495	acceptable	SLIGHTLY TOXIC	BIFENTRINE	English potato, garlic, ketchup, onion, milk cream, shoestring potatoes, milk, rice, bean, pepper, Tomato	0.0989	acceptable	SLIGHTLY TOXIC	BIFENTRINE	Chard, lettuce, Tomato, garlic, Onion, Meat, Rice, Cabbage, Bean, Pepper	0.4514	acceptable	SLIGHTLY TOXIC	BIFENTRINE	English potato, onion, garlic, butter, minced meat, shoyo sauce, tomato extract, bean, pepper, tomato	0.3831	acceptable	SLIGHTLY TOXIC	BIFENTRINE	Chard, cucumber, cabbage, tomato, garlic, rice, onion, bean, pepper	0.0867	acceptable	SLIGHTLY TOXIC	0.29392	1.4696
CARBARYL	Garlic, jerimum, cucumber, cabbage, tomato, meat, meat	0.032	acceptable	HIGHLY TOXIC	CARBARYL	Milk, english potato, garlic, bean, tomato, jerimum, ketchup, milk cream, shoestring potatoes	0.032	acceptable	HIGHLY TOXIC	CARBARYL	Meat, garlic, tomato, bean, jerimum	0.029	acceptable	HIGHLY TOXIC	CARBARYL	English potato, jerimum, garlic, minced meat, bean, tomato, tomato extract	0.036	acceptable	HIGHLY TOXIC	CARBARYL	Garlic, jerimum, tomato, cabbage, cucumber	0.006	acceptable	HIGHLY TOXIC	0.027	0.135
CARBOSULPHAN	Tomato, rice, bean	0.028	acceptable	HIGHLY TOXIC	CARBOSULPHAN	Chicken, english potato, bean, tomato, rice, corn, ketchup, shoestring potatoes	0.533	acceptable	HIGHLY TOXIC	CARBOSULPHAN	Meat, rice, tomato, bean	0.515	acceptable	HIGHLY TOXIC	CARBOSULPHAN	English potato, minced meat, bean, tomato, shoyo sauce	0.377	acceptable	HIGHLY TOXIC	CARBOSULPHAN	Chicken, tomato, rice	0.461	acceptable	HIGHLY TOXIC	0.3828	1.914
CYPERMETHRIN	Cucumber, cabbage, tomato, meat, rice, bean, acerola (pulp)	0.3455	unacceptable	MODERATELY TOXIC	CYPERMETHRIN	Mayonnaise, rice, bean, tomato, ketchup, canned corn, milk, milk cream, chicken	0.1392	acceptable	MODERATELY TOXIC	CYPERMETHRIN	Tomato, rice, bean, meat	0.2645	unacceptable	MODERATELY TOXIC	CYPERMETHRIN	Tomato, tomato extract, bean, minced meat, butter, shoyo sauce	0.2522	unacceptable	MODERATELY TOXIC	CYPERMETHRIN	Cucumber, tomato, rice, bean, chicken	0.0368	acceptable	MODERATELY TOXIC	0.20764	1.0382
CHLOROTHALONIL	Cucumber, cabbage, tomato, rice, bean, meat	0.207	unacceptable	MODERATELY TOXIC	CHLOROTHALONIL	Chicken, milk, english potato, carrot, rice, bean, tomato, pepper, jerimum, corn, ketchup, milk cream, shoestring potatoes	0.29	unacceptable	MODERATELY TOXIC	CHLOROTHALONIL	Meat, lettuce, carrot, tomato, rice, bean, jerimum, cabbage	0.276	unacceptable	MODERATELY TOXIC	CHLOROTHALONIL	English potato, minced meat, bean, tomato, tomato extract, pepper, zucchini, shoyo sauce	0.215	unacceptable	MODERATELY TOXIC	CHLOROTHALONIL	Chicken, carrot, pepper, tomato, rice, sweet potato, cucumber, cabbage	0.226	unacceptable	MODERATELY TOXIC	0.2428	1.214
CHLORPYRIPHOS	Tomato, bean	0.012	acceptable	MODERATELY TOXIC	CHLORPYRIPHOS	Chicken, milk, english potato, bean, tomato, corn, mayonnaise, ketchup, milk cream	0.178	acceptable	MODERATELY TOXIC	CHLORPYRIPHOS	Tomato, bean	0.012	acceptable	MODERATELY TOXIC	CHLORPYRIPHOS	English potato, bean, tomato, tomato extract, shoyo sauce	0.078	acceptable	MODERATELY TOXIC	CHLORPYRIPHOS	Chicken,Tomato	0.009	acceptable	MODERATELY TOXIC	0.0578	0.289
DDT	Meat	0.6	acceptable		DDT	Mayonnaise, milk, milk cream, chicken	0.0385	acceptable		DDT	Meat	0.6	acceptable		DDT	Minced meat, butter	0.6	acceptable		DDT	Chicken	0.0369	acceptable		0.37508	1.8754
DITHIOCARBAMATES	Meat, rice	0.031	acceptable	EXTREMELY TOXIC	DITHIOCARBAMATES	Chicken, milk, carrot, rice, milk cream	0.006	acceptable	EXTREMELY TOXIC	DITHIOCARBAMATES	Meat, carrot, rice	0.034	acceptable	EXTREMELY TOXIC	DITHIOCARBAMATES	Minced meat	0.006	acceptable	EXTREMELY TOXIC	DITHIOCARBAMATES	Chicken, rice, carrot	0.032	acceptable	EXTREMELY TOXIC	0.0218	0.109
FENAMIFÓS	Tomato, meat	0.0027	acceptable	EXTREMELY TOXIC	FENAMIFÓS	English potato, mayonnaise, tomato, ketchup, shoestring potatoes, milk, milk cream, chicken	0.0358	acceptable	EXTREMELY TOXIC	FENAMIFÓS	Tomato, meat	0.0027	acceptable	EXTREMELY TOXIC	FENAMIFÓS	Tomato, tomato extract, minced meat, english potato, butter	0.0096	acceptable	EXTREMELY TOXIC	FENAMIFÓS	Tomato, chicken	0.0027	acceptable	EXTREMELY TOXIC	0.0107	0.0535
FLUTRIAFOL	Garlic, onion, jerimum, cucumber, pepper, tomato, rice, bean, meat	0.046	acceptable	MODERATELY TOXIC	FLUTRIAFOL	Chicken, milk, english potato, garlic, onion, rice, bean, tomato, pepper, jerimum, corn, mayonnaise, milk cream, ketchup, shoestring potatoes	0.112	acceptable	MODERATELY TOXIC	FLUTRIAFOL	Meat, garlic, onion, tomato, rice, bean, jerimum, pepper	0.026	acceptable	MODERATELY TOXIC	FLUTRIAFOL	English potato, jerimum, onion, garlic, minced meat, bean, tomato, tomato extract, zucchini, shoyo sauce	0.028	acceptable	MODERATELY TOXIC	FLUTRIAFOL	Chicken, garlic, onion, jerimum, tomato, rice, sweet potato, cucumber	0.03	acceptable	MODERATELY TOXIC	0.0484	0.242
FORMETANATE	Cucumber, tomato, garlic, bean, jerimum, pepper	0.0335	acceptable	EXTREMELY TOXIC	FORMETANATE	English potato, garlic, bean, jerimum, pepper, tomato, ketchup, shoestring potatoes	0.0571	acceptable	EXTREMELY TOXIC	FORMETANATE	Tomato, garlic, bean, jerimum, pepper, lettuce, grape (pulp)	1.2335	unacceptable	EXTREMELY TOXIC	FORMETANATE	Tomato, tomato extract, jerimum, pepper, garlic, bean, zucchini, English potato	0.0382	acceptable	EXTREMELY TOXIC	FORMETANATE	Cucumber, tomato, garlic, bean, jerimum, pepper	0.0335	acceptable	EXTREMELY TOXIC	0.27916	1.3958
GLYPHOSATE	Rice, bean	0.012	acceptable	SLIGHTLY TOXIC	GLYPHOSATE	Chicken, milk, carrot, rice, bean, corn, milk cream	0.041	acceptable	SLIGHTLY TOXIC	GLYPHOSATE	Meat, carrot, rice, bean	0.018	acceptable	SLIGHTLY TOXIC	GLYPHOSATE	Minced meat, bean	0.008	acceptable	SLIGHTLY TOXIC	GLYPHOSATE	Chicken, carrot, rice, sweet potato	0.017	acceptable	SLIGHTLY TOXIC	0.0192	0.096
LINDANO	Meat	0.0012	acceptable		LINDANO	Milk, mayonnaise, milk cream, chicken	0.0006	acceptable		LINDANO	Meat	0.0012	acceptable		LINDANO	Minced meat, butter	0.0012	acceptable		LINDANO	Chicken	0.0006	acceptable		0.00096	0.0048
IMIDACLOPRID	Cucumber, cabbage, tomato, meat, onion, garlic, rice, bean, jerimum, pepper	0.058	unacceptable	SLIGHTLY TOXIC	IMIDACLOPRID	English potato, mayonnaise, garlic, onion, rice, bean, jerimum, pepper, tomato, ketchup, shoestring potatoes, canned corn, milk, milk cream, chicken	0.1549	unacceptable	SLIGHTLY TOXIC	IMIDACLOPRID	Tomato, garlic, onion, rice, bean, jerimum, pepper, meat, lettuce, cabbage, grape (pulp)	0.136	unacceptable	SLIGHTLY TOXIC	IMIDACLOPRID	Tomato, tomato extract, jerimum, pepper, onion, garlic, bean, minced meat, zucchini, english potato, butter, shoyo sauce	0.0811	unacceptable	SLIGHTLY TOXIC	IMIDACLOPRID	Cucumber, cabbage, tomato, garlic, onion, rice, bean, jerimum, pepper, guava (pulp), chicken	0.0565	unacceptable	SLIGHTLY TOXIC	0.0973	0.4865
MANDIOPROPAMIDE	Chard, garlic, onion, scallion, jerimum, cucumber, cabbage, tomato, meat	0.128	acceptable	HIGHLY TOXIC	MANDIOPROPAMIDE	Chicken, english potato, garlic, onion, tomato, jerimum, shoestring potatoes, mayonnaise, ketchup	0.054	acceptable	HIGHLY TOXIC	MANDIOPROPAMIDE	Meat, chard, lettuce, garlic, onion, tomato, jerimum, cabbage, scallion	0.067	acceptable	HIGHLY TOXIC	MANDIOPROPAMIDE	English potato, scallion, jerimum, onion, garlic, minced meat, tomato, tomato extract, zucchini	0.019	acceptable	HIGHLY TOXIC	MANDIOPROPAMIDE	Chicken, garlic, onion, jerimum, tomato, chard, cucumber, cabbage	0.125	acceptable	HIGHLY TOXIC	0.0786	0.393
METAFLUMIZONE	Cabbage, tomato, meat	0.0137	acceptable	EXTREMELY TOXIC	METAFLUMIZONE	English potato, tomato, ketchup, shoestring potatoes, canned corn, milk, milk cream	0.1096	acceptable	EXTREMELY TOXIC	METAFLUMIZONE	Tomato, meat, lettuce, cabbage, grape (pulp)	0.3187	acceptable	EXTREMELY TOXIC	METAFLUMIZONE	Tomato, tomato extract, minced meat, english potato, butter, shoyo sauce	0.0131	acceptable	EXTREMELY TOXIC	METAFLUMIZONE	Chard, cabbage, tomato	0.0475	acceptable	EXTREMELY TOXIC	0.10052	0.5026
METCONAZOLE	Garlic, onion, pepper, tomato	0.003	acceptable	EXTREMELY TOXIC	METCONAZOLE	English potato, carrot, garlic, onion, ketchup, shoestring potatoes	0.063	acceptable	EXTREMELY TOXIC	METCONAZOLE	Garlic, onion, carrot	0.002	acceptable	EXTREMELY TOXIC	METCONAZOLE	English potato, onion, garlic, shoyo sauce	0.005	acceptable	EXTREMELY TOXIC	METCONAZOLE	Carrot, garlic, onion	0.003	acceptable	EXTREMELY TOXIC	0.0152	0.076
METHOMYL	Tomato, bean, meat	0.018	acceptable	HIGHLY TOXIC	METHOMYL	Chicken, milk, english potato, rice, bean, tomato, corn, ketchup, shoestring potatoes, milk cream	0.263	acceptable	HIGHLY TOXIC	METHOMYL	Meat, tomato, rice, bean, cabbage	0.062	acceptable	HIGHLY TOXIC	METHOMYL	English potato, minced meat, bean, tomato, tomato extract, shoyo sauce	0.025	acceptable	HIGHLY TOXIC	METHOMYL	Chicken, tomato, rice	0.053	acceptable	HIGHLY TOXIC	0.0842	0.421
PARAQUAT	Meat	0.0012	acceptable	EXTREMELY TOXIC	PARAQUAT	Mayonnaise, milk, milk cream, chicken	0.0008	acceptable	EXTREMELY TOXIC	PARAQUAT	Meat	0.0012	acceptable	EXTREMELY TOXIC	PARAQUAT	Minced meat, butter	0.0012	acceptable	EXTREMELY TOXIC	PARAQUAT	Chicken	0.0006	acceptable	EXTREMELY TOXIC	0.001	0.005
PIRMICARB	Cucumber, cabbage, tomato, bean, meat	0.039	acceptable	HIGHLY TOXIC	PIRMICARB	Chicken, milk, english potato, bean, tomato, shoestring potatoes, ketchup, mayonnaise, milk cream	0.224	acceptable	HIGHLY TOXIC	PIRMICARB	Meat, tomato, bean, cabbage	0.023	acceptable	HIGHLY TOXIC	PIRMICARB	English potato, minced meat, bean, tomato, tomato extract	0.023	acceptable	HIGHLY TOXIC	PIRMICARB	Chicken, tomato, cucumber, cabbage	0.038	acceptable	HIGHLY TOXIC	0.0694	0.347
PROPAMOCARB	Onion, jerimum, cucumber, pepper, cabbage, tomato, meat	0.154	acceptable	UNLIKELY TO CAUSE ACUTE HARM	PROPAMOCARB	Chicken, milk, english potato, onion, tomato, pepper, jerimum, ketchup, shoestring potatoes, milk cream	0.326	acceptable	UNLIKELY TO CAUSE ACUTE HARM	PROPAMOCARB	Meat, lettuce, onion, tomato, jerimum, pepper, cabbage	0.219	acceptable	UNLIKELY TO CAUSE ACUTE HARM	PROPAMOCARB	English potato, onion, minced meat, pepper, tomato, tomato extract, zucchini	0.11	acceptable	UNLIKELY TO CAUSE ACUTE HARM	PROPAMOCARB	Chicken, pepper, onion, tomato, cucumber, cabbage	0.114	acceptable	UNLIKELY TO CAUSE ACUTE HARM	0.1846	0.923
TEBUCONAZOLE	Garlic, beet, onion, jerimum, cucumber, pepper, cabbage, tomato, rice, bean, meat	0.106	acceptable	EXTREMELY TOXIC	TEBUCONAZOLE	Chicken, milk, english potato, carrot, garlic, onion, rice, bean, tomato, pepper, jerimum, corn, ketchup, shoestring potatoes,milk cream	0.195	acceptable	EXTREMELY TOXIC	TEBUCONAZOLE	Meat, lettuce, garlic, onion, carrot, tomato, rice, beat, jerimum, pepper, cabbage	0.094	acceptable	EXTREMELY TOXIC	TEBUCONAZOLE	English potato, jerimum, onion, garlic, minced meat, bean, pepper, tomato, tomato extract, zucchini, shoyo sauce	0.032	acceptable	EXTREMELY TOXIC	TEBUCONAZOLE	Chicken, carrot, pepper, garlic, onion, jerimum, tomato, rice, cucumber, cabbage	0.112	acceptable	EXTREMELY TOXIC	0.1078	0.539
TERBUFÓS	Meat, bean	0.0032	acceptable	EXTREMELY TOXIC	TERBUFÓS	Mayonnaise, bean, canned corn, milk, milk cream, chicken	0.0092	acceptable	EXTREMELY TOXIC	TERBUFÓS	Beat, meat	0.0032	acceptable	EXTREMELY TOXIC	TERBUFÓS	Bean, minced meat, butter	0.0032	acceptable	EXTREMELY TOXIC	TERBUFÓS	Chicken, bean	0.0082	acceptable	EXTREMELY TOXIC	0.0054	0.027
TRIFLURALINE	Garlic, onion, pepper, cabbage, tomato, bean	0.004	acceptable	HIGHLY TOXIC	TRIFLURALINE	Carrot, garlic, onion, bean, tomato, corn, ketchup	0.014	acceptable	HIGHLY TOXIC	TRIFLURALINE	Garlic, onion, carrot, tomato, bean	0.004	acceptable	HIGHLY TOXIC	TRIFLURALINE	Onion, garlic, bean, tomato, tomato extract, shoyo sauce	0.003	acceptable	HIGHLY TOXIC	TRIFLURALINE	Carrot, garlic, onion, tomato, cabbage	0.003	acceptable	HIGHLY TOXIC	0.0056	0.028
TRIFLOXISTROBIN	Chard, beet, cucumber, cabbage, tomato, meat, onion, garlic, rice, bean, jerimum, pepper, acerola (pulp)	0.0773	acceptable	HIGHLY TOXIC	TRIFLOXISTROBIN	English potato, carrot, mayonnaise, garlic, onion, rice, bean, jerimum, pepper, tomato, ketchup, shoestring potatoes, canned corn, milk, milk cream, chicken	0.1386	acceptable	HIGHLY TOXIC	TRIFLOXISTROBIN	Carrot, tomato, garlic, onion, rice, bean, jerimum, pepper, meat, chard, lettuce, cabbage, grape (pulp)	0.0738	acceptable	HIGHLY TOXIC	TRIFLOXISTROBIN	Tomato, tomato extract, jerimum, pepper, onion, garlic, bean, minced meat, zucchini, english potato, butter, shoyo sauce	0.0267	acceptable	HIGHLY TOXIC	TRIFLOXISTROBIN	Chard, carrot, cucumber, cabbage, tomato, garlic, onion, rice, bean, jerimum, pepper, guava (pulp), chicken	0.0615	acceptable	HIGHLY TOXIC	0.07558	0.3779
				mg/kg bw per d
IA	IDA mg/kg bw per d	BODY WEIGHT		QT IDA*PC
2,4 D	0.01	65		0.65
ABAMECTIN	0.002	65		0.13
ACEPHATE	0.0012	65		0.078
ACETAMIPRID	0.024	65		1.56
ALDRIN AND ELDRIN	0.0001	65		0.0065
ATRAZINE	0.02	65		1.3
BIFENTRINE	0.02	65		1.3
CARBARYL	0.003	65		0.195
CARBOSULPHAN	0.00015	65		0.00975
CYPERMETHRIN	0.05	65		3.25
CHLOROTHALONIL	0.03	65		1.95
CHLORPYRIPHOS	0.01	65		0.65
DDT	0.01	65		0.65
DITHIOCARBAMATES	0.01	65		0.65
FENAMIFÓS	0.0008	65		0.052
FLUTRIAFOL	0.01	65		0.65
FORMETANATE	0.025	65		1.625
GLYPHOSATE	0.5	65		32.5
LINDANO	0.005	65		0.325
IMIDACLOPRID	0.05	65		3.25
MANDIOPROPAMIDE	0.03	65		1.95
METAFLUMIZONE	0.03	65		1.95
METCONAZOLE	0.048	65		3.12
METHOMYL	0.02	65		1.3
PARAQUAT	0.004	65		0.26
PIRMICARB	0.02	65		1.3
PROPAMOCARB	0.1	65		6.5
TEBUCONAZOLE	0.03	65		1.95
TERBUFÓS	0.0002	65		0.013
TRIFLURALINE	0.02	65		1.3
TRIFLOXISTROBIN	0.03	65		1.95
TRIFLOXISTROBINA

## Sheet: WEEK 2
MENU MONDAY					MENU TUESDAY					MENU WEDNESDAY					MENU THURSDAY					MENU FRIDAY
Estimated (average) daily intake of active ingredients of pesticides potentially contained in institutional restaurant menus and the respective toxicological classes.					Estimated (average) daily intake of active ingredients of pesticides potentially contained in institutional restaurant menus and the respective toxicological classes.					Estimated (average) daily intake of active ingredients of pesticides potentially contained in institutional restaurant menus and the respective toxicological classes.					Estimated (average) daily intake of active ingredients of pesticides potentially contained in institutional restaurant menus and the respective toxicological classes.					Estimated (average) daily intake of active ingredients of pesticides potentially contained in institutional restaurant menus and the respective toxicological classes.
IA	FOODS/INGREDIENTS	Average Intake mg/kg/day (Sum of IDMT)	RISK CHARACTERIZATION	TOXICITY	IA	FOODS/INGREDIENTS	Average Intake mg/kg/day (Sum of IDMT)	RISK CHARACTERIZATION	TOXICITY	IA	FOODS/INGREDIENTS	Average Intake mg/kg/day (Sum of IDMT)	RISK CHARACTERIZATION	TOXICITY	IA	FOODS/INGREDIENTS	Average Intake mg/kg/day (Sum of IDMT)	RISK CHARACTERIZATION	TOXICITY	IA	FOODS/INGREDIENTS	Average Intake mg/kg/day (Sum of IDMT)	RISK CHARACTERIZATION	TOXICITY	MEDIA IDTM	SUM IDMT
2,4 D	Rice,meat	0.024	acceptable	SLIGHTLY TOXIC	2,4 D	Chicken,Rice,Milk,Milk cream	0.0066	acceptable	SLIGHTLY TOXIC	2,4 D	Rice, meat	0.024	acceptable	SLIGHTLY TOXIC	2,4 D	Rice,thigh/thigh,mayonnaise	0.0063	acceptable	SLIGHTLY TOXIC	2,4 D	Rice,Sun dried meat,Milk,Butter,shoyo sauce	0.0242	acceptable	SLIGHTLY TOXIC	0.01702	0.0851
ABAMECTIN	English potato,Carrot,Pepper,Tomato	0.0011	acceptable	MODERATELY TOXIC	ABAMECTIN	Garlic,Carrot,Bean,Pepper,Tomato	0.0002	acceptable	MODERATELY TOXIC	ABAMECTIN	Garlic,Carrot,Bean,Pepper,Tomato,Pass grape	0.0012	acceptable	MODERATELY TOXIC	ABAMECTIN	Garlic,Bean,Pepper,Tomato,English potato	0.0011	acceptable	MODERATELY TOXIC	ABAMECTIN	Garlic,Bean,shoyo sauce,Pepper,Tomato	0.0002	acceptable	MODERATELY TOXIC	0.00076	0.0038
ACEPHATE	English potato,Meat,Bean,Tomato	0.0137	acceptable	SLIGHTLY TOXIC	ACEPHATE	Bean,Chicken,Tomato,Milk,Milk cream	0.0032	acceptable	SLIGHTLY TOXIC	ACEPHATE	Meat,Bean,Tomato	0.0073	acceptable	SLIGHTLY TOXIC	ACEPHATE	Bean,thigh/thigh,Tomato,English potato,mayonnaise	0.009	acceptable	SLIGHTLY TOXIC	ACEPHATE	Sun dried meat,Bean,shoyo sauce,Tomato,Milk,Butter	0.0079	acceptable	SLIGHTLY TOXIC	0.00822	0.0411
ACETAMIPRID	Garlic,Rice,English potato,Meat,Bean,Jerimum,Pepper,Tomato,Arugula,Lettuce,Chard	0.149	acceptable	SLIGHTLY TOXIC	ACETAMIPRID	Garlic,Rice,Bean,Jerimum,Pepper,Tomato,Cabbage,Guava (pulp),Milk,Milk cream	0.1346	acceptable	SLIGHTLY TOXIC	ACETAMIPRID	Pineapple,Garlic,Rice,Meat,Bean,Jerimum,Pepper,Cashew (pulp),Tomato,Cabbage	0.1878	acceptable	SLIGHTLY TOXIC	ACETAMIPRID	Garlic,Rice,Bean,Jerimum,Pepper,Tomato,English potato,mayonnaise	0.0788	acceptable	SLIGHTLY TOXIC	ACETAMIPRID	Garlic,Rice,Sun dried meat,Bean,Jerimum,shoyo sauce,Pepper,Cashew (pulp),Tomato,Chard,Lettuce,Milk,Butter	0.2071	acceptable	SLIGHTLY TOXIC	0.15146	0.7573
ALDRIN AND ELDRIN	Meat	0.024	unacceptable	HIGHLY TOXIC	ALDRIN AND ELDRIN	Milk,Milk cream,Chicken	0.0248	unacceptable	HIGHLY TOXIC	ALDRIN AND ELDRIN	Meat	0.024	unacceptable	HIGHLY TOXIC	ALDRIN AND ELDRIN	thigh/thigh,mayonnaise	0.0255	unacceptable	HIGHLY TOXIC	ALDRIN AND ELDRIN	Sun dried meat,Milk,Butter	0.0242	unacceptable	HIGHLY TOXIC	0.0245	0.1225
ATRAZINE		0	acceptable	MODERATELY TOXIC	ATRAZINE		0	acceptable	MODERATELY TOXIC	ATRAZINE		0	acceptable	MODERATELY TOXIC	ATRAZINE		0	acceptable	MODERATELY TOXIC	ATRAZINE		0	acceptable	MODERATELY TOXIC	0	0
BIFENTRINE	Chard,Lettuce,Arugula,Tomato,Meat,English potato,Onion,Garlic,Rice,Bean,Pepper,Acerola (pulp)	0.4586	acceptable	SLIGHTLY TOXIC	BIFENTRINE	Cabbage,Tomato,Garlic,Onion,Milk,Milk cream,Rice,Bean,Pepper	0.0928	acceptable	SLIGHTLY TOXIC	BIFENTRINE	Pineapple,Cabagge,Garlic,Onion,Meat,Rice,Bean,Pepper,Tomato	0.4482	acceptable	SLIGHTLY TOXIC	BIFENTRINE	English potato,Garlic,Onion,Rice,Bean,Pepper,Tomato	0.0876	acceptable	SLIGHTLY TOXIC	BIFENTRINE	Chard,Lettuce,shoyo sauce,Tomato,Sun dried meat,Onion,Rice,Garlic,Bean,Pepper,Milk,Butter	0.4551	acceptable	SLIGHTLY TOXIC	0.30846	1.5423
CARBARYL	Garlic,English potato,Meat,Bean,Jerimum,Tomato	0.0359	acceptable	HIGHLY TOXIC	CARBARYL	Garlic,Bean,Jerimum,Tomato,Cabbage,Milk,Milk cream	0.0303	acceptable	HIGHLY TOXIC	CARBARYL	Pineapple,Garlic,Meat,Bean,Jerimum,Tomato,Cabagge	0.0105	acceptable	HIGHLY TOXIC	CARBARYL	Garlic,Bean,Jerimum,Tomato,English potato	0.0299	acceptable	HIGHLY TOXIC	CARBARYL	Garlic,Sun dried meat,Bean,Jerimum,Tomato,Milk,Butter	0.0311	acceptable	HIGHLY TOXIC	0.02754	0.1377
CARBOSULPHAN	Rice,English potato,Bean,Tomato	0.031	acceptable	HIGHLY TOXIC	CARBOSULPHAN	Rice,Bean,Tomato,Chicken	0.034	aceitável	HIGHLY TOXIC	CARBOSULPHAN	Rice,Bean,Tomato	0.0278	acceptable	HIGHLY TOXIC	CARBOSULPHAN	Rice,Bean,Tomato,thigh/thigh,English potato,mayonnaise	0.0375	aceitável	HIGHLY TOXIC	CARBOSULPHAN	Rice,Bean,shoyo sauce,Tomato,Sun dried meat	0.0338	aceitável	HIGHLY TOXIC	0.03282	0.1641
CYPERMETHRIN	Rice,Meat,Bean,Tomato, acerola (pulp)	0.3445	unacceptable	MODERATELY TOXIC	CYPERMETHRIN	Rice,Bean,Tomato,Cabbage,Milk,Milk cream,Chicken	0.0396	acceptable	MODERATELY TOXIC	CYPERMETHRIN	Rice,Meat,Bean,Tomato,Cabagge	0.2655	unacceptable	MODERATELY TOXIC	CYPERMETHRIN	Rice,Bean,Tomato,thigh/thigh,mayonnaise	0.0075	acceptable	MODERATELY TOXIC	CYPERMETHRIN	Rice,Sun dried meat,Bean,shoyo sauce,Tomato,Milk,Butter	0.2416	unacceptable	MODERATELY TOXIC	0.17974	0.8987
CHLOROTHALONIL	Rice,English potato,Meat,Carrot,Bean,Jerimum,Pepper,Tomato,Lettuce	0.3388	unacceptable	MODERATELY TOXIC	CHLOROTHALONIL	Rice,Carrot,Bean,Chicken,Jerimum,Tomato,Cabbage,Milk,Milk cream	0.2977	unacceptable	MODERATELY TOXIC	CHLOROTHALONIL	Rice,Carrot,Bean,Jerimum,Pepper,Tomato,Cabagge	0.346	unacceptable	MODERATELY TOXIC	CHLOROTHALONIL	Rice,Bean,thigh/thigh,Jerimum,Tomato,English potato	0.2886	unacceptable	MODERATELY TOXIC	CHLOROTHALONIL	Rice,Bean,Jerimum,shoyo sauce,Pepper,Tomato,Sun dried meat,Lettuce,Milk,Butter	0.3354	unacceptable	MODERATELY TOXIC	0.3213	1.6065
CHLORPYRIPHOS	English potato, Bean	0.068	acceptable	MODERATELY TOXIC	CHLORPYRIPHOS	Chicken,Bean	0.0052	acceptable	MODERATELY TOXIC	CHLORPYRIPHOS	Bean	0.004	acceptable	MODERATELY TOXIC	CHLORPYRIPHOS	thigh/thigh,Bean,English potato,mayonnaise	0.0693	acceptable	MODERATELY TOXIC	CHLORPYRIPHOS	Bean,shoyo sauce	0.004	acceptable	MODERATELY TOXIC	0.0301	0.1505
DDT	Meat	0.6	acceptable		DDT	Milk,Milk cream,Chicken	0.0376	acceptable		DDT	Meat	0.6	acceptable		DDT	thigh/thigh,mayonnaise	0.0378	acceptable		DDT	Sun dried meat,Milk,Butter	0.6006	acceptable		0.3752	1.876
DITHIOCARBAMATES	Rice,Meat,Carrot,Bean	0.034	acceptable	EXTREMELY TOXIC	DITHIOCARBAMATES	Rice,Carrot,Chicken,Milk,Milk cream	0.031	acceptable	EXTREMELY TOXIC	DITHIOCARBAMATES	Rice,Meat,Carrot	0.034	acceptable	EXTREMELY TOXIC	DITHIOCARBAMATES	thigh/thigh,mayonnaise, Rice	0.0267	acceptable	EXTREMELY TOXIC	DITHIOCARBAMATES	Rice,Sun dried meat,shoyo sauce,Milk,Butter	0.0326	acceptable	EXTREMELY TOXIC	0.03166	0.1583
FENAMIFÓS	English potato,Meat,Tomato	0.0091	acceptable	EXTREMELY TOXIC	FENAMIFÓS	Chicken,Tomato,Milk,Milk cream	0.0029	acceptable	EXTREMELY TOXIC	FENAMIFÓS	Meat,Tomato	0.0027	acceptable	EXTREMELY TOXIC	FENAMIFÓS	thigh/thigh,Tomato,English potato,mayonnaise	0.0092	acceptable	EXTREMELY TOXIC	FENAMIFÓS	Sun dried meat,Tomato,Milk,Butter	0.0029	acceptable	EXTREMELY TOXIC	0.00536	0.0268
FLUTRIAFOL	Garlic,Rice,Meat,Onion,Bean,Jerimum,Pepper,Tomato	0.0265	acceptable	MODERATELY TOXIC	FLUTRIAFOL	Garlic,Rice,Onion,Bean,Chicken,Jerimum,Pepper,Tomato,Milk,Milk cream	0.0257	acceptable	MODERATELY TOXIC	FLUTRIAFOL	Pineapple,Garlic,Meat,Onion,Bean,Jerimum,Pepper,Tomato	0.034	acceptable	MODERATELY TOXIC	FLUTRIAFOL	Garlic,Rice,Onion,Bean,thigh/thigh,Jerimum,Pepper,Tomato,English potato,mayonnaise	0.0308	acceptable	MODERATELY TOXIC	FLUTRIAFOL	Garlic,Rice,Sun dried meat,Onion,Bean,Jerimum,shoyo sauce,Pepper,Tomato	0.025	acceptable	MODERATELY TOXIC	0.0284	0.142
FORMETANATE	Garlic,English potato,Bean,Jerimum,Pepper,Tomato,Lettuce	0.0367	acceptable	EXTREMELY TOXIC	FORMETANATE	Garlic,Bean,Jerimum,Pepper,Tomato	0.0335	acceptable	EXTREMELY TOXIC	FORMETANATE	Garlic,Bean,Jerimum,Pepper,Tomato	0.0335	acceptable	EXTREMELY TOXIC	FORMETANATE	Garlic,Bean,Jerimum,Pepper,Tomato,English potato	0.0367	acceptable	EXTREMELY TOXIC	FORMETANATE	Garlic,Bean,Jerimum,Pepper,Tomato,Lettuce	0.0335	acceptable	EXTREMELY TOXIC	0.03478	0.1739
GLYPHOSATE	Rice,Meat,Carrot,Bean	0.018	acceptable	SLIGHTLY TOXIC	GLYPHOSATE	Rice,Carrot,Chicken,Bean,Guava (pulp),Milk,Milk cream	0.036	acceptable	SLIGHTLY TOXIC	GLYPHOSATE	Pineapple,Rice,Meat,Carrot,Bean	0.0205	acceptable	SLIGHTLY TOXIC	GLYPHOSATE	Rice,thigh/thigh,Bean,mayonnaise	0.0187	acceptable	SLIGHTLY TOXIC	GLYPHOSATE	Rice,Sun dried meat,Bean,shoyo sauce,Milk,Butter	0.0396	acceptable	SLIGHTLY TOXIC	0.02656	0.1328
LINDANO	Meat	0.0012	acceptable		LINDANO	Milk,Milk cream,Chicken	0.0012	acceptable		LINDANO	Meat	0.0012	acceptable		LINDANO	thigh/thigh,mayonnaise	0.0006	acceptable		LINDANO	Sun dried meat,Milk,Butter	0.0012	acceptable		0.00108	0.0054
IMIDACLOPRID	Garlic,Rice,English potato,Onion,Bean,Jerimum,Pepper,Lettuce	0.0657	unacceptable	SLIGHTLY TOXIC	IMIDACLOPRID	Garlic,Rice,Onion,Bean,Jerimum,Pepper,Tomato,Cabbage,Guava (pulp),Milk,Milk cream	0.0591	unacceptable	SLIGHTLY TOXIC	IMIDACLOPRID	Pineapple,Garlic,Rice,Onion,Bean,Jerimum,Pepper,Tomato,Cabbage	0.0588	unacceptable	SLIGHTLY TOXIC	IMIDACLOPRID	Garlic,Rice,Onion,Bean,Jerimum,Pepper,Tomato,English potato,mayonnaise	0.0714	unacceptable	SLIGHTLY TOXIC	IMIDACLOPRID	Garlic,Rice,Onion,Bean,Jerimum,shoyo sauce,Pepper,Tomato,Lettuce,Milk,Butter	0.0534	unacceptable	SLIGHTLY TOXIC	0.06168	0.3084
MANDIOPROPAMIDE	Garlic,English potato,Onion,Scallion,Meat,Jerimum,Tomato,Arugula,Lettuce,Chard	0.0503	acceptable	HIGHLY TOXIC	MANDIOPROPAMIDE	Scallion,Garlic,Onion,Chicken,Jerimum,Tomato,Cabbage,Milk,Milk cream	0.1131	acceptable	HIGHLY TOXIC	MANDIOPROPAMIDE	Pineapple,Garlic,Meat,Onion,Scallion,Jerimum,Tomato,Cabbage	0.1627	acceptable	HIGHLY TOXIC	MANDIOPROPAMIDE	Garlic,Onion,Scallion,thigh/thigh,Jerimum,Tomato,English potato,mayonnaise	0.0174	acceptable	HIGHLY TOXIC	MANDIOPROPAMIDE	Garlic,Sun dried meat,Onion,Jerimum,Tomato,Chard,Lettuce,Milk,Butter	0.038	acceptable	HIGHLY TOXIC	0.0763	0.3815
METAFLUMIZONE	English potato,Tomato,Arugula,Lettuce,Chard	0.0858	acceptable	EXTREMELY TOXIC	METAFLUMIZONE	Tomato,Cabbage,Milk,Milk cream	0.0129	acceptable	EXTREMELY TOXIC	METAFLUMIZONE	Tomato,Cabbage	0.0125	acceptable	EXTREMELY TOXIC	METAFLUMIZONE	Tomato,English potato	0.0088	acceptable	EXTREMELY TOXIC	METAFLUMIZONE	shoyo sauce,Tomato,Chard,Lettuce,Milk,Butter	0.0644	acceptable	EXTREMELY TOXIC	0.03688	0.1844
METCONAZOLE	Garlic,English potato,Onion,Carrot,Pepper,Tomato	0.0074	acceptable	EXTREMELY TOXIC	METCONAZOLE	Garlic,Onion,Carrot,Pepper,Tomato	0.0042	acceptable	EXTREMELY TOXIC	METCONAZOLE	Garlic,Onion,Carrot,Pepper,Tomato	0.0042	acceptable	EXTREMELY TOXIC	METCONAZOLE	Garlic,Onion,Pepper,Tomato,English potato	0.0064	acceptable	EXTREMELY TOXIC	METCONAZOLE	Garlic,shoyo sauce,Pepper,Tomato	0.0033	acceptable	EXTREMELY TOXIC	0.0051	0.0255
METHOMYL	Rice,English potato,Meat,Tomato, acerola (pulp)	0.0588	acceptable	HIGHLY TOXIC	METHOMYL	Rice,Chicken,,Bean,Tomato,Milk,Milk cream	0.0552	acceptable	HIGHLY TOXIC	METHOMYL	Rice,Meat,Bean,Tomato	0.0532	acceptable	HIGHLY TOXIC	METHOMYL	Rice,thigh/thigh,Bean,Tomato,English potato,mayonnaise	0.0611	acceptable	HIGHLY TOXIC	METHOMYL	Rice,Sun dried meat,Bean,shoyo sauce,Tomato,Milk,Butter	0.054	acceptable	HIGHLY TOXIC	0.05646	0.2823
PARAQUAT	Meat	0.0012	acceptable	EXTREMELY TOXIC	PARAQUAT	Milk,Milk cream,Chicken	0.0008	acceptable	EXTREMELY TOXIC	PARAQUAT	Meat	0.0012	acceptable	EXTREMELY TOXIC	PARAQUAT	thigh/thigh,mayonnaise	0.0006	acceptable	EXTREMELY TOXIC	PARAQUAT	Sun dried meat,Milk,Butter	0.0014	acceptable	EXTREMELY TOXIC	0.00104	0.0052
PIRMICARB	English potato,Meat,Bean,Tomato	0.0234	acceptable	HIGHLY TOXIC	PIRMICARB	Chicken,Bean,Tomato,Cabbage,Milk,Milk cream	0.0366	acceptable	HIGHLY TOXIC	PIRMICARB	Meat,Bean,Tomato,Cabbage	0.0362	acceptable	HIGHLY TOXIC	PIRMICARB	thigh/thigh,Bean,Tomato,English potato,mayonnaise	0.0235	acceptable	HIGHLY TOXIC	PIRMICARB	Sun dried meat,Bean,Tomato,Milk,Butter	0.0205	acceptable	HIGHLY TOXIC	0.02804	0.1402
PROPAMOCARB	English potato,Meat,Onion,Jerimum,Pepper,Tomato,Lettuce	0.2417	acceptable	UNLIKELY TO CAUSE ACUTE HARM	PROPAMOCARB	Chicken,Jerimum,Pepper,Tomato,Cabbage,Milk,Milk cream,Onion	0.1381	acceptable	UNLIKELY TO CAUSE ACUTE HARM	PROPAMOCARB	Meat,Onion,Jerimum,Pepper,Tomato,Cabbage	0.1377	acceptable	UNLIKELY TO CAUSE ACUTE HARM	PROPAMOCARB	Onion,thigh/thigh,Jerimum,Pepper,Tomato,English potato,mayonnaise	0.1218	acceptable	UNLIKELY TO CAUSE ACUTE HARM	PROPAMOCARB	Sun dried meat,Onion,Jerimum,Pepper,Tomato,Lettuce,Milk,Butter	0.25	acceptable	UNLIKELY TO CAUSE ACUTE HARM	0.17786	0.8893
TEBUCONAZOLE	Garlic,Rice,English potato,Meat,Carrot,Bean,Jerimum,Pepper,Tomato,Acerola (pulp),Lettuce	0.1511	acceptable	EXTREMELY TOXIC	TEBUCONAZOLE	Garlic,Rice,Onion,Carrot,Bean,Chicken,Jerimum,Pepper,Cabbage,Guava (pulp),Milk,Milk cream	0.1193	acceptable	EXTREMELY TOXIC	TEBUCONAZOLE	Pineapple,Garlic,Rice,Meat,Onion,Carrot,Bean,Jerimum,Pepper,Tomato,Cabbage	0.1129	acceptable	EXTREMELY TOXIC	TEBUCONAZOLE	Garlic,Rice,Onion,Bean,thigh/thigh,Jerimum,Pepper,English potato,mayonnaise	0.0798	acceptable	EXTREMELY TOXIC	TEBUCONAZOLE	Garlic,Rice,Sun dried meat,Onion,Bean,Jerimum,shoyo sauce,Pepper,Tomato,Lettuce,Milk,Butter	0.0839	acceptable	EXTREMELY TOXIC	0.1094	0.547
TERBUFÓS	Meat, Bean	0.0032	acceptable	EXTREMELY TOXIC	TERBUFÓS	Milk,Milk cream,Chicken,Bean	0.0086	acceptable	EXTREMELY TOXIC	TERBUFÓS	Meat,Bean	0.0032	acceptable	EXTREMELY TOXIC	TERBUFÓS	Bean,thigh/thigh,mayonnaise	0.0083	acceptable	EXTREMELY TOXIC	TERBUFÓS	Sun dried meat,BeanMilk,Butter	0.0035	acceptable	EXTREMELY TOXIC	0.00536	0.0268
TRIFLURALINE	Bean,Pepper,Tomato	0.0028	acceptable	HIGHLY TOXIC	TRIFLURALINE	Garlic,Onion,Carrot,Bean,Pepper,Tomato,Cabbage	0.0052	acceptable	HIGHLY TOXIC	TRIFLURALINE	Garlic,Onion,Carrot,Bean,Pepper,Tomato,Cabbage	0.0052	acceptable	HIGHLY TOXIC	TRIFLURALINE	Garlic,Rice,Onion,Bean,Pepper,Tomato	0.0032	acceptable	HIGHLY TOXIC	TRIFLURALINE	Garlic,Onion,Bean,shoyo sauce,Pepper,Tomato	0.0033	acceptable	HIGHLY TOXIC	0.00394	0.0197
TRIFLOXISTROBIN	Garlic,Rice,English potato,Meat,Onion,Carrot,Bean,Jerimum,Pepper,Tomato, acerola (pulp),Lettuce,Chard	0.0677	acceptable	HIGHLY TOXIC	TRIFLOXISTROBIN	Garlic,Rice,Onion,Carrot,Bean,Chicken,Jerimum,Pepper,Tomato,Cabbage,Guava (pulp),Milk,Milk cream	0.0521	acceptable	HIGHLY TOXIC	TRIFLOXISTROBIN	Pineapple,Garlic,Rice,Meat,Onion,Carrot,Bean,Jerimum,Pepper,Tomato,Cabbage	0.0503	acceptable	HIGHLY TOXIC	TRIFLOXISTROBIN	Garlic,Onion,Bean,thigh/thigh,Pepper,Tomato,mayonnaise,English potato	0.0232	acceptable	HIGHLY TOXIC	TRIFLOXISTROBIN	Garlic,Rice,Sun dried meat,Onion,Bean,Jerimum,shoyo sauce,Pepper,Tomato,Chard,Lettuce,Milk,Butter	0.055	acceptable	HIGHLY TOXIC	0.04966	0.2483
				mg/kg bw per d
IA	IDA mg/kg bw per d	BODY WEIGHT		QT IDA*PC
2,4 D	0.01	65		0.65
ABAMECTIN	0.002	65		0.13
ACEPHATE	0.0012	65		0.078
ACETAMIPRID	0.024	65		1.56
ALDRIN AND ELDRIN	0.0001	65		0.0065
ATRAZINE	0.02	65		1.3
BIFENTRINE	0.02	65		1.3
CARBARYL	0.003	65		0.195
CARBOSULPHAN	0.00015	65		0.00975
CYPERMETHRIN	0.05	65		3.25
CHLOROTHALONIL	0.03	65		1.95
CHLORPYRIPHOS	0.01	65		0.65
DDT	0.01	65		0.65
DITHIOCARBAMATES	0.004	65		0.26
FENAMIFÓS	0.01	65		0.65
FLUTRIAFOL	0.0008	65		0.052
FORMETANATE	0.01	65		0.65
GLYPHOSATE	0.025	65		1.625
LINDANO	0.5	65		32.5
IMIDACLOPRID	0.005	65		0.325
MANDIOPROPAMIDE	0.05	65		3.25
METAFLUMIZONE	0.03	65		1.95
METCONAZOLE	0.03	65		1.95
METHOMYL	0.048	65		3.12
PARAQUAT	0.02	65		1.3
PIRMICARB	0.004	65		0.26
PROPAMOCARB	0.02	65		1.3
TEBUCONAZOLE	0.1	65		6.5
TERBUFÓS	0.03	65		1.95
TRIFLURALINE	0.0002	65		0.013
TRIFLOXISTROBIN	0.02	65		1.3
TRIFLOXISTROBINA	0.03	65		1.95

## Sheet: WEEK 3
MENU MONDAY					MENU TUESDAY					MENU WEDNESDAY					MENU THURSDAY					MENU FRIDAY
Estimated (average) daily intake of active ingredients of pesticides potentially contained in institutional restaurant menus and the respective toxicological classes.					Estimated (average) daily intake of active ingredients of pesticides potentially contained in institutional restaurant menus and the respective toxicological classes.					Estimated (average) daily intake of active ingredients of pesticides potentially contained in institutional restaurant menus and the respective toxicological classes.					Estimated (average) daily intake of active ingredients of pesticides potentially contained in institutional restaurant menus and the respective toxicological classes.					Estimated (average) daily intake of active ingredients of pesticides potentially contained in institutional restaurant menus and the respective toxicological classes.
IA	FOODS/INGREDIENTS	Average Intake mg/kg/day (Sum of IDMT)	RISK CHARACTERIZATION	TOXICITY	IA	FOODS/INGREDIENTS	Average Intake mg/kg/day (Sum of IDMT)	RISK CHARACTERIZATION	TOXICITY	IA	FOODS/INGREDIENTS	Average Intake mg/kg/day (Sum of IDMT)	RISK CHARACTERIZATION	TOXICITY	IA	FOODS/INGREDIENTS	Average Intake mg/kg/day (Sum of IDMT)	RISK CHARACTERIZATION	TOXICITY	IA	FOODS/INGREDIENTS	Average Intake mg/kg/day (Sum of IDMT)	RISK CHARACTERIZATION	TOXICITY	MEDIA IDTM	SUM IDMT
2,4 D	Rice, chicken, butter	0.0062	acceptable	SLIGHTLY TOXIC	2,4 D	Rice, meat, egg, mayonnaise, butter, milk	0.0245	acceptable	SLIGHTLY TOXIC	2,4 D	Rice, chicken, butter	0.0062	acceptable	SLIGHTLY TOXIC	2,4 D	Meat	0.024	acceptable	SLIGHTLY TOXIC	2,4 D	Meat	0.024	acceptable	SLIGHTLY TOXIC	0.01698	0.0849
ABAMECTIN	Garlic, bean,cucumber,tomato,pepper,shoyo sauce	0.0002	acceptable	MODERATELY TOXIC	ABAMECTIN	English potato,Carrot,pepper,Tomato,shoyo sauce	0.0011	acceptable	MODERATELY TOXIC	ABAMECTIN	Garlic, bean, pepper, tomato,pod, carrot	0.0002	acceptable	MODERATELY TOXIC	ABAMECTIN	English potato,Carrot,Pepper,Tomato,shoyo sauce,tomato extract	0.0012	acceptable	MODERATELY TOXIC	ABAMECTIN	Carrot,Pepper,Tomato	0.0002	acceptable	MODERATELY TOXIC	0.00058	0.0029
ACEPHATE	Bean,chicken,tomato,butter,shoyo sauce	0.0025	acceptable	SLIGHTLY TOXIC	ACEPHATE	English potato,meat,bean,Tomato,shoyo sauce, egg, mayonnaise, butter, milk	0.0093	acceptable	SLIGHTLY TOXIC	ACEPHATE	Bean, chicken, tomato, butter	0.0025	acceptable	SLIGHTLY TOXIC	ACEPHATE	English potato,meat,bean,Tomato,shoyo sauce,tomato extract	0.0137	acceptable	SLIGHTLY TOXIC	ACEPHATE	Meat,Bean,Tomato	0.0073	acceptable	SLIGHTLY TOXIC	0.00706	0.0353
ACETAMIPRID	Garlic,rice,bean,jerimum,pepper,tomato,guava (pulp),butter,chard,lettuce,beet,cucumber,shoyo sauce,chicken	0.1363	acceptable	SLIGHTLY TOXIC	ACETAMIPRID	Garlic, rice,English potato,meat,bean,Pepper,Tomato,chayote,shoyo sauce,sweet potato, egg, mayonnaise, butter, milk	0.1459	acceptable	SLIGHTLY TOXIC	ACETAMIPRID	Garlic,rice,bean,jerimum,pepper,tomato,butter,chard,chicken,cabbage,pod	0.0571	acceptable	SLIGHTLY TOXIC	ACETAMIPRID	Garlic,English potato,meat,bean,Pepper,Tomato,shoyo sauce,tomato extract,chard,lettuce,arugula,Jerimum	0.1332	acceptable	SLIGHTLY TOXIC	ACETAMIPRID	Garlic,Meat,Bean,Pepper,Tomato,Lettuce,Jerimum,Rice,Guava (pulp)	0.1885	acceptable	SLIGHTLY TOXIC	0.1322	0.661
ALDRIN AND ELDRIN	Chicken, butter	0.0246	unacceptable	HIGHLY TOXIC	ALDRIN AND ELDRIN	Meat, egg, mayonnaise, butter, milk	0.0261	unacceptable	HIGHLY TOXIC	ALDRIN AND ELDRIN	Chicken, butter	0.0246	unacceptable	HIGHLY TOXIC	ALDRIN AND ELDRIN	Meat	0.024	unacceptable	HIGHLY TOXIC	ALDRIN AND ELDRIN	Meat	0.024	unacceptable	HIGHLY TOXIC	0.02466	0.1233
ATRAZINE		0	acceptable	MODERATELY TOXIC	ATRAZINE		0	acceptable	MODERATELY TOXIC	ATRAZINE		0	acceptable	MODERATELY TOXIC	ATRAZINE		0	acceptable	MODERATELY TOXIC	ATRAZINE		0	acceptable	MODERATELY TOXIC	0	0
BIFENTRINE	Chard,lettuce,cucumber,tomato,garlic,onion, pepper,shoyo sauce,rice,bean,butter	0.0918	acceptable	SLIGHTLY TOXIC	BIFENTRINE	English potato,meat,garlic,onion,tomato,Pepper,shoyo sauce,rice, bean, butter, milk	0.454	acceptable	SLIGHTLY TOXIC	BIFENTRINE	Chard,lettuce,cabbage,tomato,pod,onion,Pepper,garlic, rice,bean,Banana,butter,Acerola (pulp)	0.1049	acceptable	SLIGHTLY TOXIC	BIFENTRINE	Chard,lettuce,arugula,Tomato,meat,garlic,onion,English potato,shoyo sauce,tomato extract,bean,Pepper	0.3857	acceptable	SLIGHTLY TOXIC	BIFENTRINE	Lettuce,Tomato,Pepper,Onion,Meat,Garlic,Rice,Bean	0.4477	acceptable	SLIGHTLY TOXIC	0.29682	1.4841
CARBARYL	Garlic,bean,jerimum,tomato,butter,cucumber	0.0236	acceptable	HIGHLY TOXIC	CARBARYL	Garlic,English potato,meat,bean,Tomato, butter, milk	0.0355	acceptable	HIGHLY TOXIC	CARBARYL	Garlic,bean,jerimum,Tomato,butter	0.0236	acceptable	HIGHLY TOXIC	CARBARYL	Garlic,English potato,meat,bean,Tomato,tomato extract,Jerimum	0.0364	acceptable	HIGHLY TOXIC	CARBARYL	Garlic,Meat,Bean,Tomato,Jerimum	0.0295	acceptable	HIGHLY TOXIC	0.02972	0.1486
CARBOSULPHAN	Rice, bean, tomato, chicken	0.034	acceptable	HIGHLY TOXIC	CARBOSULPHAN	Rice,English potato,bean,Tomato, egg, mayonnaise	0.032	acceptable	HIGHLY TOXIC	CARBOSULPHAN	Rice, bean,Tomato,chicken	0.034	aceitável	HIGHLY TOXIC	CARBOSULPHAN	English potato,bean,Tomato,tomato extract	0.0063	acceptable	HIGHLY TOXIC	CARBOSULPHAN	Bean,Tomato,Rice	0.0278	acceptable	HIGHLY TOXIC	0.02682	0.1341
CYPERMETHRIN	Rice, bean, tomato, butter, chicken, cucumber, shoyo sauce	0.037	acceptable	MODERATELY TOXIC	CYPERMETHRIN	Rice,meat,bean,Tomato,shoyo sauce, egg, mayonnaise, butter, milk	0.2664	unacceptable	MODERATELY TOXIC	CYPERMETHRIN	Rice, bean,Tomato,butter,chicken,pod,Acerola (pulp)	0.1199	acceptable	MODERATELY TOXIC	CYPERMETHRIN	Meat,bean,Tomato,shoyo sauce,tomato extract	0.2521	unacceptable	MODERATELY TOXIC	CYPERMETHRIN	Meat,Bean,Tomato,Rice	0.2645	unacceptable	MODERATELY TOXIC	0.18798	0.9399
CHLOROTHALONIL	Rice, bean, chicken, jerimum, tomato, butter, lettuce, beet, cucumber, shoyo sauce	0.3025	unacceptable	MODERATELY TOXIC	CHLOROTHALONIL	Rice,english potato,meat,carrot,bean,Pepper,Tomato, chayote,shoyo sauce, sweet potato, butter, milk	0.344	unacceptable	MODERATELY TOXIC	CHLOROTHALONIL	Rice,bean,chicken,jerimum,tomato,butter,cabbage,carrot	0.2893	unacceptable	MODERATELY TOXIC	CHLOROTHALONIL	English potato,meat,Carrot,bean,Pepper,Tomato,shoyo sauce,tomato extract,lettuce,Jerimum	0.265	unacceptable	MODERATELY TOXIC	CHLOROTHALONIL	Meat,Carrot,Bean,Pepper,Tomato,Lettucce,Jerimum,Rice	0.3324	unacceptable	MODERATELY TOXIC	0.30664	1.5332
CHLORPYRIPHOS	Shoyo sauce, chicken, bean	0.0052	acceptable	MODERATELY TOXIC	CHLORPYRIPHOS	English potato,bean,shoyo sauce, egg, mayonnaise	0.0682	acceptable	MODERATELY TOXIC	CHLORPYRIPHOS	Chicken, bean	0.0052	acceptable	MODERATELY TOXIC	CHLORPYRIPHOS	English potato,bean,shoyo sauce	0.068	acceptable	MODERATELY TOXIC	CHLORPYRIPHOS	Bean	0.004	acceptable	MODERATELY TOXIC	0.03012	0.1506
DDT	Chicken, butter	0.0369	acceptable		DDT	Meat, egg, mayonnaise, butter, milk	0.6025	acceptable		DDT	Chicken, butter	0.0369	acceptable		DDT	Meat	0.6	acceptable		DDT	Meat	0.6	acceptable		0.37526	1.8763
DITHIOCARBAMATES	Rice, chicken, butter	0.0263	acceptable	EXTREMELY TOXIC	DITHIOCARBAMATES	Rice,meat,carrot, egg, mayonnaise, butter, milk	0.0366	acceptable	EXTREMELY TOXIC	DITHIOCARBAMATES	Rice,chicken,butter,carrot	0.0293	acceptable	EXTREMELY TOXIC	DITHIOCARBAMATES	Meat, carrot	0.009	acceptable	EXTREMELY TOXIC	DITHIOCARBAMATES	Meat,Carrot,Rice	0.034	acceptable	EXTREMELY TOXIC	0.02704	0.1352
FENAMIFÓS	Chicken, tomato, butter	0.0027	acceptable	EXTREMELY TOXIC	FENAMIFÓS	English potato,meat,tomato, egg, mayonnaise, butter, milk	0.0095	acceptable	EXTREMELY TOXIC	FENAMIFÓS	Chicken,Tomato,butter	0.0027	acceptable	EXTREMELY TOXIC	FENAMIFÓS	English potato,meat,Tomato,tomato extract	0.0096	acceptable	EXTREMELY TOXIC	FENAMIFÓS	Meat,Tomato	0.0027	acceptable	EXTREMELY TOXIC	0.00544	0.0272
FLUTRIAFOL	Garlic, rice, onion, bean, chicken, jerimum, pepper, tomato, butter, beet, cucumber, shoyo sauce	0.027	acceptable	MODERATELY TOXIC	FLUTRIAFOL	Garlic,rice,meat,onion,bean,pepper,tomato,chayote,shoyo sauce,sweet potato, egg, mayonnaise, butter, milk	0.0346	acceptable	MODERATELY TOXIC	FLUTRIAFOL	Garlic,rice,onion,bean,chicken,Jerimum,Pepper,Tomato,butter,pod	0.0283	acceptable	MODERATELY TOXIC	FLUTRIAFOL	Garlic,meat,onion,bean,Pepper,Tomato,shoyo sauce,tomato extract,Jerimum	0.0237	acceptable	MODERATELY TOXIC	FLUTRIAFOL	Garlic,Meat,Onion,Bean,Pepper,Tomato,Jerimum,Rice	0.0265	acceptable	MODERATELY TOXIC	0.02802	0.1401
FORMETANATE	Garlic, bean, jerimum, pepper, tomato, lettuce, cucumber	0.0335	acceptable	EXTREMELY TOXIC	FORMETANATE	Garlic,english potato,bean,pepper,tomato	0.0347	acceptable	EXTREMELY TOXIC	FORMETANATE	Garlic, bean,Jerimum,Pepper,Tomato	0.0335	acceptable	EXTREMELY TOXIC	FORMETANATE	Garlic,English potato,bean,pepper,Tomato,tomato extract,lettuce,Jerimum	0.0372	acceptable	EXTREMELY TOXIC	FORMETANATE	Garlic,Bean,Pepper,Tomato,Lettuce,Jerimum	0.0335	acceptable	EXTREMELY TOXIC	0.03448	0.1724
GLYPHOSATE	Rice, chicken, bean, guava (pulp), butter, beet, shoyo sauce	0.0544	acceptable	SLIGHTLY TOXIC	GLYPHOSATE	Rice,meat,carrot,bean,shoyo sauce,sweet potato, egg, mayonnaise, butter, milk	0.0416	acceptable	SLIGHTLY TOXIC	GLYPHOSATE	Rice,chicken,bean,butter,Carrot	0.0183	acceptable	SLIGHTLY TOXIC	GLYPHOSATE	Meat,Carrot,bean,shoyo sauce	0.028	acceptable	SLIGHTLY TOXIC	GLYPHOSATE	Meat,Carrot,Bean,Rice,Guava (pulp)	0.034	acceptable	SLIGHTLY TOXIC	0.03526	0.1763
LINDANO	Chicken, butter	0.0006	acceptable		LINDANO	Meat, egg, mayonnaise, butter, milk	0.0012	acceptable		LINDANO	Chicken, butter	0.0006	acceptable		LINDANO	Meat	0.0012	acceptable		LINDANO	Meat	0.0012	acceptable		0.00096	0.0048
IMIDACLOPRID	Garlic, rice, onion, bean, jerimum, pepper, tomato, guava (pulp), butter, lettuce, cucumber, shoyo sauce, chicken	0.0499	acceptable	SLIGHTLY TOXIC	IMIDACLOPRID	Garlic, rice, english potato,onion, bean, pepper,shoyo sauce, egg, mayonnaise, butter, milk	0.0705	unacceptable	SLIGHTLY TOXIC	IMIDACLOPRID	Garlic,rice,onion,bean,jerimum,pepper,tomato,butter,chicken,cabbage	0.0447	acceptable	SLIGHTLY TOXIC	IMIDACLOPRID	Garlic,English potato,onion,bean,Pepper,shoyo sauce,lettuce,Jerimum	0.0559	unacceptable	SLIGHTLY TOXIC	IMIDACLOPRID	Garlic, Onion,Bean,Pepper,Lettuce,Jerimum,Rice,Guava (pulp)	0.0385	acceptable	SLIGHTLY TOXIC	0.0519	0.2595
MANDIOPROPAMIDE	Garlic, onion, scallion, chicken, jerimum, tomato, cabbage, butter, chard, lettuce, cucumber	0.1467	acceptable	HIGHLY TOXIC	MANDIOPROPAMIDE	Garlic, English potato, onion, scallion, meat, tomato, chayote, egg, mayonnaise, butter, milk	0.0152	acceptable	HIGHLY TOXIC	MANDIOPROPAMIDE	Garlic,onion,chicken,Jerimum,Tomato,butter,chard,cabbage	0.0557	acceptable	HIGHLY TOXIC	MANDIOPROPAMIDE	Garlic,English potato,onion,scallion,meat,Tomato,tomato extract,chard,lettuce,arugula,Jerimum	0.0513	acceptable	HIGHLY TOXIC	MANDIOPROPAMIDE	Garlic, Onion, Scallion,Meat,Tomato,Lettuce,Jerimum	0.0257	acceptable	HIGHLY TOXIC	0.05892	0.2946
METAFLUMIZONE	Tomato, butter, chard, lettuce, shoyo sauce	0.0641	acceptable	EXTREMELY TOXIC	METAFLUMIZONE	English potato, tomato,shoyo sauce, butter, milk	0.0097	acceptable	EXTREMELY TOXIC	METAFLUMIZONE	Tomato,butter,chard,cabbage	0.0435	acceptable	EXTREMELY TOXIC	METAFLUMIZONE	English potato,Tomato,shoyo sauce,tomato extract,chard,lettuce,arugula	0.0889	acceptable	EXTREMELY TOXIC	METAFLUMIZONE	Tomato, lettuce	0.0285	acceptable	EXTREMELY TOXIC	0.04694	0.2347
METCONAZOLE	Garlic, onion, pepper, tomato, shoyo sauce	0.0033	acceptable	EXTREMELY TOXIC	METCONAZOLE	Garlic,English potato, onion,carrot,pepper,tomato,shoyo sauce	0.0075	acceptable	EXTREMELY TOXIC	METCONAZOLE	Garlic,onion,pepper,Tomato,pod,carrot	0.0062	acceptable	EXTREMELY TOXIC	METCONAZOLE	Garlic,English potato,onion,Carrot,Pepper,Tomato,shoyo sauce,tomato extract	0.0078	acceptable	EXTREMELY TOXIC	METCONAZOLE	Garlic,Onion,Carrot,Pepper,Tomato	0.0042	acceptable	EXTREMELY TOXIC	0.0058	0.029
METHOMYL	Rice, chicken, bean, tomato, butter, shoyo sauce	0.0547	acceptable	HIGHLY TOXIC	METHOMYL	Rice, English potato, meat, tomato,shoyo sauce, egg, mayonnaise, butter, milk	0.0588	acceptable	HIGHLY TOXIC	METHOMYL	Rice,chicken,bean,tomato,butter,cabbage,Acerola (pulp)	0.0647	acceptable	HIGHLY TOXIC	METHOMYL	English potato,meat,Tomato,shoyo sauce,tomato extract	0.0278	acceptable	HIGHLY TOXIC	METHOMYL	Meat,Tomato,Rice	0.0512	acceptable	HIGHLY TOXIC	0.05144	0.2572
PARAQUAT	Chicken, butter	0.0006	acceptable	EXTREMELY TOXIC	PARAQUAT	Meat, egg, mayonnaise, butter, milk	0.0015	acceptable	EXTREMELY TOXIC	PARAQUAT	Chicken, butter	0.0006	acceptable	EXTREMELY TOXIC	PARAQUAT	Meat	0.0012	acceptable	EXTREMELY TOXIC	PARAQUAT	Meat	0.0012	acceptable	EXTREMELY TOXIC	0.00102	0.0051
PIRMICARB	Chicken, bean, tomato, butter, cucumber	0.0232	acceptable	HIGHLY TOXIC	PIRMICARB	English potato, meat, bean, tomato, egg, mayonnaise, butter, milk	0.0239	acceptable	HIGHLY TOXIC	PIRMICARB	Chicken,bean,tomato,butter,cabbage	0.0232	acceptable	HIGHLY TOXIC	PIRMICARB	English potato,meat,bean,Tomato,tomato extract	0.0284	acceptable	HIGHLY TOXIC	PIRMICARB	Meat,Bean,Tomato	0.0202	acceptable	HIGHLY TOXIC	0.02378	0.1189
PROPAMOCARB	Onion, chicken, jerimum, pepper, tomato, butter, lettuce, cucumber	0.2157	acceptable	UNLIKELY TO CAUSE ACUTE HARM	PROPAMOCARB	English potato, meat, onion, pepper, tomato, chayote, egg, mayonnaise, butter, milk	0.1082	acceptable	UNLIKELY TO CAUSE ACUTE HARM	PROPAMOCARB	Onion,chicken,jerimum,Pepper,Tomato,butter,cabbage	0.0987	acceptable	UNLIKELY TO CAUSE ACUTE HARM	PROPAMOCARB	English potato,meat,onion,Pepper,Tomato,tomato extract,lettuce,Jerimum	0.2567	acceptable	UNLIKELY TO CAUSE ACUTE HARM	PROPAMOCARB	Meat,Onion,Pepper,Tomato,Lettuce,Jerimum	0.2097	acceptable	UNLIKELY TO CAUSE ACUTE HARM	0.1778	0.889
TEBUCONAZOLE	Garlic, rice, onion, bean, chicken, jerimum, pepper, guava (pulp), butter, lettuce, beet, cucumber, shoyo sauce	0.0951	acceptable	EXTREMELY TOXIC	TEBUCONAZOLE	Garlic, rice, English potato, meat, carrot, bean, pepper, tomato, chayote, shoyo sauce, egg, mayonnaise, butter, milk	0.0796	acceptable	EXTREMELY TOXIC	TEBUCONAZOLE	Garlic,rice,onion,bean,chicken,Jerimum,Pepper,butter,cabbage,Carrot,Acerola (pulp)	0.1409	acceptable	EXTREMELY TOXIC	TEBUCONAZOLE	Garlic,English potato,meat,Carrot,bean,Pepper,Tomato,shoyo sauce,tomato extract,lettuce,Jerimum	0.0468	acceptable	EXTREMELY TOXIC	TEBUCONAZOLE	Garlic,Meat,Carrot,Bean,Pepper,Tomato,Lettuce,Jerimum,Rice,Guava (pulp)	0.0967	acceptable	EXTREMELY TOXIC	0.09182	0.4591
TERBUFÓS	Chicken, butter, bean	0.0082	acceptable	EXTREMELY TOXIC	TERBUFÓS	Meat, bean, egg, mayonnaise	0.0034	acceptable	EXTREMELY TOXIC	TERBUFÓS	Bean,chicken,butter	0.0082	acceptable	EXTREMELY TOXIC	TERBUFÓS	Meat, bean	0.0032	acceptable	EXTREMELY TOXIC	TERBUFÓS	Meat, Bean	0.0032	acceptable	EXTREMELY TOXIC	0.00524	0.0262
TRIFLURALINE	Garlic, onion, bean, pepper, tomato, shoyo sauce	0.0033	acceptable	HIGHLY TOXIC	TRIFLURALINE	Bean, pepper, tomato,shoyo sauce	0.0029	acceptable	HIGHLY TOXIC	TRIFLURALINE	Garlic, onion,bean,pepper, tomato,pod, carrot	0.0062	acceptable	HIGHLY TOXIC	TRIFLURALINE	Bean,pepper,Tomato,shoyo sauce,tomato extract	0.0032	acceptable	HIGHLY TOXIC	TRIFLURALINE	Bean,Pepper,Tomato	0.0028	acceptable	HIGHLY TOXIC	0.00368	0.0184
TRIFLOXISTROBIN	Garlic, rice, onion, bean, chicken, jerimum, pepper, tomato, guava (pulp), butter, chard, lettuce, beet, cucumber, shoyo sauce	0.0561	acceptable	HIGHLY TOXIC	TRIFLOXISTROBIN	Garlic, rice, english potato, meat, onion, carrot, bean, pepper, tomato, chayote, shoyo sauce, egg, mayonnaise, butter, milk	0.0332	acceptable	HIGHLY TOXIC	TRIFLOXISTROBIN	Garlic, rice,onion,bean,chicken,Jerimum,Pepper,Tomato,butter,chard,cabbage, carrot,Acerola (pulp)	0.0715	acceptable	HIGHLY TOXIC	TRIFLOXISTROBIN	Garlic,English potato,meat,onion,Carrot,bean,Pepper,Tomato,shoyo sauce,tomato extract,chard,lettuce,Jerimum	0.0417	acceptable	HIGHLY TOXIC	TRIFLOXISTROBIN	Garlic,Meat,Onion,Carrot,Bean,Pepper,Tomato,Lettuce,Jerimum,Rice,Guava (pulp)	0.0418	acceptable	HIGHLY TOXIC	0.04886	0.2443
				mg/kg bw per d
IA	IDA mg/kg bw per d	BODY WEIGHT		QT IDA*PC
2,4 D	0.01	65		0.65
ABAMECTIN	0.002	65		0.13
ACEPHATE	0.0012	65		0.078
ACETAMIPRID	0.024	65		1.56
ALDRIN AND ELDRIN	0.0001	65		0.0065
ATRAZINE	0.02	65		1.3
BIFENTRINE	0.02	65		1.3
CARBARYL	0.003	65		0.195
CARBOSULPHAN	0.00015	65		0.00975
CYPERMETHRIN	0.05	65		3.25
CHLOROTHALONIL	0.03	65		1.95
CHLORPYRIPHOS	0.01	65		0.65
DDT	0.01	65		0.65
DITHIOCARBAMATES	0.004	65		0.26
FENAMIFÓS	0.01	65		0.65
FLUTRIAFOL	0.0008	65		0.052
FORMETANATE	0.01	65		0.65
GLYPHOSATE	0.025	65		1.625
LINDANO	0.5	65		32.5
IMIDACLOPRID	0.005	65		0.325
MANDIOPROPAMIDE	0.05	65		3.25
METAFLUMIZONE	0.03	65		1.95
METCONAZOLE	0.03	65		1.95
METHOMYL	0.048	65		3.12
PARAQUAT	0.02	65		1.3
PIRMICARB	0.004	65		0.26
PROPAMOCARB	0.02	65		1.3
TEBUCONAZOLE	0.1	65		6.5
TERBUFÓS	0.03	65		1.95
TRIFLURALINE	0.0002	65		0.013
TRIFLOXISTROBIN	0.02	65		1.3
TRIFLOXISTROBINA	0.03	65		1.95

## Sheet: WEEK 4
MENU MONDAY					MENU TUESDAY					MENU WEDNESDAY					MENU THURSDAY					MENU FRIDAY
Estimated (average) daily intake of active ingredients of pesticides potentially contained in institutional restaurant menus and the respective toxicological classes.					Estimated (average) daily intake of active ingredients of pesticides potentially contained in institutional restaurant menus and the respective toxicological classes.					Estimated (average) daily intake of active ingredients of pesticides potentially contained in institutional restaurant menus and the respective toxicological classes.					Estimated (average) daily intake of active ingredients of pesticides potentially contained in institutional restaurant menus and the respective toxicological classes.					Estimated (average) daily intake of active ingredients of pesticides potentially contained in institutional restaurant menus and the respective toxicological classes.
IA	FOODS/INGREDIENTS	Average Intake mg/kg/day (Sum of IDMT)	RISK CHARACTERIZATION	TOXICITY	IA	FOODS/INGREDIENTS	Average Intake mg/kg/day (Sum of IDMT)	RISK CHARACTERIZATION	TOXICITY	IA	FOODS/INGREDIENTS	Average Intake mg/kg/day (Sum of IDMT)	RISK CHARACTERIZATION	TOXICITY	IA	FOODS/INGREDIENTS	Average Intake mg/kg/day (Sum of IDMT)	RISK CHARACTERIZATION	TOXICITY	IA	FOODS/INGREDIENTS	Average Intake mg/kg/day (Sum of IDMT)	RISK CHARACTERIZATION	TOXICITY	MEDIA IDTM	SUM IDMT
2,4 D	Filet and chicken	0.0062	acceptable	SLIGHTLY TOXIC	2,4 D	Rice, meat, mayonnaise	0.0241	acceptable	SLIGHTLY TOXIC	2,4 D	Thigh/thigh	0.0062	acceptable	SLIGHTLY TOXIC	2,4 D	Mayonnaise, milk cream	0.0002	acceptable	SLIGHTLY TOXIC	2,4 D	Rice, meat, egg, milk, grated cheese, butter	0.0244	acceptable	SLIGHTLY TOXIC	0.01222	0.0611
ABAMECTIN	Garlic, bean, pepper, tomato, cucumber	0.0002	acceptable	MODERATELY TOXIC	ABAMECTIN	English potato, carrot, pepper, tomato, tomato extract, tomato sauce	0.0012	acceptable	MODERATELY TOXIC	ABAMECTIN	Garlic, bean, pepper, tomato, tomato extract, carrot, pass grape	0.0013	acceptable	MODERATELY TOXIC	ABAMECTIN	English potato, carrot, garlic, bean, pepper, tomato	0.0011	acceptable	MODERATELY TOXIC	ABAMECTIN	Carrot, pepper, tomato	0.0002	acceptable	MODERATELY TOXIC	0.0008	0.004
ACEPHATE	Filet and chicken, bean, tomato	0.0025	acceptable	SLIGHTLY TOXIC	ACEPHATE	English potato, meat, bean, tomato, mayonnaise, tomato extract, tomato sauce	0.0139	acceptable	SLIGHTLY TOXIC	ACEPHATE	Bean, Thigh/thigh, tomato, tomato extract	0.0026	acceptable	SLIGHTLY TOXIC	ACEPHATE	English potato, bean, tomato, mayonnaise,milk cream	0.0079	acceptable	SLIGHTLY TOXIC	ACEPHATE	Meat, bean, tomato, egg, milk, grated cheese, butter	0.008	acceptable	SLIGHTLY TOXIC	0.00698	0.0349
ACETAMIPRID	Garlic, rice, bean, jerimum, pepper, tomato, filet and chicken, chard, beet, cucumber, cabbage, cashew (pulp)	0.1349	acceptable	SLIGHTLY TOXIC	ACETAMIPRID	Garlic, rice, english potato, meat, bean, pepper, tomato, mayonnaise, tomato extract, tomato sauce, cabbage, jerimum	0.1421	acceptable	SLIGHTLY TOXIC	ACETAMIPRID	Garlic, bean, jerimum, pepper, tomato, tomato extract, guava (pulp),pineapple, cabbage	0.1123	acceptable	SLIGHTLY TOXIC	ACETAMIPRID	English potato, mayonnaise, garlic, rice, bean, jerimum, pepper, tomato, milk cream, sweet potato	0.0817	acceptable	SLIGHTLY TOXIC	ACETAMIPRID	Garlic, rice, meat, bean, jerimum, pepper, tomato, lettuce, chard, egg, milk, grated cheese, butter, beet	0.1202	acceptable	SLIGHTLY TOXIC	0.11824	0.5912
ALDRIN AND ELDRIN	Filet and chicken	0.0246	unacceptable	HIGHLY TOXIC	ALDRIN AND ELDRIN	Meat, mayonnaise	0.0249	unacceptable	HIGHLY TOXIC	ALDRIN AND ELDRIN	Thigh/thigh	0.0246	unacceptable	HIGHLY TOXIC	ALDRIN AND ELDRIN	Mayonnaise, milk cream	0.0009	acceptable	HIGHLY TOXIC	ALDRIN AND ELDRIN	Meat, egg, milk, grated cheese, butter	0.0252	unacceptable	HIGHLY TOXIC	0.02004	0.1002
ATRAZINE		0	acceptable	MODERATELY TOXIC	ATRAZINE		0	acceptable	MODERATELY TOXIC	ATRAZINE		0	acceptable	MODERATELY TOXIC	ATRAZINE		0	acceptable	MODERATELY TOXIC	ATRAZINE		0	acceptable	MODERATELY TOXIC	0	0
BIFENTRINE	Chard, cucumber, cabbage,tomato, rice, onion, garlic, bean, pepper	0.0867	acceptable	SLIGHTLY TOXIC	BIFENTRINE	English potato, cabbage, garlic, onion, meat, tomato extract, tomato sauce, rice, bean, pepper, tomato, acerola (pulp)	0.4485	acceptable	SLIGHTLY TOXIC	BIFENTRINE	Pineapple, cabbage, garlic, onion, bean, pepper, tomato, tomato extract	0.0233	acceptable	SLIGHTLY TOXIC	BIFENTRINE	English potato,milk cream, onion, pepper, tomato, garlic, rice, bean	0.0887	acceptable	SLIGHTLY TOXIC	BIFENTRINE	Chard, lettuce,tomato, garlic, meat, onion, rice, bean, pepper, milk, grated cheese, butter	0.04547	acceptable	SLIGHTLY TOXIC	0.138534	0.69267
CARBARYL	Garlic, bean, tomato, jerimum, cucumber, cabbage	0.0265	acceptable	HIGHLY TOXIC	CARBARYL	Garlic, english potato, meat, bean, tomato, tomato extract, tomato sauce, cabbage, jerimum	0.0394	acceptable	HIGHLY TOXIC	CARBARYL	Garlic, bean, jerimum, tomato, tomato extract, pineapple, cabbage	0.0395	acceptable	HIGHLY TOXIC	CARBARYL	English potato, garlic, bean, tomato, jerimum,milk cream	0.0302	acceptable	HIGHLY TOXIC	CARBARYL	Garlic, meat, bean, jerimum, tomato, milk, grated cheese, butter	0.0311	acceptable	HIGHLY TOXIC	0.03334	0.1667
CARBOSULPHAN	Filet and chicken, bean, tomato, rice	0.034	acceptable	HIGHLY TOXIC	CARBOSULPHAN	Rice, english potato, bean, tomato, tomato extract, tomato sauce, mayonnaise	0.0373	acceptable	HIGHLY TOXIC	CARBOSULPHAN	Bean, thigh/thigh, tomato, tomato extract	0.0093	acceptable	HIGHLY TOXIC	CARBOSULPHAN	English potato, bean, tomato, rice	0.031	acceptable	HIGHLY TOXIC	CARBOSULPHAN	Rice, bean, tomato, egg	0.0283	unacceptable	HIGHLY TOXIC	0.02798	0.1399
CYPERMETHRIN	Rice, bean, tomato, filet and chicken, cucumber, cabbage	0.0378	acceptable	MODERATELY TOXIC	CYPERMETHRIN	Rice, meat, bean, tomato, mayonnaise, tomato extract, tomato sauce, cabbage, acerola (pulp)	0.3481	unacceptable	MODERATELY TOXIC	CYPERMETHRIN	Bean, thigh/thigh, tomato, tomato extract, cabbage	0.0253	acceptable	MODERATELY TOXIC	CYPERMETHRIN	Mayonnaise, rice, bean, tomato, milk cream	0.0249	acceptable	MODERATELY TOXIC	CYPERMETHRIN	Rice, meat, bean, tomato, egg, milk, grated cheese, butter	0.2662	acceptable	MODERATELY TOXIC	0.14046	0.7023
CHLOROTHALONIL	Filet and chicken, rice, bean, tomato, pepper, jerimum, beet, cucumber, cabbage	0.318	unacceptable	MODERATELY TOXIC	CHLOROTHALONIL	English potato, rice, meat, carrtot, bean, pepper, tomato, tomato extract, tomato sauce, gabbage, jerimum	0.3538	unacceptable	MODERATELY TOXIC	CHLOROTHALONIL	Bean, thigh/thigh, jerimum, tomato, tomato extract, carrot, cabbage	0.1977	unacceptable	MODERATELY TOXIC	CHLOROTHALONIL	English potato, carrot, rice, bean, tomato, pepper, jerimum, milk cream, sweet potato	0.3398	unacceptable	MODERATELY TOXIC	CHLOROTHALONIL	Rice, meat, carrot, bean, jerimum, pepper, tomato, lettuce, milk, grated cheese, butter, Beterraba	0.3356	acceptable	MODERATELY TOXIC	0.30898	1.5449
CHLORPYRIPHOS	Filet and chicken, bean, tomato	0.0127	acceptable	MODERATELY TOXIC	CHLORPYRIPHOS	English potato, bean, mayonnaise	0.0681	acceptable	MODERATELY TOXIC	CHLORPYRIPHOS	Thigh/thigh, bean	0.0052	acceptable	MODERATELY TOXIC	CHLORPYRIPHOS	English potato, bean, tomato, mayonnaise	0.0756	acceptable	MODERATELY TOXIC	CHLORPYRIPHOS	Bean, egg	0.0041	acceptable	MODERATELY TOXIC	0.03314	0.1657
DDT	Filet and chicken	0.0369	acceptable		DDT	Meat, mayonnaise	0.6009	acceptable		DDT	Thigh/thigh	0.0369	acceptable		DDT	Mayonnaise, milk cream	0.001	acceptable		DDT	Meat, egg, milk, grated cheese, butter	0.6016	acceptable		0.25546	1.2773
DITHIOCARBAMATES	Filet and chicken, rice	0.0262	acceptable	EXTREMELY TOXIC	DITHIOCARBAMATES	Rice, meat, carrot, mayonnaise	0.0345	acceptable	EXTREMELY TOXIC	DITHIOCARBAMATES	Thigh/thigh, carrot	0.0042	acceptable	EXTREMELY TOXIC	DITHIOCARBAMATES	Carrot, rice	0.028	acceptable	EXTREMELY TOXIC	DITHIOCARBAMATES	Rice, meat, carrot, egg, milk, grated cheese, butter	0.0361	acceptable	EXTREMELY TOXIC	0.0258	0.129
FENAMIFÓS	Filet and chicken, tomato	0.0027	acceptable	EXTREMELY TOXIC	FENAMIFÓS	English potato, meat, tomato, mayonnaise, tomato extract, tomato sauce	0.0097	acceptable	EXTREMELY TOXIC	FENAMIFÓS	Thigh/thigh, tomato, tomato extract	0.0032	acceptable	EXTREMELY TOXIC	FENAMIFÓS	English potato, mayonnaise, tomato, milk cream	0.008	acceptable	EXTREMELY TOXIC	FENAMIFÓS	Meat, tomato, egg, milk, grated cheese, butter	0.003	acceptable	EXTREMELY TOXIC	0.00532	0.0266
FLUTRIAFOL	Filet and chicken, garlic, onion, rice, bean, tomato, pepper, jerimum, beet, cucumber	0.0268	acceptable	MODERATELY TOXIC	FLUTRIAFOL	Garlic, rice, meat, onion, bean, pepper, tomato, tomato extract, tomato sauce, mayonnaise, jerimum	0.0336	acceptable	MODERATELY TOXIC	FLUTRIAFOL	Garlic, onion,bean, thigh/thigh, jerimum, pepper, tomato, tomato extract	0.0211	acceptable	MODERATELY TOXIC	FLUTRIAFOL	English potato, garlic, onion, rice, bean, tomato, pepper, jerimum, mayonnaise, milk cream, sweet potato	0.0407	acceptable	MODERATELY TOXIC	FLUTRIAFOL	Garlic, rice, meat, onion, bean, jerimum, pepper, tomato, egg, milk, grated cheese, butter ,Beterraba	0.0274	acceptable	MODERATELY TOXIC	0.02992	0.1496
FORMETANATE	Garlic, bean, jerimum, pepper, tomato, cucumber	0.0335	acceptable	EXTREMELY TOXIC	FORMETANATE	English potato, garlic, bean, pepper, tomato, tomato extract, tomato sauce, jerimum	0.0372	acceptable	EXTREMELY TOXIC	FORMETANATE	Garlic, bean, jerimum, pepper, tomato, tomato extract	0.034	acceptable	EXTREMELY TOXIC	FORMETANATE	English potato, garlic, bean, jerimum, pepper, tomato	0.0367	acceptable	EXTREMELY TOXIC	FORMETANATE	Garlic, bean, jerimum, pepper, tomato, lettuce	0.0335	acceptable	EXTREMELY TOXIC	0.03498	0.1749
GLYPHOSATE	Filet and chicken, rice, bean, beet, cashew (pulp)	0.0343	acceptable	SLIGHTLY TOXIC	GLYPHOSATE	Rice, meat, carrot, bean, mayonnaise	0.0185	acceptable	SLIGHTLY TOXIC	GLYPHOSATE	Thigh/thigh, bean, carrot, guava (pulp),pineapple	0.0267	acceptable	SLIGHTLY TOXIC	GLYPHOSATE	Carrot, rice, bean, sweet potato	0.013	acceptable	SLIGHTLY TOXIC	GLYPHOSATE	Rice, meat, carrot, bean, egg, milk, grated cheese, butter, Beterraba	0.0202	acceptable	SLIGHTLY TOXIC	0.02254	0.1127
LINDANO	Filet and chicken	0.0006	acceptable		LINDANO	Meat, mayonnaise	0.0012	acceptable		LINDANO	Thigh/thigh	0.0006	acceptable		LINDANO	Mayonnaise, milk cream	0	acceptable		LINDANO	Meat, egg, milk, grated cheese, butter	0.0012	acceptable		0.00072	0.0036
IMIDACLOPRID	Garlic, onion, rice, bean, jerimum, pepper, tomato, filet and chicken, cucumber, cabbage	0.0485	acceptable	SLIGHTLY TOXIC	IMIDACLOPRID	English potato, garlic, rice, onioon, bean, pepper, mayonnaise, tomato extract, tomato sauce, gabbage, jerimum	0.0754	unacceptable	SLIGHTLY TOXIC	IMIDACLOPRID	Garlic, onion, bean, jerimum, pepper, tomato, tomato extract, guava (pulp),pineapple, cabbage	0.0593	unacceptable	SLIGHTLY TOXIC	IMIDACLOPRID	English potato,mayonnaise,garlic, onion, rice, bean, jerimum, pepper, tomato, milk cream	0.072	unacceptable	SLIGHTLY TOXIC	IMIDACLOPRID	Garlic, rice, onion, bean, jerimum, pepper, lettuce, egg, milk, grated cheese, butter, meat	0.0459	acceptable	SLIGHTLY TOXIC	0.06022	0.3011
MANDIOPROPAMIDE	Filet and chicken, garlic, onion, tomato, jerimum, scallion, chard, cucumber, cabbage	0.1287	acceptable	HIGHLY TOXIC	MANDIOPROPAMIDE	English potato, garlic, onion, meat, scallion, tomato, tomato extract, tomato sauce, mayonnaise, gabbage, jerimum	0.1144	acceptable	HIGHLY TOXIC	MANDIOPROPAMIDE	Garlic, onion, scallion, thigh/thigh,Jerimum, tomato, tomato extract, pineapple, cabbage	0.1637	acceptable	HIGHLY TOXIC	MANDIOPROPAMIDE	English potato, garlic, onion, tomato, jerimum, shoestring potatoes, mayonnaise	0.0133	acceptable	HIGHLY TOXIC	MANDIOPROPAMIDE	Garlic, onion, scallion, meat, jerimum, tomato, lettuce, chard, egg, milk, grated cheese, butter	0.0411	acceptable	HIGHLY TOXIC	0.09224	0.4612
METAFLUMIZONE	Tomato, chard, cabbage	0.0475	acceptable	EXTREMELY TOXIC	METAFLUMIZONE	English potato, tomato, tomato extract, tomato sauce, gabbage	0.0163	acceptable	EXTREMELY TOXIC	METAFLUMIZONE	tomato, tomato extract, gabbage	0.015	acceptable	EXTREMELY TOXIC	METAFLUMIZONE	English potato, tomato, milk cream	0.0089	acceptable	EXTREMELY TOXIC	METAFLUMIZONE	Tomato, lettuce, chard, milk, grated cheese, butter	0.0638	acceptable	EXTREMELY TOXIC	0.0303	0.1515
METCONAZOLE	Garlic, onion	0.0014	acceptable	EXTREMELY TOXIC	METCONAZOLE	English potato, garlic, onion, carrot, pepper, tomato, tomato extract, tomato sauce	0.0077	acceptable	EXTREMELY TOXIC	METCONAZOLE	Garlic, onion, pepper, tomato, carrot, tomato extract	0.0045	acceptable	EXTREMELY TOXIC	METCONAZOLE	English potato, carrot, garlic, onion	0.0056	acceptable	EXTREMELY TOXIC	METCONAZOLE	Garlic, onion, carrot, pepper, tomato	0.0042	acceptable	EXTREMELY TOXIC	0.00468	0.0234
METHOMYL	Filet and chicken, rice, bean, tomato	0.0545	acceptable	HIGHLY TOXIC	METHOMYL	English potato, rice, meat, tomato, mayonnaise, tomato extract, tomato sauce, acerola (pulp)	0.064	acceptable	HIGHLY TOXIC	METHOMYL	Thigh/thigh, bean, tomato, tomato extract	0.0245	acceptable	HIGHLY TOXIC	METHOMYL	English potato, rice, bean, tomato	0.0584	acceptable	HIGHLY TOXIC	METHOMYL	Rice, meat, tomato, egg, milk, grated cheese, butter	0.052	acceptable	HIGHLY TOXIC	0.05068	0.2534
PARAQUAT	Filet and chicken	0.0006	acceptable	EXTREMELY TOXIC	PARAQUAT	Meat, mayonnaise	0.0012	acceptable	EXTREMELY TOXIC	PARAQUAT	Thigh/thigh	0.0006	acceptable	EXTREMELY TOXIC	PARAQUAT	Mayonnaise, milk cream	0	acceptable	EXTREMELY TOXIC	PARAQUAT	Meat, egg, milk, grated cheese, butter	0.0015	acceptable	EXTREMELY TOXIC	0.00078	0.0039
PIRMICARB	Filet and chicken, bean, tomato, cucumber, cabbage	0.0392	acceptable	HIGHLY TOXIC	PIRMICARB	English potato, meat, bean, tomato, tomato extract, tomato sauce, mayonnaise, gabbage	0.0445	acceptable	HIGHLY TOXIC	PIRMICARB	Thigh/thigh, bean, tomato, tomato extract, cabbage	0.0412	acceptable	HIGHLY TOXIC	PIRMICARB	English potato, bean, tomato, mayonnaise	0.0223	acceptable	HIGHLY TOXIC	PIRMICARB	Meat, bean tomato, egg, milk, grated cheese, butter	0.0206	acceptable	HIGHLY TOXIC	0.03356	0.1678
PROPAMOCARB	Filet and chicken, onion, tomato, pepper, jerimum, cucumber, cabbage	0.1437	acceptable	UNLIKELY TO CAUSE ACUTE HARM	PROPAMOCARB	English potato, meat, onion, pepper, tomato, mayonnaise, tomato extract, tomato sauce, gabbage, jerimum	0.1848	acceptable	UNLIKELY TO CAUSE ACUTE HARM	PROPAMOCARB	Thigh/thigh, onion,Jerimum, pepper, tomato, tomato extract, cabbage	0.1492	acceptable	UNLIKELY TO CAUSE ACUTE HARM	PROPAMOCARB	English potato, onion, tomato, pepper, jerimum	0.1205	acceptable	UNLIKELY TO CAUSE ACUTE HARM	PROPAMOCARB	Meat, onion, jerimum, pepper, tomato, lettuce, egg, milk, grated cheese, butter	0.2101	acceptable	UNLIKELY TO CAUSE ACUTE HARM	0.16166	0.8083
TEBUCONAZOLE	Filet and chicken, garlic, onion, rice, bean, tomato, pepper, jerimum, beet, cucumber, cabbage	0.1124	acceptable	EXTREMELY TOXIC	TEBUCONAZOLE	English potato, garlic, rice, meat, carrot, bean, pepper, tomato, tomato extract, tomato sauce, mayonnaise, gabbage, jerimum, acerola (pulp)	0.1741	acceptable	EXTREMELY TOXIC	TEBUCONAZOLE	Garlic, onion, bean, thigh/thigh, jerimum, pepper, guava (pulp),pineapple, carrot, cabbage	0.0714	acceptable	EXTREMELY TOXIC	TEBUCONAZOLE	English potato, carrot, onion, garlic, rice, bean, tomato, pepper, jerimum	0.0836	acceptable	EXTREMELY TOXIC	TEBUCONAZOLE	Garlic, rice, meat, carrot, bean, jerimum, pepper, tomato, lettuce, egg, milk, grated cheese, butter, beet	0.0905	acceptable	EXTREMELY TOXIC	0.1064	0.532
TERBUFÓS	Filet and chicken, bean	0.0082	acceptable	EXTREMELY TOXIC	TERBUFÓS	Meat, mayonnaise, bean	0.0033	acceptable	EXTREMELY TOXIC	TERBUFÓS	Thigh/thigh, bean	0.0082	acceptable	EXTREMELY TOXIC	TERBUFÓS	Mayonnaise, milk cream, bean	0.0022	acceptable	EXTREMELY TOXIC	TERBUFÓS	Meat, bean, egg, milk, grated cheese, butter	0.0036	aceitável	EXTREMELY TOXIC	0.0051	0.0255
TRIFLURALINE	Garlic, onion, bean, tomato, cabbage	0.0042	acceptable	HIGHLY TOXIC	TRIFLURALINE	Bean, pepper, tomato, tomato extract, tomato sauce, gabbage	0.0041	acceptable	HIGHLY TOXIC	TRIFLURALINE	Garlic, onion, bean, pepper, tomato, tomato extract, carrot, cabbage	0.0055	acceptable	HIGHLY TOXIC	TRIFLURALINE	Carrot, garlic, onion, bean, tomato	0.0042	acceptable	HIGHLY TOXIC	TRIFLURALINE	Bean, pepper, tomato	0.0028	aceitável	HIGHLY TOXIC	0.00416	0.0208
TRIFLOXISTROBIN	Garlic, onion, rice, bean, jerimum, pepper, tomato, filet and chicken, chard, beet, cucumber, cabbage	0.057	acceptable	HIGHLY TOXIC	TRIFLOXISTROBIN	English potato, garlic, rice, meat, onion, carrot, bean, pepper, tomato, tomato extract, tomato sauce, mayonnaise, gabbage, jerimum, acerola (pulp)	0.071	acceptable	HIGHLY TOXIC	TRIFLOXISTROBIN	Garlic, onion, bean, thigh/thigh, pepper, tomato, tomato extract, guava (pulp),pineapple, carrot, cabbage	0.0475	acceptable	HIGHLY TOXIC	TRIFLOXISTROBIN	English potato, carrot, mayonnaise, onion, garlic, rice, bean, jerimum, pepper, tomato, milk cream	0.0324	acceptable	HIGHLY TOXIC	TRIFLOXISTROBIN	Garlic, rice, meat, onion, carrot, bean, jerimum, pepper, tomato, lettuce, chard, egg, milk, grated cheese, butter, beet	0.0493	aceitável	HIGHLY TOXIC	0.05144	0.2572
				mg/kg bw per d
IA	IDA mg/kg bw per d	BODY WEIGHT		QT IDA*PC
2,4 D	0.01	65		0.65
ABAMECTIN	0.002	65		0.13
ACEPHATE	0.0012	65		0.078
ACETAMIPRID	0.024	65		1.56
ALDRIN AND ELDRIN	0.0001	65		0.0065
ATRAZINE	0.02	65		1.3
BIFENTRINE	0.02	65		1.3
CARBARYL	0.003	65		0.195
CARBOSULPHAN	0.00015	65		0.00975
CYPERMETHRIN	0.05	65		3.25
CHLOROTHALONIL	0.03	65		1.95
CHLORPYRIPHOS	0.01	65		0.65
DDT	0.01	65		0.65
DITHIOCARBAMATES	0.004	65		0.26
FENAMIFÓS	0.01	65		0.65
FLUTRIAFOL	0.0008	65		0.052
FORMETANATE	0.01	65		0.65
GLYPHOSATE	0.025	65		1.625
LINDANO	0.5	65		32.5
IMIDACLOPRID	0.005	65		0.325
MANDIOPROPAMIDE	0.05	65		3.25
METAFLUMIZONE	0.03	65		1.95
METCONAZOLE	0.03	65		1.95
METHOMYL	0.048	65		3.12
PARAQUAT	0.02	65		1.3
PIRMICARB	0.004	65		0.26
PROPAMOCARB	0.02	65		1.3
TEBUCONAZOLE	0.1	65		6.5
TERBUFÓS	0.03	65		1.95
TRIFLURALINE	0.0002	65		0.013
TRIFLOXISTROBIN	0.02	65		1.3
TRIFLOXISTROBINA	0.03	65		1.95
