# Supplementary material for: Risk assessment of pesticide residues ingestion in food offered by institutional restaurant menus
Source: PLoS One. 2024 Dec 18;19(12):e0313836. doi: 10.1371/journal.pone.0313836 (PMC11654986; doi:10.1371/journal.pone.0313836)
Supplement: S1 File — (ZIP) [file pone.0313836.s003.zip › Institucional Restaurant 3 (IR 3).xlsx]

## Sheet: WEEK 1
MENU MONDAY					MENU TUESDAY					MENU WEDNESDAY					MENU THURSDAY					MENU FRIDAY
Estimated (average) daily intake of active ingredients of pesticides potentially contained in institutional restaurant menus and the respective toxicological classes.					Estimated (average) daily intake of active ingredients of pesticides potentially contained in institutional restaurant menus and the respective toxicological classes.					Estimated (average) daily intake of active ingredients of pesticides potentially contained in institutional restaurant menus and the respective toxicological classes.					Estimated (average) daily intake of active ingredients of pesticides potentially contained in institutional restaurant menus and the respective toxicological classes.					Estimated (average) daily intake of active ingredients of pesticides potentially contained in institutional restaurant menus and the respective toxicological classes.
IA	FOODS/INGREDIENTS	Average Intake mg/kg/day (Sum of IDMT)	RISK CHARACTERIZATION	TOXICITY	IA	FOODS/INGREDIENTS	Average Intake mg/kg/day (Sum of IDMT)	RISK CHARACTERIZATION	TOXICITY	IA	FOODS/INGREDIENTS	Average Intake mg/kg/day (Sum of IDMT)	RISK CHARACTERIZATION	TOXICITY	IA	FOODS/INGREDIENTS	Average Intake mg/kg/day (Sum of IDMT)	RISK CHARACTERIZATION	TOXICITY	IA	FOODS/INGREDIENTS	Average Intake mg/kg/day (Sum of IDMT)	RISK CHARACTERIZATION	TOXICITY	MEDIA IDTM	SUN IDMT
2,4 D	Rice,Chicken	0.015	acceptable	SLIGHTLY TOXIC	2,4 D	Rice,Meat,Vitamilho,Milk	0.0321	acceptable	SLIGHTLY TOXIC	2,4 D	Rice,Meat,Milk	0.0301	acceptable	SLIGHTLY TOXIC	2,4 D	Chicken,Noodle,Vitamilho	0.107	acceptable	SLIGHTLY TOXIC	2,4 D	Rice,Chicken,Egg	0.015	acceptable	SLIGHTLY TOXIC	0.03984	0.1992
ABAMECTIN	Garlic,Onion,Carrot,Bean,Pepper	0.3005	unacceptable	MODERATELY TOXIC	ABAMECTIN	Garlic,Onion,Bean,Tomato,Vitamilho	0.3007	unacceptable	MODERATELY TOXIC	ABAMECTIN	Garlic,Onion,Carrot,Bean	0.3005	unacceptable	MODERATELY TOXIC	ABAMECTIN	Bean,Garlic,Onion,Carrot,Tomato Sauce,Vitamilho	0.3505	unacceptable	MODERATELY TOXIC	ABAMECTIN	Garlic,English potato,Onion,Bean,Papaya	0.3021	unacceptable	MODERATELY TOXIC	0.31086	1.5543
ACEPHATE	Bean,Chicken,Paprika	0.002	acceptable	SLIGHTLY TOXIC	ACEPHATE	Meat,Bean,Vitamilho,Milk	0.0064	acceptable	SLIGHTLY TOXIC	ACEPHATE	Meat,Bean,Paprika,Milk	0.0062	acceptable	SLIGHTLY TOXIC	ACEPHATE	Bean,Chicken,Tomato Sauce,Vitamilho	0.0022	acceptable	SLIGHTLY TOXIC	ACEPHATE	Bean,English potato,Paprika,Chicken,Egg	0.003	acceptable	SLIGHTLY TOXIC	0.00396	0.0198
ACETAMIPRID	Garlic,Onion,Rice,Bean,Chicken,Pepper,Guava (pulp),Lettuce,Cabbage,Cassava flour	0.0526	acceptable	SLIGHTLY TOXIC	ACETAMIPRID	Garlic,Rice,Meat,Onion,Cassava flour,Bean,Tomato,Vitamilho,Cashew (pulp),Milk	0.1031	acceptable	SLIGHTLY TOXIC	ACETAMIPRID	Garlic,Rice,Meat,Onion,Bean,Milk,Chayote	0.084	acceptable	SLIGHTLY TOXIC	ACETAMIPRID	Bean,Garlic,Onion,Lettuce,Chicken,Tomato Sauce,Vitamilho,Passion fruit	0.024	acceptable	SLIGHTLY TOXIC	ACETAMIPRID	Garlic,Rice,Onion,English potato,Bean,Chicken,Egg,Chayote,Cassava flour,Papaya	0.0386	acceptable	SLIGHTLY TOXIC	0.06046	0.3023
ALDRIN AND ELDRIN	Chicken	0.02	unacceptable	HIGHLY TOXIC	ALDRIN AND ELDRIN	Meat,Milk	0.0201	unacceptable	HIGHLY TOXIC	ALDRIN AND ELDRIN	Meat,Milk	0.0201	unacceptable	HIGHLY TOXIC	ALDRIN AND ELDRIN	Chicken	0.02	unacceptable	HIGHLY TOXIC	ALDRIN AND ELDRIN	Chicken,Egg	0.02	unacceptable	HIGHLY TOXIC	0.02004	0.1002
ATRAZINE		0	acceptable	MODERATELY TOXIC	ATRAZINE	Vitamilho	0.0025	acceptable	MODERATELY TOXIC	ATRAZINE	Vitamilho	0.0025	acceptable	MODERATELY TOXIC	ATRAZINE	Vitamilho	0.0025	acceptable	MODERATELY TOXIC	ATRAZINE		0	acceptable	MODERATELY TOXIC	0.0015	0.0075
BIFENTRINE	Lettuce,Carrot,Cabbage,Rice,Pepper	0.0721	acceptable	SLIGHTLY TOXIC	BIFENTRINE	Tomato,Onion,Meat,Garlic,Bean,Rice,Vitamilho,Milk	0.3996	acceptable	SLIGHTLY TOXIC	BIFENTRINE	Carrot,Garlic,Onion,Bean,Vitamilho,Banana,Milk,Rice,Meat	0.4003	acceptable	SLIGHTLY TOXIC	BIFENTRINE	Lettuce,Carrot,Onion,Tomato Sauce,Bean,Vitamilho,Passion fruit,Noodle	0.0644	acceptable	SLIGHTLY TOXIC	BIFENTRINE	Garlic,English potato,Carrot,Onion,Bean,Rice,Papaya	0.0998	acceptable	SLIGHTLY TOXIC	0.20724	1.0362
CARBARYL	Garlic,Onion,Bean,Oil,Cabbage	0.027	acceptable	HIGHLY TOXIC	CARBARYL	Meat,Garlic,Onion,Bean,Tomato,Oil,Butter,Milk	0.0325	acceptable	HIGHLY TOXIC	CARBARYL	Garlic,Meat,Bean,Onion,Oil,Milk,Banana	0.0365	acceptable	HIGHLY TOXIC	CARBARYL	Oil,Bean,Garlic,Onion,Tomato Sauce,Butter,Noodle	0.125	acceptable	HIGHLY TOXIC	CARBARYL	Garlic,English potato,Onion,Bean,Oil	0.026	acceptable	HIGHLY TOXIC	0.0494	0.247
CARBOSULPHAN	Bean,Chicken,Rice	0.06	unacceptable	HIGHLY TOXIC	CARBOSULPHAN	Rice,Bean,Tomato,Vitamilho	0.0567	unacceptable	HIGHLY TOXIC	CARBOSULPHAN	Rice,Bean	0.055	unacceptable	HIGHLY TOXIC	CARBOSULPHAN	Bean,Chicken,Tomato Sauce,Vitamilho	0.0082	acceptable	HIGHLY TOXIC	CARBOSULPHAN	Rice,English potato,Bean,Chicken,Egg,Papaya	0.0605	unacceptable	HIGHLY TOXIC	0.04808	0.2404
CYPERMETHRIN	Rice,Garlic,Onion,Bean,Chicken,Lettuce,Cabbage,Cassava flour	0.0487	acceptable	MODERATELY TOXIC	CYPERMETHRIN	Garlic,Rice,Meat,Onion,Cassava flour,Bean,Tomato,Vitamilho,Milk	0.2585	acceptable	MODERATELY TOXIC	CYPERMETHRIN	Garlic,Rice,Meat,Bean,Onion,Milk,Chayote	0.2356	acceptable	MODERATELY TOXIC	CYPERMETHRIN	Bean,Garlic,Onion,Chicken,Tomato Sauce,Lettuce,Noodle,Vitamilho,Passion fruit	0.1167	acceptable	MODERATELY TOXIC	CYPERMETHRIN	Garlic,Rice,Onion,English potato,Bean,Chicken,Egg,Chuchu,Cassava flour,Papaya	0.0481	acceptable	MODERATELY TOXIC	0.14152	0.7076
CHLOROTHALONIL	Rice,Onion,Carrot,Bean,Chicken,Pepper,Lettuce,Cabbage,Cassava flour	0.307	acceptable	MODERATELY TOXIC	CHLOROTHALONIL	Rice,Meat,Onion,Bean,Tomato,Vitamilho,Milk	0.2928	acceptable	MODERATELY TOXIC	CHLOROTHALONIL	Onion,Rice,Meat,Carrot,Bean,Milk,Chayote,Banana	0.3307	acceptable	MODERATELY TOXIC	CHLOROTHALONIL	Onion,Bean,Chicken,Tomato Sauce,Carrot,Lettuce,Vitamilho	0.1981	acceptable	MODERATELY TOXIC	CHLOROTHALONIL	Rice,English potato,Onion,Carrot,Bean,Chicken,Chayote,Saffron,Cassava flour,Papaya	0.244	acceptable	MODERATELY TOXIC	0.27452	1.3726
CHLORPYRIPHOS	Chicken,Bean	0.006	acceptable	MODERATELY TOXIC	CHLORPYRIPHOS	Bean,Vitamilho	0.006	acceptable	MODERATELY TOXIC	CHLORPYRIPHOS	Bean,Banana	0.0053	acceptable	MODERATELY TOXIC	CHLORPYRIPHOS	Bean,Chicken,Tomato Sauce,Noodle,Vitamilho	0.032	acceptable	MODERATELY TOXIC	CHLORPYRIPHOS	English potato,Bean,Chicken,Egg	0.016	acceptable	MODERATELY TOXIC	0.01306	0.0653
DDT	Chicken	0.03	acceptable		DDT	Meat,Milk	0.5002	unacceptable		DDT	Meat,Milk	0.5002	acceptable		DDT	Chicken	0.03	acceptable		DDT	Chicken,Egg	0.03	acceptable		0.21808	1.0904
DITHIOCARBAMATES	Rice,Garlic,Onion,Carrot,Bean,Chicken,Pepper,Lettuce,Cabbage	0.084	acceptable	EXTREMELY TOXIC	DITHIOCARBAMATES	Garlic,Rice,Meat,Onion,Bean,Tomato,Vitamilho,Milk	0.0855	acceptable	EXTREMELY TOXIC	DITHIOCARBAMATES	Garlic,Rice,Meat,Onion,Carrot,Bean,Milk	0.0485	acceptable	EXTREMELY TOXIC	DITHIOCARBAMATES	Bean,Garlic,Onion,Chicken,Tomato Sauce,Carrot,Lettuce,Noodle,Vitamilho,Passion fruit	0.099	acceptable	EXTREMELY TOXIC	DITHIOCARBAMATES	Garlic,Rice,Onion,Carrot,English potato,Bean,Chicken,Egg,Papaya	0.054	acceptable	EXTREMELY TOXIC	0.0742	0.371
FENAMIFÓS	Chicken	0.001	acceptable	EXTREMELY TOXIC	FENAMIFÓS	Meat,Tomato,Milk	0.0031	acceptable	EXTREMELY TOXIC	FENAMIFÓS	Meat,Milk,Banana	0.0041	acceptable	EXTREMELY TOXIC	FENAMIFÓS	Chicken,Tomato Sauce	0.001	acceptable	EXTREMELY TOXIC	FENAMIFÓS	English potato,Egg	0.001	acceptable	EXTREMELY TOXIC	0.00204	0.0102
FLUTRIAFOL	Rice,Garlic,Onion,Bean,Chicken,Pepper,Cassava flour	0.013	acceptable	MODERATELY TOXIC	FLUTRIAFOL	Garlic,Rice,Meat,Onion,Cassava flour,Bean,Tomato,Vitamilho,Milk	0.0226	acceptable	MODERATELY TOXIC	FLUTRIAFOL	Garlic,Rice,Meat,Onion,Bean,Milk,Chayote,Banana	0.0241	acceptable	MODERATELY TOXIC	FLUTRIAFOL	Bean,Garlic,Onion,Chicken,Tomato Sauce,Noodle,Vitamilho,Passion fruit	0.014	acceptable	MODERATELY TOXIC	FLUTRIAFOL	Garlic,Rice,Onion,English potato,Bean,Chicken,Egg,Chayote,Saffron,Cassava flour,Papaya	0.017	acceptable	MODERATELY TOXIC	0.01814	0.0907
FORMETANATE	Garlic,Onion,Bean,Pepper,Lettuce	0.0252	acceptable	EXTREMELY TOXIC	FORMETANATE	Onion,Bean,Tomato	0.027	acceptable	EXTREMELY TOXIC	FORMETANATE	Onion,Bean	0.025	acceptable	EXTREMELY TOXIC	FORMETANATE	Bean,Garlic,Onion,Tomato Sauce,Lettuce,Passion fruit	0.0252	acceptable	EXTREMELY TOXIC	FORMETANATE	Garlic,English potato,Onion,Bean,Papaya	0.0255	acceptable	EXTREMELY TOXIC	0.02558	0.1279
GLYPHOSATE	Rice,Carrot,Bean,Chicken,Guava (pulp),Cassava flour	0.0198	acceptable	SLIGHTLY TOXIC	GLYPHOSATE	Rice,Meat,Cassava flour,Bean,Vitamilho,Cashew (pulp),Milk	0.0302	acceptable	SLIGHTLY TOXIC	GLYPHOSATE	Carrot,Rice,Meat,Bean,Milk,Banana	0.0187	acceptable	SLIGHTLY TOXIC	GLYPHOSATE	Bean,Carrot,Chicken,Vitamilho,Passion fruit	0.0176	acceptable	SLIGHTLY TOXIC	GLYPHOSATE	Rice,Bean,Chicken,Egg,Saffron,Cassava flour,Papaya	0.0177	acceptable	SLIGHTLY TOXIC	0.0208	0.104
LINDANO	Chicken	0.0005	acceptable		LINDANO	Meat,Milk	0.001	acceptable		LINDANO	Meat,Milk	0.001	acceptable		LINDANO	Chicken	0.0005	acceptable		LINDANO	Chicken,Egg	0.0005	acceptable		0.0007	0.0035
IMIDACLOPRID	Rice,Garlic,Onion,Carrot,Bean,Chicken,Pepper,Guava (pulp),Lettuce,Cabbage	0.0275	acceptable	SLIGHTLY TOXIC	IMIDACLOPRID	Meat,Garlic,Onion,Bean,Tomato,Meat,Vitamilho,Milk	0.0395	acceptable	SLIGHTLY TOXIC	IMIDACLOPRID	Garlic,Rice,Onion,Carrot,Bean,Meat,Milk,Banana	0.028	acceptable	SLIGHTLY TOXIC	IMIDACLOPRID	Garlic,Onion,Bean,Chicken,Tomato Sauce,Carrot,Lettuce,Vitamilho,Passion fruit	0.016	acceptable	SLIGHTLY TOXIC	IMIDACLOPRID	Garlic,Rice,Onion,English potato,Bean,Chicken,Egg,Papaya	0.021	acceptable	SLIGHTLY TOXIC	0.0264	0.132
MANDIOPROPAMIDE	Garlic,Onion,Chicken,Lettuce,Cabbage	0.091	acceptable	HIGHLY TOXIC	MANDIOPROPAMIDE	Rice,Meat,Onion,Tomato,Milk	0.0051	acceptable	HIGHLY TOXIC	MANDIOPROPAMIDE	Garlic,Meat,Onion,Scallion,Milk,Chayote	0.0321	acceptable	HIGHLY TOXIC	MANDIOPROPAMIDE	Garlic,Onion,Lettuce,Chicken,Tomato Sauce,Passion fruit	0.031	acceptable	HIGHLY TOXIC	MANDIOPROPAMIDE	Garlic,English potato,Chicken,Onion,Chayote,Scallion,Papaya	0.0041	acceptable	HIGHLY TOXIC	0.03266	0.1633
METAFLUMIZONE	Lettuce,Cabbage	0.073	acceptable	EXTREMELY TOXIC	METAFLUMIZONE	Tomato,Vitamilho,Milk	0.0103	acceptable	EXTREMELY TOXIC	METAFLUMIZONE	Milk	0.0001	acceptable	EXTREMELY TOXIC	METAFLUMIZONE	Lettuce,Tomato Sauce,Vitamilho	0.0702	acceptable	EXTREMELY TOXIC	METAFLUMIZONE	English potato	0.0002	acceptable	EXTREMELY TOXIC	0.03076	0.1538
METCONAZOLE	Garlic,Onion,Carrot,Bean,Pepper	0.003	acceptable	EXTREMELY TOXIC	METCONAZOLE	Garlic,Onion,Bean,Vitamilho	0.0027	acceptable	EXTREMELY TOXIC	METCONAZOLE	Garlic,Onion,,Carrot,Bean	0.003	acceptable	EXTREMELY TOXIC	METCONAZOLE	Garlic,Onion,Bean,Tomato Sauce,Carrot,Vitamilho	0.0034	acceptable	EXTREMELY TOXIC	METCONAZOLE	Garlic,English potato,Onion,Bean	0.003	acceptable	EXTREMELY TOXIC	0.00302	0.0151
METHOMYL	Rice,Bean,Oil,Chicken,Cabbage	0.0695	acceptable	HIGHLY TOXIC	METHOMYL	Bean,Rice,Meat,Tomato,Vitamilho,Milk	0.0597	acceptable	HIGHLY TOXIC	METHOMYL	Bean,Rice,Meat,Milk	0.0387	acceptable	HIGHLY TOXIC	METHOMYL	Bean,Oil,Chicken,Tomato Sauce,Butter,Noodle,Vitamilho,Passion fruit	0.1055	acceptable	HIGHLY TOXIC	METHOMYL	Rice,English potato,Bean,Oil,Chicken,Egg,Papaya	0.0405	acceptable	HIGHLY TOXIC	0.06278	0.3139
PARAQUAT	Chicken	0.0005	acceptable	EXTREMELY TOXIC	PARAQUAT	Meat,Milk	0.0011	acceptable	EXTREMELY TOXIC	PARAQUAT	Meat,Milk	0.0006	acceptable	EXTREMELY TOXIC	PARAQUAT	Chicken	0.0005	acceptable	EXTREMELY TOXIC	PARAQUAT	Chicken,Egg	0.0005	acceptable	EXTREMELY TOXIC	0.00064	0.0032
PIRMICARB	Bean,Chicken,Lettuce,Cabbage	0.026	acceptable	HIGHLY TOXIC	PIRMICARB	Meat,Bean,Tomato,Milk	0.0261	acceptable	HIGHLY TOXIC	PIRMICARB	Meat,Milk,Bean	0.0061	acceptable	HIGHLY TOXIC	PIRMICARB	Bean,Lettuce,Chicken,Tomato Sauce	0.016	acceptable	HIGHLY TOXIC	PIRMICARB	English potato,Bean,Chicken,Egg	0.0065	acceptable	HIGHLY TOXIC	0.01614	0.0807
PROPAMOCARB	Onion,Chicken,Pepper,Lettuce,Cabbage	0.071	acceptable	UNLIKELY TO CAUSE ACUTE HARM	PROPAMOCARB	Meat,Onion,Milk	0.0011	acceptable	UNLIKELY TO CAUSE ACUTE HARM	PROPAMOCARB	Meat,Milk,Onion,Chayote	0.0211	acceptable	UNLIKELY TO CAUSE ACUTE HARM	PROPAMOCARB	Onion,Lettuce,Chicken,Tomato Sauce	0.041	acceptable	UNLIKELY TO CAUSE ACUTE HARM	PROPAMOCARB	English potato,Onion,Chicken,Egg,Chayote,Papaya	0.026	acceptable	UNLIKELY TO CAUSE ACUTE HARM	0.03204	0.1602
TEBUCONAZOLE	Rice,Garlic,Onion,Carrot,Bean,Chicken,Pepper,Guava (pulp),Lettuce,Cabbage,Cassava flour	0.163	acceptable	EXTREMELY TOXIC	TEBUCONAZOLE	Garlic,Rice,Meat,Onion,Cassava flour,Bean,Tomato,Vitamilho,Milk	0.1041	acceptable	EXTREMELY TOXIC	TEBUCONAZOLE	Garlic,Rice,Meat,Onion,Carrot,Bean,Milk,Chayote,Banana	0.1111	acceptable	EXTREMELY TOXIC	TEBUCONAZOLE	Garlic,Onion,Bean,Chicken,Tomato Sauce,Carrot,Noodle,Lettuce,Vitamilho,Passion fruit	0.0595	acceptable	EXTREMELY TOXIC	TEBUCONAZOLE	Garlic,Rice,Onion,English potato,Bean,Chicken,Egg,Chayote,ssava flour,Papaya	0.107	acceptable	EXTREMELY TOXIC	0.10894	0.5447
TERBUFÓS	Chicken,Bean	0.0075	acceptable	EXTREMELY TOXIC	TERBUFÓS	Meat,Bean,Vitamilho,Milk	0.0041	acceptable	EXTREMELY TOXIC	TERBUFÓS	Meat,Bean,Milk,Banana	0.0051	acceptable	EXTREMELY TOXIC	TERBUFÓS	Bean,Chicken,Vitamilho	0.008	acceptable	EXTREMELY TOXIC	TERBUFÓS	Bean,Chicken,Egg	0.0075	acceptable	EXTREMELY TOXIC	0.00644	0.0322
TRIFLURALINE	Rice,Garlic,Onion,Carrot,Bean,Pepper,Cabbage,Cassava flour	0.0064	acceptable	HIGHLY TOXIC	TRIFLURALINE	Garlic,Rice,Onion,Cassava flour,Bean,Pepper,Vitamilho	0.0059	acceptable	HIGHLY TOXIC	TRIFLURALINE	Garlic,Rice,Onion,Carrot,Bean	0.0055	acceptable	HIGHLY TOXIC	TRIFLURALINE	Garlic,Onion,Bean,Tomato Sauce,Carrot,Vitamilho	0.0035	acceptable	HIGHLY TOXIC	TRIFLURALINE	Bean,Garlic,Rice,Onion,Cassava flour,	0.0054	acceptable	HIGHLY TOXIC	0.00534	0.0267
TRIFLOXISTROBIN	Rice,Garlic,Onion,Carrot,Bean,Chicken,Pepper,Guava (pulp),Lettuce,Cabbage,Cassava flour	0.054	acceptable	HIGHLY TOXIC	TRIFLOXISTROBIN	Garlic,Rice,Meat,Onion,Cassava flour,Bean,Tomato,Vitamilho,Milk	0.0337	acceptable	HIGHLY TOXIC	TRIFLOXISTROBIN	Garlic,Rice,Meat,Onion,Carrot,Bean,Milk,Chayote,Banana	0.0252	acceptable	HIGHLY TOXIC	TRIFLOXISTROBIN	Garlic,Onion,Bean,Chicken,Tomato Sauce,Carrot,Noodle,Lettuce,Vitamilho,Passion fruit	0.0355	acceptable	HIGHLY TOXIC	TRIFLOXISTROBIN	Garlic,Rice,Onion,Bean,Chicken,Egg,Chayote,Cassava flour,Papaya	0.028	acceptable	HIGHLY TOXIC	0.03528	0.1764
				mg/kg bw per d
IA	IDA mg/kg bw per d	BODY WEIGHT		QT IDA*PC
2,4 D	0.01	65		0.65
ABAMECTIN	0.002	65		0.13
ACEPHATE	0.0012	65		0.078
ACETAMIPRID	0.024	65		1.56
ALDRIN AND ELDRIN	0.0001	65		0.0065
ATRAZINE	0.02	65		1.3
BIFENTRINE	0.02	65		1.3
CARBARYL	0.003	65		0.195
CARBOSULPHAN	0.00015	65		0.00975
CYPERMETHRIN	0.05	65		3.25
CHLOROTHALONIL	0.03	65		1.95
CHLORPYRIPHOS	0.01	65		0.65
DDT	0.01	65		0.65
DITHIOCARBAMATES	0.004	65		0.26
FENAMIFÓS	0.01	65		0.65
FLUTRIAFOL	0.0008	65		0.052
FORMETANATE	0.01	65		0.65
GLYPHOSATE	0.025	65		1.625
LINDANO	0.5	65		32.5
IMIDACLOPRID	0.005	65		0.325
MANDIOPROPAMIDE	0.05	65		3.25
METAFLUMIZONE	0.03	65		1.95
METCONAZOLE	0.03	65		1.95
METHOMYL	0.048	65		3.12
PARAQUAT	0.02	65		1.3
PIRMICARB	0.004	65		0.26
PROPAMOCARB	0.02	65		1.3
TEBUCONAZOLE	0.1	65		6.5
TERBUFÓS	0.03	65		1.95
TRIFLURALINE	0.0002	65		0.013
TRIFLOXISTROBIN	0.02	65		1.3
TRIFLOXISTROBINA	0.03	65		1.95

## Sheet: WEEK 2
MENU MONDAY					MENU TUESDAY					MENU WEDNESDAY					MENU THURSDAY					MENU FRIDAY
Estimated (average) daily intake of active ingredients of pesticides potentially contained in institutional restaurant menus and the respective toxicological classes.					Estimated (average) daily intake of active ingredients of pesticides potentially contained in institutional restaurant menus and the respective toxicological classes.					Estimated (average) daily intake of active ingredients of pesticides potentially contained in institutional restaurant menus and the respective toxicological classes.					Estimated (average) daily intake of active ingredients of pesticides potentially contained in institutional restaurant menus and the respective toxicological classes.					Estimated (average) daily intake of active ingredients of pesticides potentially contained in institutional restaurant menus and the respective toxicological classes.
IA	FOODS/INGREDIENTS	Average Intake mg/kg/day (Sum of IDMT)	RISK CHARACTERIZATION	TOXICITY	IA	FOODS/INGREDIENTS	Average Intake mg/kg/day (Sum of IDMT)	RISK CHARACTERIZATION	TOXICITY	IA	FOODS/INGREDIENTS	Average Intake mg/kg/day (Sum of IDMT)	RISK CHARACTERIZATION	TOXICITY	IA	FOODS/INGREDIENTS	Average Intake mg/kg/day (Sum of IDMT)	RISK CHARACTERIZATION	TOXICITY	IA	FOODS/INGREDIENTS	Average Intake mg/kg/day (Sum of IDMT)	RISK CHARACTERIZATION	TOXICITY	MEDIA IDTM	SUN IDMT
2,4 D	Rice,Chicken,Shoyo sauce,Vitamilho	0.017	acceptable	SLIGHTLY TOXIC	2,4 D	Rice,Chicken	0.015	acceptable	SLIGHTLY TOXIC	2,4 D	Meat,Vitamilho,Noodle	0.122	acceptable	SLIGHTLY TOXIC	2,4 D	Rice,Chicken	0.015	acceptable	SLIGHTLY TOXIC	2,4 D	Rice,Chicken,Vitamilho	0.017	acceptable	SLIGHTLY TOXIC	0.0372	0.186
ABAMECTIN	Garlic,Onion,Carrot,Bean,Pepper,Shoyo sauce,Vitamilho	0.3505	unacceptable	MODERATELY TOXIC	ABAMECTIN	Garlic,Onion,Carrot,Bean,Mango (pulp)	0.3005	unacceptable	MODERATELY TOXIC	ABAMECTIN	Garlic,Onion,Bean,Vitamilho,Carrot,English potato	0.4006	unacceptable	MODERATELY TOXIC	ABAMECTIN	Garlic,Onion,Carrot,Bean,Cucumber	0.3005	unacceptable	MODERATELY TOXIC	ABAMECTIN	Garlic,English potato,Onion,Bean,Tomato Sauce,Vitamilho	0.3506	unacceptable	MODERATELY TOXIC	0.34054	1.7027
ACEPHATE	Chicken,Bean,Shoyo sauce,Vitamilho	0.0022	acceptable	SLIGHTLY TOXIC	ACEPHATE	Paprika,Bean,Chicken	0.002	acceptable	SLIGHTLY TOXIC	ACEPHATE	Meat,Bean,Vitamilho,English potato	0.0072	acceptable	SLIGHTLY TOXIC	ACEPHATE	Bean,Chicken,Paprika	0.002	acceptable	SLIGHTLY TOXIC	ACEPHATE	English potato,Bean,Chicken,Tomato Sauce,Vitamilho	0.0032	acceptable	SLIGHTLY TOXIC	0.00332	0.0166
ACETAMIPRID	Garlic,Rice,Chicken,Onion,Bean,Pepper,Lettuce,Cabbage,Shoyo sauce,Vitamilho	0.042	acceptable	SLIGHTLY TOXIC	ACETAMIPRID	Garlic,Rice,Onion,Bean,Chicken,Cabbage,Cassava flour,Mango (pulp)	0.0326	acceptable	SLIGHTLY TOXIC	ACETAMIPRID	Meat,Garlic,Onion,Bean,Vitamilho,English potato,Chayote	0.07	acceptable	SLIGHTLY TOXIC	ACETAMIPRID	Garlic,Rice,Onion,Bean,Chicken,Lettuce,Cabbage,Cucumber,Cassava flour,Guava (pulp)	0.0526	acceptable	SLIGHTLY TOXIC	ACETAMIPRID	Garlic,Rice,English potato,Onion,Bean,Chicken,Sweet potato,Tomato Sauce,Vitamilho,Passion fruit	0.2751	acceptable	SLIGHTLY TOXIC	0.09446	0.4723
ALDRIN AND ELDRIN	Chicken	0.02	unacceptable	HIGHLY TOXIC	ALDRIN AND ELDRIN	Chicken	0.02	unacceptable	HIGHLY TOXIC	ALDRIN AND ELDRIN	Meat	0.02	unacceptable	HIGHLY TOXIC	ALDRIN AND ELDRIN	Chicken	0.02	unacceptable	HIGHLY TOXIC	ALDRIN AND ELDRIN	Chicken	0.02	unacceptable	HIGHLY TOXIC	0.02	0.1
ATRAZINE	Shoyo sauce,Vitamilho	0.0025	acceptable	MODERATELY TOXIC	ATRAZINE		0	acceptable	MODERATELY TOXIC	ATRAZINE	Vitamilho	0.0025	acceptable	MODERATELY TOXIC	ATRAZINE		0	acceptable	MODERATELY TOXIC	ATRAZINE	Vitamilho	0.0025	acceptable	MODERATELY TOXIC	0.0015	0.0075
BIFENTRINE	Lettuce,Carrot,Cabbage,Garlic,Pepper,Shoyo sauce,Rice,Bean,Vitamilho,Pineapple	0.1083	acceptable	SLIGHTLY TOXIC	BIFENTRINE	Cabbage,Carrot,Garlic,Onion,Rice,Bean,Mango (pulp)	0.0906	acceptable	SLIGHTLY TOXIC	BIFENTRINE	Carrot,English potato,Meat,Garlic,Onion,Noodle,Bean,Vitamilho,Banana	0.3586	acceptable	SLIGHTLY TOXIC	BIFENTRINE	Lettuce,Cabbage,Cucumber,Garlic,Onion,Rice,Carrot,Bean	0.0971	acceptable	SLIGHTLY TOXIC	BIFENTRINE	English potato,Garlic,Onion,Rice,Bean,Tomato Sauce,Vitamilho,Passion fruit	0.0977	acceptable	SLIGHTLY TOXIC	0.15046	0.7523
CARBARYL	Garlic,Onion,Bean,Oil,Cabbage,Butter,Pineapple	0.047	acceptable	HIGHLY TOXIC	CARBARYL	Garlic,Onion,Bean,Oil,Cabbage	0.027	acceptable	HIGHLY TOXIC	CARBARYL	Meat,Garlic,Onion,Bean,Oil,Butter,English potato,Noodle,Banana	0.137	acceptable	HIGHLY TOXIC	CARBARYL	Garlic,Onion,Bean,Oil,Cabbage,Cucumber	0.027	acceptable	HIGHLY TOXIC	CARBARYL	English potato,Garlic,Onion,Bean,Oil,Butter,Tomato Sauce	0.026	acceptable	HIGHLY TOXIC	0.0528	0.264
CARBOSULPHAN	Rice,Bean,Chicken,Shoyo sauce,Vitamilho	0.0607	unacceptable	HIGHLY TOXIC	CARBOSULPHAN	Rice,Bean,Chicken,Mango (pulp)	0.06	acceptable	HIGHLY TOXIC	CARBOSULPHAN	Bean,Vitamilho,English potato	0.0037	acceptable	HIGHLY TOXIC	CARBOSULPHAN	Rice,Bean,Chicken	0.06	acceptable	HIGHLY TOXIC	CARBOSULPHAN	Rice,Bean,English potato,Chicken,Tomato Sauce,Vitamilho	0.0612	unacceptable	HIGHLY TOXIC	0.04912	0.2456
CYPERMETHRIN	Garlic,Rice,Onion,Bean,Chicken,Lettuce,Cabbage,Shoyo sauce,Vitamilho,Pineapple	0.0757	acceptable	MODERATELY TOXIC	CYPERMETHRIN	Garlic,Rice,Onion,Bean,Chicken,Cabbage,Cassava flour,Mango (pulp)	0.048	acceptable	MODERATELY TOXIC	CYPERMETHRIN	Meat,Garlic,Onion,Bean,Vitamilho,English potato,Chayote,Noodle	0.3071	inaceitável	MODERATELY TOXIC	CYPERMETHRIN	Garlic,Rice,Onion,Bean,Chicken,Lettuce,Cabbage,Cucumber,Cassava flour	0.0487	acceptable	MODERATELY TOXIC	CYPERMETHRIN	Rice,English potato,Garlic,Onion,Bean,Chicken,Tomato Sauce,Passion fruit	0.046	acceptable	MODERATELY TOXIC	0.1051	0.5255
CHLOROTHALONIL	Garlic,Onion,Carrot,Bean,Chicken,Pepper,Lettuce,Cabbage,Shoyo sauce,Vitamilho	0.3031	unacceptable	MODERATELY TOXIC	CHLOROTHALONIL	Garlic,Onion,Carrot,Bean,Chicken,Cabbage,Cassava flour,Saffron	0.247	unacceptable	MODERATELY TOXIC	CHLOROTHALONIL	Meat,Onion,Bean,Vitamilho,Carrot,English potato,Chayote,Banana	0.2311	unacceptable	MODERATELY TOXIC	CHLOROTHALONIL	Rice,Onion,Carrot,Bean,Chicken,Lettuce,Cabbage,Cucumber,Cassava flour	0.307	unacceptable	MODERATELY TOXIC	CHLOROTHALONIL	Rice,English potato,Onion,Bean,Chicken,Sweet potato,Tomato Sauce,Vitamilho	0.2361	acceptable	MODERATELY TOXIC	0.26486	1.3243
CHLORPYRIPHOS	Bean,Chicken,Shoyo sauce,Vitamilho	0.007	acceptable	MODERATELY TOXIC	CHLORPYRIPHOS	Bean,Chicken	0.006	acceptable	MODERATELY TOXIC	CHLORPYRIPHOS	Bean,Vitamilho,English potato,Noodle,Banana	0.0413	acceptable	MODERATELY TOXIC	CHLORPYRIPHOS	Bean,Chicken	0.006	acceptable	MODERATELY TOXIC	CHLORPYRIPHOS	Bean,English potato,Chicken,Tomato Sauce,Vitamilho	0.017	acceptable	MODERATELY TOXIC	0.01546	0.0773
DDT	Chicken	0.03	acceptable		DDT	Chicken	0.03	acceptable		DDT	Meat	0.5	acceptable		DDT	Chicken	0.03	acceptable		DDT	Chicken	0.03	acceptable		0.124	0.62
DITHIOCARBAMATES	Garlic,Rice,Onion,Carrot,Bean,Chicken,Pepper,Lettuce,Cabbage,Shoyo sauce,Vitamilho,Pineapple	0.084	acceptable	EXTREMELY TOXIC	DITHIOCARBAMATES	Garlic,Rice,Onion,Carrot,Bean,Chicken,Cabbage,Mango (pulp)	0.054	acceptable	EXTREMELY TOXIC	DITHIOCARBAMATES	Meat,Garlic,OnionBean,Vitamilho,Carrot,English potato,Noodle	0.083	acceptable	EXTREMELY TOXIC	DITHIOCARBAMATES	Garlic,Rice,Onion,Carrot,Bean,Chicken,Lettuce,Cabbage,Cucumber	0.079	acceptable	EXTREMELY TOXIC	DITHIOCARBAMATES	Garlic,Rice,English potato,Onion,Bean,Chicken,Tomato Sauce,Vitamilho,Passion fruit	0.051	acceptable	EXTREMELY TOXIC	0.0702	0.351
FENAMIFÓS	Chicken	0.001	acceptable	EXTREMELY TOXIC	FENAMIFÓS	Chicken	0.001	acceptable	EXTREMELY TOXIC	FENAMIFÓS	Meat,English potato,Banana	0.005	acceptable	EXTREMELY TOXIC	FENAMIFÓS	Chicken	0.001	acceptable	EXTREMELY TOXIC	FENAMIFÓS	English potato,Tomato Sauce	0.001	acceptable	EXTREMELY TOXIC	0.0018	0.009
FLUTRIAFOL	Garlic,Rice,Onion,Bean,Chicken,Pepper,Shoyo sauce,Vitamilho,Pineapple	0.0315	acceptable	MODERATELY TOXIC	FLUTRIAFOL	Garlic,Rice,Onion,Bean,Chicken,Cassava flour,Saffron,Mango (pulp)	0.013	acceptable	MODERATELY TOXIC	FLUTRIAFOL	Meat,Garlic,Onion,Bean,Vitamilho,English potato,Chayote,Noodle,Banana	0.0095	acceptable	MODERATELY TOXIC	FLUTRIAFOL	Garlic,Rice,Onion,Bean,Chicken,Cabbage,Cassava flour	0.013	acceptable	MODERATELY TOXIC	FLUTRIAFOL	Garlic,Rice,English potato,Onion,Bean,Chicken,Sweet potato,Tomato Sauce,Vitamilho,Passion fruit	0.0145	acceptable	MODERATELY TOXIC	0.0163	0.0815
FORMETANATE	Garlic,Onion,Bean,Pepper,Lettuce	0.0252	acceptable	EXTREMELY TOXIC	FORMETANATE	Garlic,Onion,Bean,Mango (pulp)	0.025	acceptable	EXTREMELY TOXIC	FORMETANATE	Onion,Bean,English potato	0.0255	acceptable	EXTREMELY TOXIC	FORMETANATE	Garlic,Onion,Bean,Lettuce,Cucumber	0.025	acceptable	EXTREMELY TOXIC	FORMETANATE	Garlic,English potato,Onion,Bean,Tomato Sauce,Passion fruit	0.0255	acceptable	EXTREMELY TOXIC	0.02524	0.1262
GLYPHOSATE	Rice,Carrot,Bean,Chicken,Shoyo sauce,Vitamilho,Pineapple	0.0316	acceptable	SLIGHTLY TOXIC	GLYPHOSATE	Rice,Carrot,Bean,Chiken,Cassava flour,Saffron,Mango (pulp)	0.0178	acceptable	SLIGHTLY TOXIC	GLYPHOSATE	Meat,Bean,Vitamilho,Carrot,Banana	0.0181	acceptable	SLIGHTLY TOXIC	GLYPHOSATE	Rice,Carrot,Bean,Chicken,Cassava flour,Guava (pulp)	0.0198	acceptable	SLIGHTLY TOXIC	GLYPHOSATE	Rice,Bean,Chicken,Sweet potato,Vitamilho,Passion fruit	0.0275	acceptable	SLIGHTLY TOXIC	0.02296	0.1148
LINDANO	Chicken	0.0005	acceptable		LINDANO	Chicken	0.0005	acceptable		LINDANO	Meat	0.001	acceptable		LINDANO	Chicken	0.0005	acceptable		LINDANO	Chicken	0.0005	acceptable		0.0006	0.003
IMIDACLOPRID	Garlic,Rice,Onion,Carrot,Bean,Chicken,Pepper,Lettuce,Cabbage,Shoyo sauce,Vitamilho,Pineapple	0.0535	unacceptable	SLIGHTLY TOXIC	IMIDACLOPRID	Garlic,Rice,Onion,Carrot,Bean,Chicken,Cabbage,Mango (pulp)	0.0215	acceptable	SLIGHTLY TOXIC	IMIDACLOPRID	Garlic,Onion,Bean,Meat,Vitamilho,Carrot,English potato,Banana	0.0265	acceptable	SLIGHTLY TOXIC	IMIDACLOPRID	Garlic,Rice,Onion,Carrot,Bean,Chicken,Lettuce,Cabbage,Cucumber,Guava (pulp)	0.0225	acceptable	SLIGHTLY TOXIC	IMIDACLOPRID	Rice,Garlic,English potato,Onion,Bean,Chicken,Tomato Sauce,Vitamilho,Passion fruit	0.026	acceptable	SLIGHTLY TOXIC	0.03	0.15
MANDIOPROPAMIDE	Garlic,Onion,Chicken,Lettuce,Cabbage,Scallion,Pineapple	0.171	acceptable	HIGHLY TOXIC	MANDIOPROPAMIDE	Garlic,Onion,Chicken,Cabbage,Scallion,Mango (pulp)	0.061	acceptable	HIGHLY TOXIC	MANDIOPROPAMIDE	Garlic,Meat,Onion,English potato,Chayote	0.0041	acceptable	HIGHLY TOXIC	MANDIOPROPAMIDE	Garlic,Onion,Chicken,Lettuce,Cabbage,Cucumber	0.061	acceptable	HIGHLY TOXIC	MANDIOPROPAMIDE	Garlic,English potato,Onion,Chicken,Scallion,Tomato Sauce,Passion fruit	0.0011	acceptable	HIGHLY TOXIC	0.05964	0.2982
METAFLUMIZONE	Lettuce,Cabbage,Shoyo sauce,Vitamilho	0.0732	acceptable	EXTREMELY TOXIC	METAFLUMIZONE	Cabbage	0.003	acceptable	EXTREMELY TOXIC	METAFLUMIZONE	Vitamilho,English potato	0.0004	acceptable	EXTREMELY TOXIC	METAFLUMIZONE	Lettuce,Cabbage	0.003	acceptable	EXTREMELY TOXIC	METAFLUMIZONE	English potato,Tomato Sauce,Vitamilho	0.0004	acceptable	EXTREMELY TOXIC	0.016	0.08
METCONAZOLE	Garlic,Onion,Carrot,Bean,Pepper,Shoyo sauce,Vitamilho	0.0032	acceptable	EXTREMELY TOXIC	METCONAZOLE	Garlic,Onion,Carrot,Bean	0.003	acceptable	EXTREMELY TOXIC	METCONAZOLE	Garlic,Onion,Bean,Vitamilho,Carrot,English potato	0.0037	acceptable	EXTREMELY TOXIC	METCONAZOLE	Garlic,Onion,Carrot,Bean	0.003	acceptable	EXTREMELY TOXIC	METCONAZOLE	Onion,Garlic,English potato,Bean,Tomato Sauce,Vitamilho	0.0032	acceptable	EXTREMELY TOXIC	0.00322	0.0161
METHOMYL	Rice,Bean,Chicken,Oil,Cabbage,Shoyo sauce,Butter,Vitamilho	0.0705	acceptable	HIGHLY TOXIC	METHOMYL	Rice,Bean,Chicken,Oil,Cabbage,Mango (pulp)	0.0695	acceptable	HIGHLY TOXIC	METHOMYL	Meat,Bean,Vitamilho,English potato,Noodle	0.1055	acceptable	HIGHLY TOXIC	METHOMYL	Rice,Bean,Chicken,Oil,Cabbage	0.0695	acceptable	HIGHLY TOXIC	METHOMYL	Rice,English potato,Bean,Chicken,Oil,Butter,Tomato Sauce,Vitamilho,Passion fruit	0.043	acceptable	HIGHLY TOXIC	0.0716	0.358
PARAQUAT	Chicken	0.0005	acceptable	EXTREMELY TOXIC	PARAQUAT	Chicken	0.0005	acceptable	EXTREMELY TOXIC	PARAQUAT	Meat	0.001	acceptable	EXTREMELY TOXIC	PARAQUAT	Chicken	0.0005	acceptable	EXTREMELY TOXIC	PARAQUAT	Chicken	0.0005	acceptable	EXTREMELY TOXIC	0.0006	0.003
PIRMICARB	Bean,Chicken,Lettuce,Cabbage	0.026	acceptable	HIGHLY TOXIC	PIRMICARB	Bean,Chicken,Cabbage	0.016	acceptable	HIGHLY TOXIC	PIRMICARB	Meat,Bean,English potato	0.0065	acceptable	HIGHLY TOXIC	PIRMICARB	Bean,Chicken,Lettuce,Cabbage,Cucumber	0.016	acceptable	HIGHLY TOXIC	PIRMICARB	English potato,Bean,Chicken,Tomato Sauce	0.0495	acceptable	HIGHLY TOXIC	0.0228	0.114
PROPAMOCARB	Onion,Chicken,Pepper,Lettuce,Cabbage	0.071	acceptable	UNLIKELY TO CAUSE ACUTE HARM	PROPAMOCARB	Onion,Chicken,Cabbage	0.031	acceptable	UNLIKELY TO CAUSE ACUTE HARM	PROPAMOCARB	Meat,Onion,English potato,Chayote	0.026	acceptable	UNLIKELY TO CAUSE ACUTE HARM	PROPAMOCARB	Onion,Chicken,Lettuce,Cabbage,Cucumber	0.031	acceptable	UNLIKELY TO CAUSE ACUTE HARM	PROPAMOCARB	English potato,Onion,Chicken,Tomato Sauce	0.006	acceptable	UNLIKELY TO CAUSE ACUTE HARM	0.033	0.165
TEBUCONAZOLE	Garlic,Rice,Onion,Carrot,Bean,Chicken,Pepper,Lettuce,Cabbage,Shoyo sauce,Vitamilho,Pineapple	0.173	acceptable	EXTREMELY TOXIC	TEBUCONAZOLE	Garlic,Rice,Onion,Carrot,Bean,Chicken,Cabbage,Cassava flour,Mango (pulp)	0.127	acceptable	EXTREMELY TOXIC	TEBUCONAZOLE	Meat,Garlic,Onion,Bean,Vitamilho,Carrot,English potato,Chayote,Noodle,Banana	0.0355	acceptable	EXTREMELY TOXIC	TEBUCONAZOLE	Garlic,Rice,Onion,Carrot,Bean,Chicken,Lettuce,Cabbage,Cucumber,Cassava flour,Guava (pulp)	0.007	acceptable	EXTREMELY TOXIC	TEBUCONAZOLE	Rice,Garlic,English potato,Onion,Bean,Chicken,Tomato Sauce,Vitamilho,Passion fruit	0.097	acceptable	EXTREMELY TOXIC	0.0879	0.4395
TERBUFÓS	Bean,Chicken,Vitamilho	0.008	acceptable	EXTREMELY TOXIC	TERBUFÓS	Bean,Chicken	0.0075	acceptable	EXTREMELY TOXIC	TERBUFÓS	Meat,Bean,Vitamilho,Banana	0.0055	acceptable	EXTREMELY TOXIC	TERBUFÓS	Bean,Chicken	0.0075	acceptable	EXTREMELY TOXIC	TERBUFÓS	Bean,Chicken,Vitamilho	0.008	acceptable	EXTREMELY TOXIC	0.0073	0.0365
TRIFLURALINE	Garlic,Rice,Onion,Carrot,Bean,Pepper,Cabbage,Shoyo sauce,Vitamilho	0.0065	acceptable	HIGHLY TOXIC	TRIFLURALINE	Garlic,Rice,Onion,Carrot,Bean,Cabbage,Cassava flour	0.0064	acceptable	HIGHLY TOXIC	TRIFLURALINE	Bean,Garlic,Onion,Vitamilho,Carrot	0.0035	acceptable	HIGHLY TOXIC	TRIFLURALINE	Garlic,Rice,Onion,Carrot,Bean,Cabbage,Cassava flour	0.0064	acceptable	HIGHLY TOXIC	TRIFLURALINE	Garlic,Onion,Rice,Bean,Tomato Sauce,Vitamilho	0.0055	acceptable	HIGHLY TOXIC	0.00566	0.0283
TRIFLOXISTROBIN	Garlic,Rice,Onion,Carrot,Bean,Chicken,Pepper,Lettuce,Cabbage,Shoyo sauce,Vitamilho,Pineapple	0.064	acceptable	HIGHLY TOXIC	TRIFLOXISTROBIN	Garlic,Rice,Onion,Carrot,Bean,Chicken,Cabbage,Cassava flour,Mango (pulp)	0.0335	acceptable	HIGHLY TOXIC	TRIFLOXISTROBIN	Meat,Garlic,Onion,BeanVitamilho,Carrot,English potato,Chayote,Noodle,Banana	0.0257	acceptable	HIGHLY TOXIC	TRIFLOXISTROBIN	Garlic,Rice,Onion,Carrot,Bean,Chicken,Lettuce,Cabbage,Cucumber,Cassava flour,Guava (pulp)	0.034	acceptable	HIGHLY TOXIC	TRIFLOXISTROBIN	Garlic,Onion,Rice,Bean,Chicken,Tomato Sauce,Vitamilho,Passion fruit	0.0245	acceptable	HIGHLY TOXIC	0.03634	0.1817
				mg/kg bw per d
IA	IDA mg/kg bw per d	BODY WEIGHT		QT IDA*PC
2,4 D	0.01	65		0.65
ABAMECTIN	0.002	65		0.13
ACEPHATE	0.0012	65		0.078
ACETAMIPRID	0.024	65		1.56
ALDRIN AND ELDRIN	0.0001	65		0.0065
ATRAZINE	0.02	65		1.3
BIFENTRINE	0.02	65		1.3
CARBARYL	0.003	65		0.195
CARBOSULPHAN	0.00015	65		0.00975
CYPERMETHRIN	0.05	65		3.25
CHLOROTHALONIL	0.03	65		1.95
CHLORPYRIPHOS	0.01	65		0.65
DDT	0.01	65		0.65
DITHIOCARBAMATES	0.004	65		0.26
FENAMIFÓS	0.01	65		0.65
FLUTRIAFOL	0.0008	65		0.052
FORMETANATE	0.01	65		0.65
GLYPHOSATE	0.025	65		1.625
LINDANO	0.5	65		32.5
IMIDACLOPRID	0.005	65		0.325
MANDIOPROPAMIDE	0.05	65		3.25
METAFLUMIZONE	0.03	65		1.95
METCONAZOLE	0.03	65		1.95
METHOMYL	0.048	65		3.12
PARAQUAT	0.02	65		1.3
PIRMICARB	0.004	65		0.26
PROPAMOCARB	0.02	65		1.3
TEBUCONAZOLE	0.1	65		6.5
TERBUFÓS	0.03	65		1.95
TRIFLURALINE	0.0002	65		0.013
TRIFLOXISTROBIN	0.02	65		1.3
TRIFLOXISTROBINA	0.03	65		1.95

## Sheet: WEEK 3
MENU MONDAY					MENU TUESDAY					MENU WEDNESDAY					MENU THURSDAY					MENU FRIDAY
Estimated (average) daily intake of active ingredients of pesticides potentially contained in institutional restaurant menus and the respective toxicological classes.					Estimated (average) daily intake of active ingredients of pesticides potentially contained in institutional restaurant menus and the respective toxicological classes.					Estimated (average) daily intake of active ingredients of pesticides potentially contained in institutional restaurant menus and the respective toxicological classes.					Estimated (average) daily intake of active ingredients of pesticides potentially contained in institutional restaurant menus and the respective toxicological classes.					Estimated (average) daily intake of active ingredients of pesticides potentially contained in institutional restaurant menus and the respective toxicological classes.
IA	FOODS/INGREDIENTS	Average Intake mg/kg/day (Sum of IDMT)	RISK CHARACTERIZATION	TOXICITY	IA	FOODS/INGREDIENTS	Average Intake mg/kg/day (Sum of IDMT)	RISK CHARACTERIZATION	TOXICITY	IA	FOODS/INGREDIENTS	Average Intake mg/kg/day (Sum of IDMT)	RISK CHARACTERIZATION	TOXICITY	IA	FOODS/INGREDIENTS	Average Intake mg/kg/day (Sum of IDMT)	RISK CHARACTERIZATION	TOXICITY	IA	FOODS/INGREDIENTS	Average Intake mg/kg/day (Sum of IDMT)	RISK CHARACTERIZATION	TOXICITY	MEDIA IDTM	SUN IDMT
2,4 D	Rice,Meat,Milk	0.0301	acceptable	SLIGHTLY TOXIC	2,4 D	Rice,Chicken,Vitamilho	0.017	acceptable	SLIGHTLY TOXIC	2,4 D	Rice,Meat	0.03	acceptable	SLIGHTLY TOXIC	2,4 D	Rice,Chicken,Vitamilho,Corn,Milk cream	0.019	acceptable	SLIGHTLY TOXIC	2,4 D	Rice,Meat,Milk,Egg	0.0301	acceptable	SLIGHTLY TOXIC	0.02524	0.1262
ABAMECTIN	Garlic,Onion,Carrot,Bean,Papaya	0.302	unacceptable	MODERATELY TOXIC	ABAMECTIN	Garlic,Onion,Carrot,Bean,Vitamilho,Tomato Sauce	0.3026	unacceptable	MODERATELY TOXIC	ABAMECTIN	Garlic,Onion,Bean,Pepper,Cucumber	0.2505	unacceptable	MODERATELY TOXIC	ABAMECTIN	Garlic,Onion,Carrot,Bean,Vitamilho,Tomato,Corn	0.4007	unacceptable	MODERATELY TOXIC	ABAMECTIN	Garlic,Onion,Bean	0.2505	unacceptable	MODERATELY TOXIC	0.30126	1.5063
ACEPHATE	Meat,Bean,Paprika,Milk	0.0062	acceptable	SLIGHTLY TOXIC	ACEPHATE	Bean,Chicken,Vitamilho,Tomato Sauce	0.0024	acceptable	SLIGHTLY TOXIC	ACEPHATE	Meat,Bean,Paprika	0.006	acceptable	SLIGHTLY TOXIC	ACEPHATE	Bean,Chicken,Vitamilho,Tomato,Corn,Milk cream	0.0028	acceptable	SLIGHTLY TOXIC	ACEPHATE	Bean,Paprika,Meat,Milk,Egg	0.0062	acceptable	SLIGHTLY TOXIC	0.00472	0.0236
ACETAMIPRID	Garlic,Rice,Meat,Onion,Bean,Milk,Chayote,Cassava flour,Papaya	0.0876	acceptable	SLIGHTLY TOXIC	ACETAMIPRID	Garlic,Rice,Onion,Bean,Chicken,Lettuce,Cabbage,Vitamilho,Tomato Sauce,Cashew (pulp)	0.0575	acceptable	SLIGHTLY TOXIC	ACETAMIPRID	Garlic,Rice,Meat,Onion,Bean,Pepper,Cassava flour,Lettuce,Cabbage,Cucumber	0.0916	acceptable	SLIGHTLY TOXIC	ACETAMIPRID	Garlic,Rice,Onion,Bean,Chicken,Vitamilho,Tomato,Cashew (pulp),Corn,Milk cream	0.042	acceptable	SLIGHTLY TOXIC	ACETAMIPRID	Garlic,Rice,Onion,Cassava flour,Bean,Meat,Milk,Egg,Jerimum,Passion fruit	0.0886	acceptable	SLIGHTLY TOXIC	0.07346	0.3673
ALDRIN AND ELDRIN	Meat,Milk	0.0201	unacceptable	HIGHLY TOXIC	ALDRIN AND ELDRIN	Chicken	0.02	unacceptable	HIGHLY TOXIC	ALDRIN AND ELDRIN	Meat	0.02	unacceptable	HIGHLY TOXIC	ALDRIN AND ELDRIN	Milk cream,Chicken	0.02	unacceptable	HIGHLY TOXIC	ALDRIN AND ELDRIN	Meat,Milk,Egg	0.0201	unacceptable	HIGHLY TOXIC	0.02004	0.1002
ATRAZINE		0	acceptable	MODERATELY TOXIC	ATRAZINE	Vitamilho	0.0025	acceptable	MODERATELY TOXIC	ATRAZINE		0	acceptable	MODERATELY TOXIC	ATRAZINE	Corn,Vitamilho	0.0025	acceptable	MODERATELY TOXIC	ATRAZINE		0	acceptable	MODERATELY TOXIC	0.001	0.005
BIFENTRINE	Carrot,Meat,Milk,Garlic,Onion,Rice,Bean,Papaya	0.3995	acceptable	SLIGHTLY TOXIC	BIFENTRINE	Lettuce,Carrot,Cabbage,Garlic,Onion,Tomato Sauce,Rice,Bean,Vitamilho	0.1045	acceptable	SLIGHTLY TOXIC	BIFENTRINE	Lettuce,Cabbage,Cucumber,,Meat,Garlic,Onion,Rice,Pepper,Bean,Pineapple	0.4006	acceptable	SLIGHTLY TOXIC	BIFENTRINE	Tomato,Onion,Garlic,Milk cream,Rice,Bean,Corn,Vitamilho	0.0976	acceptable	SLIGHTLY TOXIC	BIFENTRINE	Milk,Meat,Bean,Garlic,Rice,Onion,Passion fruit	0.392	acceptable	SLIGHTLY TOXIC	0.27884	1.3942
CARBARYL	Garlic,Meat,Onion,Bean,Oil,Milk	0.0305	acceptable	HIGHLY TOXIC	CARBARYL	Garlic,Onion,Bean,Oil,Cabbage,Butter,Tomato Sauce	0.028	acceptable	HIGHLY TOXIC	CARBARYL	Garlic,Meat,Onion,Bean,Oil,Pineapple,Cabbage,Cucumber	0.052	acceptable	HIGHLY TOXIC	CARBARYL	Garlic,Onion,Bean,Oil,Butter,Tomato,Milk cream	0.027	acceptable	HIGHLY TOXIC	CARBARYL	Meat,Garlic,Onion,Bean,Oil,Milk,Jerimum	0.033	acceptable	HIGHLY TOXIC	0.0341	0.1705
CARBOSULPHAN	Rice,Bean,Papaya	0.058	unacceptable	HIGHLY TOXIC	CARBOSULPHAN	Rice,Bean,Chicken,Vitamilho,Tomato Sauce	0.0612	unacceptable	HIGHLY TOXIC	CARBOSULPHAN	Rice,Bean	0.055	unacceptable	HIGHLY TOXIC	CARBOSULPHAN	Rice,Bean,Chicken,Vitamilho,Tomato,Corn	0.0617	unacceptable	HIGHLY TOXIC	CARBOSULPHAN	Rice,Bean,Egg	0.055	unacceptable	HIGHLY TOXIC	0.05818	0.2909
CYPERMETHRIN	Alho,Arroz,Carne,Cebola,Feijão,Leite,Chuchu,Farinha de mandioca,Mamão	0.2382	acceptable	MODERATELY TOXIC	CYPERMETHRIN	Garlic,Rice,Onion,Bean,Chicken,Lettuce,Cabbage,Vitamilho,Tomato Sauce	0.0487	acceptable	MODERATELY TOXIC	CYPERMETHRIN	Garlic,Rice,Meat,Onion,Bean,Pineapple,Pepper,Cassava flour,Lettuce,Cabbage,Cucumber	0.2667	acceptable	MODERATELY TOXIC	CYPERMETHRIN	Garlic,Rice,Onion,Bean,Chicken,Vitamilho,Tomato,Corn,Milk cream	0.066	acceptable	MODERATELY TOXIC	CYPERMETHRIN	Garlic,Rice,Meat,Milk,Egg,Onion,Cassava flour,Bean,Meat,Milk,Egg,Jerimum,Passion fruit	0.2378	acceptable	MODERATELY TOXIC	0.17148	0.8574
CHLOROTHALONIL	Meat,Onion,Carrot,Milk,Chayote,Cassava flour,Rice,Bean,Papaya	1.3177	acceptable	MODERATELY TOXIC	CHLOROTHALONIL	Rice,Onion,Carrot,Bean,Chicken,Lettuce,Cabbage,Vitamilho,Tomato Sauce,Saffron	0.3331	acceptable	MODERATELY TOXIC	CHLOROTHALONIL	Rice,Meat,Onion,Bean,Pepper,Cassava flour,Lettuce,Cabbage,Cucumber	0.0301	acceptable	MODERATELY TOXIC	CHLOROTHALONIL	Rice,Onion,Carrot,Bean,Chicken,Vitamilho,Tomato,Corn,Milk cream	0.2981	acceptable	MODERATELY TOXIC	CHLOROTHALONIL	Rice,Meat,Onion,Bean,Milk,Jerimum	0.2357	acceptable	MODERATELY TOXIC	0.44294	2.2147
CHLORPYRIPHOS	Bean	0.005	acceptable	MODERATELY TOXIC	CHLORPYRIPHOS	Bean,Chicken,Vitamilho,Tomato Sauce	0.007	acceptable	MODERATELY TOXIC	CHLORPYRIPHOS	Bean	0.005	acceptable	MODERATELY TOXIC	CHLORPYRIPHOS	Bean,Chicken,Vitamilho,Tomato,Corn	0.007	acceptable	MODERATELY TOXIC	CHLORPYRIPHOS	Bean,Egg	0.005	acceptable	MODERATELY TOXIC	0.0058	0.029
DDT	Meat,Milk	0.5	acceptable		DDT	Chicken	0.03	acceptable		DDT	Meat	0.5	acceptable		DDT	Milk cream,Chicken	0.03	acceptable		DDT	Meat,Milk,Egg	0.5002	acceptable		0.31204	1.5602
DITHIOCARBAMATES	Garlic,Rice,Meat,Onion,Carrot,Bean,Milk,Papaya	0.1385	acceptable	EXTREMELY TOXIC	DITHIOCARBAMATES	Garlic,Rice,Onion,Carrot,Bean,Chicken,Lettuce,Cabbage,Vitamilho,Tomato Sauce	0.104	acceptable	EXTREMELY TOXIC	DITHIOCARBAMATES	Garlic,Rice,Meat,Onion,Bean,Pineapple,Pepper,Lettuce,Cabbage,Cucumber	0.085	acceptable	EXTREMELY TOXIC	DITHIOCARBAMATES	Garlic,Rice,Onion,Carrot,Bean,Chicken,Vitamilho,Tomato,Corn,Milk cream	0.084	acceptable	EXTREMELY TOXIC	DITHIOCARBAMATES	Garlic,Rice,Meat,Onion,Bean,Milk,Egg,Jerimum,Passion fruit	0.0755	acceptable	EXTREMELY TOXIC	0.0974	0.487
FENAMIFÓS	Meat,Milk	0.0011	acceptable	EXTREMELY TOXIC	FENAMIFÓS	Chicken,Tomato Sauce	0.002	acceptable	EXTREMELY TOXIC	FENAMIFÓS	Meat	0.001	acceptable	EXTREMELY TOXIC	FENAMIFÓS	Chicken,Tomato,Milk cream	0.003	acceptable	EXTREMELY TOXIC	FENAMIFÓS	Meat,Milk,Egg	0.0011	acceptable	EXTREMELY TOXIC	0.00164	0.0082
FLUTRIAFOL	Garlic,Rice,Meat,Onion,Bean,Milk,Chayote,Cassava flour,Papaya	0.0321	acceptable	MODERATELY TOXIC	FLUTRIAFOL	Garlic,Rice,Onion,Bean,Chicken,Vitamilho,Tomato Sauce,Saffron	0.0215	acceptable	MODERATELY TOXIC	FLUTRIAFOL	Garlic,Rice,Meat,Onion,Bean,Pineapple,Pepper,Cassava flour,Cucumber	0.034	acceptable	MODERATELY TOXIC	FLUTRIAFOL	Garlic,Rice,Onion,Bean,Chicken,Vitamilho,Tomato,Corn,Milk cream	0.0195	acceptable	MODERATELY TOXIC	FLUTRIAFOL	Garlic,Rice,Meat,Milk,Egg,Onion,Cassava flour,Bean,Meat,Milk,Egg,Jerimum,Passion fruit	0.0231	acceptable	MODERATELY TOXIC	0.02604	0.1302
FORMETANATE	Onion,Bean,Papaya	0.0265	acceptable	EXTREMELY TOXIC	FORMETANATE	Garlic,Onion,Bean,Lettuce,Tomato Sauce	0.0262	acceptable	EXTREMELY TOXIC	FORMETANATE	Onion,Bean,Pepper,Lettuce,Cucumber	0.0252	acceptable	EXTREMELY TOXIC	FORMETANATE	Garlic,Onion,Bean,Tomato	0.027	acceptable	EXTREMELY TOXIC	FORMETANATE	Onion,Bean,Jerimum,Passion fruit	0.028	acceptable	EXTREMELY TOXIC	0.02658	0.1329
GLYPHOSATE	Rice,Meat,Carrot,Bean,Milk,Cassava flour,Papaya	0.0213	acceptable	SLIGHTLY TOXIC	GLYPHOSATE	Rice,Carrot,Bean,Chicken,Vitamilho,Saffron,Cashew (pulp)	0.0296	acceptable	SLIGHTLY TOXIC	GLYPHOSATE	Rice,Meat,Bean,Pineapple,Cassava flour	0.0217	acceptable	SLIGHTLY TOXIC	GLYPHOSATE	Rice,Carrot,Bean,Chicken,Vitamilho,Cashew (pulp),Corn,Milk cream	0.0296	acceptable	SLIGHTLY TOXIC	GLYPHOSATE	Rice,Meat,Milk,Egg,Cassava flour,Bean,Meat,Milk,Egg,Passion fruit	0.0182	acceptable	SLIGHTLY TOXIC	0.02408	0.1204
LINDANO	Meat,Milk	0.001	acceptable		LINDANO	Chicken	0.0005	acceptable		LINDANO	Meat	0.001	acceptable		LINDANO	Milk cream,Chicken	0.0005	acceptable		LINDANO	Meat,Milk,Egg	0.001	acceptable		0.0008	0.004
IMIDACLOPRID	Garlic,Rice,Onion,Carrot,Bean,Meat,Milk,Papaya	0.0865	acceptable	SLIGHTLY TOXIC	IMIDACLOPRID	Garlic,Rice,Onion,Carrot,Bean,Chicken,Lettuce,Cabbage,Vitamilho,Tomato Sauce	0.0365	acceptable	SLIGHTLY TOXIC	IMIDACLOPRID	Garlic,Rice,Onion,Bean,Meat,Pineapple,Pepper,Lettuce,Cabbage,Cucumber	0.056	acceptable	SLIGHTLY TOXIC	IMIDACLOPRID	Garlic,Rice,Onion,Carrot,Bean,Chicken,Vitamilho,Tomato,,Corn,Milk cream	0.031	acceptable	SLIGHTLY TOXIC	IMIDACLOPRID	Garlic,Rice,Onion,Bean,Meat,Milk,Egg,Jerimum,Passion fruit	0.041	acceptable	SLIGHTLY TOXIC	0.0502	0.251
MANDIOPROPAMIDE	Garlic,Meat,Onion,Scallion,Milk,Chayote,Papaya	0.0671	acceptable	HIGHLY TOXIC	MANDIOPROPAMIDE	Garlic,Onion,Chicken,Lettuce,Cabbage,Scallion,Tomato Sauce	0.093	acceptable	HIGHLY TOXIC	MANDIOPROPAMIDE	Garlic,Meat,Onion,Pineapple,Lettuce,Cabbage,Cucumber	0.171	acceptable	HIGHLY TOXIC	MANDIOPROPAMIDE	Garlic,Onion,Chicken,Tomato,Milk cream	0.005	acceptable	HIGHLY TOXIC	MANDIOPROPAMIDE	Onion,Garlic,Meat,Milk,Egg,Scallion,Jerimum,Passion fruit	0.0101	acceptable	HIGHLY TOXIC	0.06924	0.3462
METAFLUMIZONE	Milk	0.0001	acceptable	EXTREMELY TOXIC	METAFLUMIZONE	Lettuce,Cabbage,Vitamilho,Tomato Sauce	0.0782	acceptable	EXTREMELY TOXIC	METAFLUMIZONE	Lettuce,Cabbage	0.073	acceptable	EXTREMELY TOXIC	METAFLUMIZONE	Vitamilho,Tomato,Corn,Milk cream	0.0102	acceptable	EXTREMELY TOXIC	METAFLUMIZONE	Milk	0.0001	acceptable	EXTREMELY TOXIC	0.03232	0.1616
METCONAZOLE	Garlic,Onion,Carrot,Bean	0.003	acceptable	EXTREMELY TOXIC	METCONAZOLE	Garlic,Onion,Carrot,Bean,Vitamilho,Tomato Sauce	0.0037	acceptable	EXTREMELY TOXIC	METCONAZOLE	Garlic,Onion,Bean,Pepper	0.0025	acceptable	EXTREMELY TOXIC	METCONAZOLE	Garlic,Onion,Carrot,Bean,Vitamilho,Tomao,Corn	0.0042	acceptable	EXTREMELY TOXIC	METCONAZOLE	Garlic,Onion,Bean	0.0025	acceptable	EXTREMELY TOXIC	0.00318	0.0159
METHOMYL	Rice,Meat,Bean,Milk,Papaya	0.039	acceptable	HIGHLY TOXIC	METHOMYL	Rice,Bean,Chicken,Oil,Cabbage,Butter,Vitamilho,Tomato Sauce	0.0805	acceptable	HIGHLY TOXIC	METHOMYL	Rice,Meat,Bean,Cabbage	0.0685	acceptable	HIGHLY TOXIC	METHOMYL	Rice,Bean,Chicken,Oil,Butter,Vitamilho,Tomato,Corn,Milk cream	0.0605	acceptable	HIGHLY TOXIC	METHOMYL	Rice,Bean,Meat,Milk,Egg,Passion fruit	0.0387	acceptable	HIGHLY TOXIC	0.05744	0.2872
PARAQUAT	Meat,Milk	0.0011	acceptable	EXTREMELY TOXIC	PARAQUAT	Chicken	0.0005	acceptable	EXTREMELY TOXIC	PARAQUAT	Meat	0.001	acceptable	EXTREMELY TOXIC	PARAQUAT	Milk cream,Chicken	0.0005	acceptable	EXTREMELY TOXIC	PARAQUAT	Meat,Milk,Egg	0.0011	acceptable	EXTREMELY TOXIC	0.00084	0.0042
PIRMICARB	Meat,Milk,Bean	0.0061	acceptable	HIGHLY TOXIC	PIRMICARB	Bean,Chicken,Lettuce,Cabbage,Tomato Sauce	0.036	acceptable	HIGHLY TOXIC	PIRMICARB	Meat,Bean,Lettuce,Cabbage,Cucumber	0.026	acceptable	HIGHLY TOXIC	PIRMICARB	Bean,Chicken,Tomato,Milk cream	0.026	acceptable	HIGHLY TOXIC	PIRMICARB	Meat,Milk,Egg,Bean	0.0061	acceptable	HIGHLY TOXIC	0.02004	0.1002
PROPAMOCARB	Meat,Onion,Milk,Chayote,Papaya	0.0811	acceptable	UNLIKELY TO CAUSE ACUTE HARM	PROPAMOCARB	Onion,Chicken,Lettuce,Cabbage,Tomato Sauce	0.101	acceptable	UNLIKELY TO CAUSE ACUTE HARM	PROPAMOCARB	Meat,Onion,Pepper,Lettuce,Cabbage,Cucumber	0.071	acceptable	UNLIKELY TO CAUSE ACUTE HARM	PROPAMOCARB	Onion,Chicken,Tomato,Milk cream	0.061	acceptable	UNLIKELY TO CAUSE ACUTE HARM	PROPAMOCARB	Onion,Meat,Milk,Egg,Jerimum	0.0611	acceptable	UNLIKELY TO CAUSE ACUTE HARM	0.07504	0.3752
TEBUCONAZOLE	Garlic,Rice,Meat,Onion,Carrot,Bean,Milk,Chayote,Cassava flour,Papaya	0.1381	acceptable	EXTREMELY TOXIC	TEBUCONAZOLE	Garlic,Rice,Onion,Carrot,Bean,Chicken,Lettuce,Cabbage,Vitamilho,Tomato Sauce	0.21	acceptable	EXTREMELY TOXIC	TEBUCONAZOLE	Garlic,Rice,Meat,Bean,Onion,Pineapple,Pepper,Cassava flour,Lettuce,Cabbage,Cucumber	0.168	acceptable	EXTREMELY TOXIC	TEBUCONAZOLE	Garlic,Rice,Onion,Carrot,Bean,Chicken,Vitamilho,Tomato,Corn,Milk cream	0.108	acceptable	EXTREMELY TOXIC	TEBUCONAZOLE	Garlic,Rice,Meat,Milk,Egg,Onion,Cassava flour,Bean,Meat,Milk,Egg,Jerimum,Passion fruit	0.0971	acceptable	EXTREMELY TOXIC	0.14424	0.7212
TERBUFÓS	Meat,Milk,Bean	0.0036	acceptable	EXTREMELY TOXIC	TERBUFÓS	Bean,Chicken,Vitamilho	0.008	acceptable	EXTREMELY TOXIC	TERBUFÓS	Meat,Bean	0.0035	acceptable	EXTREMELY TOXIC	TERBUFÓS	Bean,Chicken,Vitamilho,Corn,Milk cream	0.008	acceptable	EXTREMELY TOXIC	TERBUFÓS	Meat,Milk,Egg,Bean	0.0036	acceptable	EXTREMELY TOXIC	0.00534	0.0267
TRIFLURALINE	Garlic,Rice,Onion,Carrot,Bean,Cassava flour,Papaya	0.0059	acceptable	HIGHLY TOXIC	TRIFLURALINE	Garlic,Rice,Onion,Carrot,Bean,Cabbage,Vitamilho,Tomato Sauce	0.007	acceptable	HIGHLY TOXIC	TRIFLURALINE	Garlic,Rice,Onion,Bean,Pepper,Cassava flour,Cabbage	0.0059	acceptable	HIGHLY TOXIC	TRIFLURALINE	Garlic,Rice,Onion,Carrot,Bean,Vitamilho,Tomato,Corn	0.007	acceptable	HIGHLY TOXIC	TRIFLURALINE	Garlic,Rice,Bean,Onion,Cassava flour	0.0054	acceptable	HIGHLY TOXIC	0.00624	0.0312
TRIFLOXISTROBIN	Garlic,Rice,Meat,Onion,Carrot,Bean,Milk,Chayote,Cassava flour,Papaya	0.0272	acceptable	HIGHLY TOXIC	TRIFLOXISTROBIN	Garlic,Rice,Onion,Carrot,Bean,Chicken,Lettuce,Cabbage,Vitamilho,Tomato Sauce	0.057	acceptable	HIGHLY TOXIC	TRIFLOXISTROBIN	Garlic,Rice,Meat,Onion,Bean,Pineapple,Pepper,Cassava flour,Lettuce,Cabbage,Cucumber	0.062	acceptable	HIGHLY TOXIC	TRIFLOXISTROBIN	Garlic,Rice,Onion,Carrot,Bean,Chicken,Vitamilho,Tomato,Corn,Milk cream	0.035	acceptable	HIGHLY TOXIC	TRIFLOXISTROBIN	Meat,Garlic,Rice,Onion,Cassava flour,Bean,Egg,Milk,Jerimum,Passion fruit	0.0283	acceptable	HIGHLY TOXIC	0.0419	0.2095
				mg/kg bw per d
IA	IDA mg/kg bw per d	BODY WEIGHT		QT IDA*PC
2,4 D	0.01	65		0.65
ABAMECTIN	0.002	65		0.13
ACEPHATE	0.0012	65		0.078
ACETAMIPRID	0.024	65		1.56
ALDRIN AND ELDRIN	0.0001	65		0.0065
ATRAZINE	0.02	65		1.3
BIFENTRINE	0.02	65		1.3
CARBARYL	0.003	65		0.195
CARBOSULPHAN	0.00015	65		0.00975
CYPERMETHRIN	0.05	65		3.25
CHLOROTHALONIL	0.03	65		1.95
CHLORPYRIPHOS	0.01	65		0.65
DDT	0.01	65		0.65
DITHIOCARBAMATES	0.004	65		0.26
FENAMIFÓS	0.01	65		0.65
FLUTRIAFOL	0.0008	65		0.052
FORMETANATE	0.01	65		0.65
GLYPHOSATE	0.025	65		1.625
LINDANO	0.5	65		32.5
IMIDACLOPRID	0.005	65		0.325
MANDIOPROPAMIDE	0.05	65		3.25
METAFLUMIZONE	0.03	65		1.95
METCONAZOLE	0.03	65		1.95
METHOMYL	0.048	65		3.12
PARAQUAT	0.02	65		1.3
PIRMICARB	0.004	65		0.26
PROPAMOCARB	0.02	65		1.3
TEBUCONAZOLE	0.1	65		6.5
TERBUFÓS	0.03	65		1.95
TRIFLURALINE	0.0002	65		0.013
TRIFLOXISTROBIN	0.02	65		1.3
TRIFLOXISTROBINA	0.03	65		1.95

## Sheet: WEEK 4
MENU MONDAY					MENU TUESDAY					MENU WEDNESDAY					MENU THURSDAY					MENU FRIDAY
Estimated (average) daily intake of active ingredients of pesticides potentially contained in institutional restaurant menus and the respective toxicological classes.					Estimated (average) daily intake of active ingredients of pesticides potentially contained in institutional restaurant menus and the respective toxicological classes.					Estimated (average) daily intake of active ingredients of pesticides potentially contained in institutional restaurant menus and the respective toxicological classes.					Estimated (average) daily intake of active ingredients of pesticides potentially contained in institutional restaurant menus and the respective toxicological classes.					Estimated (average) daily intake of active ingredients of pesticides potentially contained in institutional restaurant menus and the respective toxicological classes.
IA	FOODS/INGREDIENTS	Average Intake mg/kg/day (Sum of IDMT)	RISK CHARACTERIZATION	TOXICITY	IA	FOODS/INGREDIENTS	Average Intake mg/kg/day (Sum of IDMT)	RISK CHARACTERIZATION	TOXICITY	IA	FOODS/INGREDIENTS	Average Intake mg/kg/day (Sum of IDMT)	RISK CHARACTERIZATION	TOXICITY	IA	FOODS/INGREDIENTS	Average Intake mg/kg/day (Sum of IDMT)	RISK CHARACTERIZATION	TOXICITY	IA	FOODS/INGREDIENTS	Average Intake mg/kg/day (Sum of IDMT)	RISK CHARACTERIZATION	TOXICITY	MEDIA IDTM	SUN IDMT
2,4 D	Meat,Vitamilho,Noodle	0.122	acceptable	SLIGHTLY TOXIC	2,4 D	Rice,Chicken,Soy sauce	0.015	acceptable	SLIGHTLY TOXIC	2,4 D	Rice,Chicken,Vitamilho,Milk cream	0.017	acceptable	SLIGHTLY TOXIC	2,4 D	Rice,Chicken,Soy sauce	0.015	acceptable	SLIGHTLY TOXIC	2,4 D	Rice,Meat,Vitamilho	0.032	acceptable	SLIGHTLY TOXIC	0.0402	0.201
ABAMECTIN	Garlic,Onion,Bean,Vitamilho,Carrot	0.3505	unacceptable	MODERATELY TOXIC	ABAMECTIN	Garlic,Onion,Carrot,Bean,Pepper,Soy sauce,Mango (pulp)	0.3005	unacceptable	MODERATELY TOXIC	ABAMECTIN	Garlic,English potato,Onion,Bean,Papaya,Vitamilho	0.3521	unacceptable	MODERATELY TOXIC	ABAMECTIN	Garlic,Onion,Carrot,Bean,Pepper,Soy sauce	0.3005	unacceptable	MODERATELY TOXIC	ABAMECTIN	Garlic,Onion,Bean,Vitamilho,Carrot	0.3505	unacceptable	MODERATELY TOXIC	0.33082	1.6541
ACEPHATE	Meat,Bean,Vitamilho	0.0062	acceptable	SLIGHTLY TOXIC	ACEPHATE	Paprika,Bean,Chicken,Soy sauce	0.002	acceptable	SLIGHTLY TOXIC	ACEPHATE	Bean,English potato,Chicken,Vitamilho,Milk cream	0.0032	acceptable	SLIGHTLY TOXIC	ACEPHATE	Bean,Paprika,Chicken,Soy sauce	0.002	acceptable	SLIGHTLY TOXIC	ACEPHATE	Meat,Bean,Vitamilho	0.0062	acceptable	SLIGHTLY TOXIC	0.00392	0.0196
ACETAMIPRID	Garlic,Meat,Onion,Bean,Vitamilho,Lettuce,Cabbage	0.074	acceptable	SLIGHTLY TOXIC	ACETAMIPRID	Garlic,Rice,Onion,Bean,Chicken,Pepper,Cabbage,Soy sauce,Mango (pulp)	0.032	acceptable	SLIGHTLY TOXIC	ACETAMIPRID	Garlic,Rice,Onion,Bean,Chicken,English potato,Chayote,Papaya,Vitamilho,Milk cream	0.0415	acceptable	SLIGHTLY TOXIC	ACETAMIPRID	Garlic,Rice,Onion,Bean,Chicken,Pepper,Cabbage,Soy sauce,Lettuce,Guava (pulp)	0.052	acceptable	SLIGHTLY TOXIC	ACETAMIPRID	Garlkic,Rice,Meat,Bean,Onion,Vitamilho,Cashew (pulp),Sweet potato	0.0911	acceptable	SLIGHTLY TOXIC	0.05812	0.2906
ALDRIN AND ELDRIN	Meat	0.02	unacceptable	HIGHLY TOXIC	ALDRIN AND ELDRIN	Chicken	0.02	unacceptable	HIGHLY TOXIC	ALDRIN AND ELDRIN	Chicken,Milk cream	0.02	unacceptable	HIGHLY TOXIC	ALDRIN AND ELDRIN	Chicken	0.02	unacceptable	HIGHLY TOXIC	ALDRIN AND ELDRIN	Meat	0.02	unacceptable	HIGHLY TOXIC	0.02	0.1
ATRAZINE	Vitamilho	0.0025	acceptable	MODERATELY TOXIC	ATRAZINE	Soy sauce	0	acceptable	MODERATELY TOXIC	ATRAZINE	Vitamilho	0.0025	acceptable	MODERATELY TOXIC	ATRAZINE	Soy sauce	0	acceptable	MODERATELY TOXIC	ATRAZINE	Vitamilho	0.0025	acceptable	MODERATELY TOXIC	0.0015	0.0075
BIFENTRINE	Lettuce,Carrot,Cabbage,Meat,Garlic,Onion,Noodle,Bean,Vitamilho,Banana	0.3649	acceptable	SLIGHTLY TOXIC	BIFENTRINE	Carrot,Cabbage,Garlic,Onion,Pepper,Rice,Soy sauce,Bean,Mango (pulp)	0.0906	acceptable	SLIGHTLY TOXIC	BIFENTRINE	Carrot,Garlic,English potato,Onion,Milk cream,Rice,Bean,Vitamilho,Papaya	0.107	acceptable	SLIGHTLY TOXIC	BIFENTRINE	Lettuce,Carrot,Cabbage,Garlic,Onion,Pepper,Rice,Bean,Soy sauce	0.0971	acceptable	SLIGHTLY TOXIC	BIFENTRINE	Garlic,Meat,Bean,Onion,Rice,Carrot,Vitamilho	0.3977	acceptable	SLIGHTLY TOXIC	0.21146	1.0573
CARBARYL	Garlic,Meat,Onion,Bean,Oil,Butter,Noodle,Banana,Cabbage	0.138	acceptable	HIGHLY TOXIC	CARBARYL	Garlic,Onion,Bean,Oil,Cabbage	0.027	acceptable	HIGHLY TOXIC	CARBARYL	Oniom,Garlic,English potato,Bean,Oil,Butter	0.026	acceptable	HIGHLY TOXIC	CARBARYL	Garlic,Onion,Bean,Oil,Cabbage	0.027	acceptable	HIGHLY TOXIC	CARBARYL	Garlic,Meat,Onion,Bean,Oil,Butter	0.03	acceptable	HIGHLY TOXIC	0.0496	0.248
CARBOSULPHAN	Bean,Vitamilho	0.0032	acceptable	HIGHLY TOXIC	CARBOSULPHAN	Rice,Bean,Chicken,Soy sauce,Mango (pulp)	0.06	unacceptable	HIGHLY TOXIC	CARBOSULPHAN	Rice,Bean,English potato,Chicken,Papaya,Vitamilho	0.0642	unacceptable	HIGHLY TOXIC	CARBOSULPHAN	Rice,Bean,Chicken,Soy sauce	0.06	unacceptable	HIGHLY TOXIC	CARBOSULPHAN	Rice,Bean,Vitamilho	0.0557	unacceptable	HIGHLY TOXIC	0.04862	0.2431
CYPERMETHRIN	Garlic,Meat,Onion,Bean,Vitamilho,Noodle,Lettuce,Cabbage	0.3077	acceptable	MODERATELY TOXIC	CYPERMETHRIN	Garlic,Rice,Onion,Bean,Chicken,Cabbage,Soy sauce,Mango (pulp)	0.036	acceptable	MODERATELY TOXIC	CYPERMETHRIN	Garlic,Rice,Onion,Bean,Chicken,English potato,Chayote,Papaya,Vitamilho,Milk cream	0.0477	acceptable	MODERATELY TOXIC	CYPERMETHRIN	Garlic,Rice,Onion,Bean,Chicken,Cabbage,Lettuce,Soy sauce	0.0467	acceptable	MODERATELY TOXIC	CYPERMETHRIN	Garlic,Rice,Onion,Meat,Bean,Vitamilho	0.236	acceptable	MODERATELY TOXIC	0.13482	0.6741
CHLOROTHALONIL	Meat,Onion,Bean,Vitamilho,Carrot,Banana,Lettuce,Cabbage	0.2941	acceptable	MODERATELY TOXIC	CHLOROTHALONIL	Rice,Onion,Carrot,Bean,Chicken,Pepper,Cabbage,Saffron,Soy sauce	0.243	acceptable	MODERATELY TOXIC	CHLOROTHALONIL	Rice,Onion,English potato,Carrot,Bean,Chicken,Chayote,Papaya,Vitamilho,Milk cream	0.7801	acceptable	MODERATELY TOXIC	CHLOROTHALONIL	Rice,Onion,Carrot,Bean,Chicken,Pepper,Cabbage,Lettuce,Soy sauce	0.303	acceptable	MODERATELY TOXIC	CHLOROTHALONIL	Rice,Meat,Bean,Onion,Vitamilho,Carrot,Sweet potato	0.2431	acceptable	MODERATELY TOXIC	0.37266	1.8633
CHLORPYRIPHOS	Bean,Vitamilho,Noodle,Banana	0.0313	acceptable	MODERATELY TOXIC	CHLORPYRIPHOS	Bean,Chicken,Soy sauce	0.006	acceptable	MODERATELY TOXIC	CHLORPYRIPHOS	Bean,English potato,Chicken,Vitamilho	0.017	acceptable	MODERATELY TOXIC	CHLORPYRIPHOS	Bean,Chicken,Soy sauce	0.006	acceptable	MODERATELY TOXIC	CHLORPYRIPHOS	Bean,Vitamilho	0.006	acceptable	MODERATELY TOXIC	0.01326	0.0663
DDT	Meat	0.5	acceptable		DDT	Chicken	0.03	acceptable		DDT	Chicken,Milk cream	0.03	acceptable		DDT	Chicken	0.03	acceptable		DDT	Meat	0.5	acceptable		0.218	1.09
DITHIOCARBAMATES	Garlic,Meat,Onion,Bean,Vitamilho,Carrot,Noodle,Lettuce,Cabbage	0.113	acceptable	EXTREMELY TOXIC	DITHIOCARBAMATES	Garlic,Rice,Onion,Carrot,Bean,Chicken,Pepper,Cabbage,Soy sauce,Mango (pulp)	0.054	acceptable	EXTREMELY TOXIC	DITHIOCARBAMATES	Garlic,Rice,Onion,Bean,English potato,Carrot,Chicken,Papaya,Vitamilho,Milk cream	0.144	acceptable	EXTREMELY TOXIC	DITHIOCARBAMATES	Garlic,Rice,Onion,Carrot,Bean,Chicken,Pepper,Cabbage,Lettuce,Soy sauce	0.084	acceptable	EXTREMELY TOXIC	DITHIOCARBAMATES	Garlic,Rice,Onion,Meat,Bean,Vitamilho,Carrot	0.048	acceptable	EXTREMELY TOXIC	0.0886	0.443
FENAMIFÓS	Meat,Banana	0.004	acceptable	EXTREMELY TOXIC	FENAMIFÓS	Chicken	0.001	acceptable	EXTREMELY TOXIC	FENAMIFÓS	English potato,Milk cream	0.001	acceptable	EXTREMELY TOXIC	FENAMIFÓS	Chicken	0.001	acceptable	EXTREMELY TOXIC	FENAMIFÓS	Meat	0.001	acceptable	EXTREMELY TOXIC	0.0016	0.008
FLUTRIAFOL	Garlic,Meat,Onion,Bean,Vitamilho,Noodle,Banana	0.024	acceptable	MODERATELY TOXIC	FLUTRIAFOL	Garlic,Rice,Onion,Bean,Chicken,Pepper,Saffron,Soy sauce,Mango (pulp)	0.011	acceptable	MODERATELY TOXIC	FLUTRIAFOL	Garlic,Rice,English potato,Onion,Bean,Chicken,Chayote,Papaya,Vitamilho,Milk cream	0.0305	acceptable	MODERATELY TOXIC	FLUTRIAFOL	Rice,Garlic,Onion,Bean,Chicken,Pepper,Soy sauce	0.011	acceptable	MODERATELY TOXIC	FLUTRIAFOL	Garlic,Rice,Onion,Meat,Bean,Vitamilho,Sweet potato	0.0145	acceptable	MODERATELY TOXIC	0.0182	0.091
FORMETANATE	Onion,Bean,Lettuce	0.0252	acceptable	EXTREMELY TOXIC	FORMETANATE	Garlic,Onion,Bean,Pepper,Mango (pulp)	0.025	acceptable	EXTREMELY TOXIC	FORMETANATE	Onion,Garlic,English potato,Bean,Papaya	0.027	acceptable	EXTREMELY TOXIC	FORMETANATE	Garlic,Onion,Bean,Pepper,Lettuce	0.025	acceptable	EXTREMELY TOXIC	FORMETANATE	Onion,Bean	0.025	acceptable	EXTREMELY TOXIC	0.02544	0.1272
GLYPHOSATE	Meat,Bean,Vitamilho,Carrot,Banana	0.0182	acceptable	SLIGHTLY TOXIC	GLYPHOSATE	Rice,Carrot,Bean,Chicken,Pepper,Saffron,Soy sauce,Mango (pulp)	0.0176	acceptable	SLIGHTLY TOXIC	GLYPHOSATE	Rice,Bean,Chicken,Papaya,Vitamilho,Milk cream	0.0305	acceptable	SLIGHTLY TOXIC	GLYPHOSATE	Rice,Carrot,Bean,Chicken,Soy sauce,Guava (pulp)	0.0196	acceptable	SLIGHTLY TOXIC	GLYPHOSATE	Rice,Meat,Bean,Vitamilho,Cashew (pulp),Carrot,Sweet potato	0.0296	acceptable	SLIGHTLY TOXIC	0.0231	0.1155
LINDANO	Meat	0.001	acceptable		LINDANO	Chicken	0.0005	acceptable		LINDANO	Chicken,Milk cream	0.0005	acceptable		LINDANO	Chicken	0.0005	acceptable		LINDANO	Meat	0.001	acceptable		0.0007	0.0035
IMIDACLOPRID	Garlic,Onion,Bean,Meat,Vitamilho,Carrot,Banana,Lettuce,Cabbage	0.0325	acceptable	SLIGHTLY TOXIC	IMIDACLOPRID	Garlic,Rice,Onion,Carrot,Bean,Chicken,Pepper,Cabbage,Soy sauce,Mango (pulp)	0.0215	acceptable	SLIGHTLY TOXIC	IMIDACLOPRID	Garlic,Rice,Onion,Bean,Chicken,English potato,Papaya,Vitamilho,Milk cream	0.0875	acceptable	SLIGHTLY TOXIC	IMIDACLOPRID	Garlic,Rice,Onion,Carrot,Bean,Chicken,Pepper,Cabbage,Lettuce,Soy sauce,Guava (pulp)	0.0275	acceptable	SLIGHTLY TOXIC	IMIDACLOPRID	Garlic,Rice,Onion,Meat,Bean,Vitamilho,Carrot	0.0295	acceptable	SLIGHTLY TOXIC	0.0397	0.1985
MANDIOPROPAMIDE	Meat,Garlic,Onion,Lettuce,Cabbage	0.091	acceptable	HIGHLY TOXIC	MANDIOPROPAMIDE	Garlic,Onion,Chicken,Cabbage,Scallion,Mango (pulp)	0.061	acceptable	HIGHLY TOXIC	MANDIOPROPAMIDE	Onion,Garlic,English potato,Chicken,Chayote,Papaya,Milk cream	0.0671	acceptable	HIGHLY TOXIC	MANDIOPROPAMIDE	Garlic,Onion,Chicken,Cabbage,Lettuce	0.091	acceptable	HIGHLY TOXIC	MANDIOPROPAMIDE	Garlic,Onion,Meat	0.001	acceptable	HIGHLY TOXIC	0.06222	0.3111
METAFLUMIZONE	Vitamilho,Meat,Lettuce,Cabbage	0.1412	acceptable	EXTREMELY TOXIC	METAFLUMIZONE	Cabbage,Soy sauce	0.003	acceptable	EXTREMELY TOXIC	METAFLUMIZONE	English potato,Vitamilho,Milk cream	0.0004	acceptable	EXTREMELY TOXIC	METAFLUMIZONE	Cabbage,Lettuce,Soy sauce	0.073	acceptable	EXTREMELY TOXIC	METAFLUMIZONE	Vitamilho	0.0002	acceptable	EXTREMELY TOXIC	0.04356	0.2178
METCONAZOLE	Garlic,Onion,Bean,Vitamilho,Carrot	0.0032	acceptable	EXTREMELY TOXIC	METCONAZOLE	Garlic,Onion,Carrot,Bean,Pepper,Soy sauce	0.003	acceptable	EXTREMELY TOXIC	METCONAZOLE	Onion,Garlic,English potato,Bean,Vitamilho	0.0032	acceptable	EXTREMELY TOXIC	METCONAZOLE	Garlic,Onion,Carrot,Bean,Pepper,Soy sauce	0.003	acceptable	EXTREMELY TOXIC	METCONAZOLE	Garlic,Onion,Bean,Vitamilho,Carrot	0.0032	acceptable	EXTREMELY TOXIC	0.00312	0.0156
METHOMYL	Meat,Bean,Vitamilho,Noodle,Cabbage	0.1345	acceptable	HIGHLY TOXIC	METHOMYL	Rice,Bean,Chicken,Oil,Cabbage,Soy sauce,Mango (pulp)	0.0695	acceptable	HIGHLY TOXIC	METHOMYL	Rice,Bean,English potato,Chicken,Oil,Papaya,Butter,Vitamilho,Milk cream	0.0433	acceptable	HIGHLY TOXIC	METHOMYL	Rice,Bean,Chicken,Oil,Cabbage,Soy sauce	0.0695	acceptable	HIGHLY TOXIC	METHOMYL	Rice,Meat,Bean,Vitamilho	0.0395	acceptable	HIGHLY TOXIC	0.07126	0.3563
PARAQUAT	Meat	0.001	acceptable	EXTREMELY TOXIC	PARAQUAT	Chicken	0.0005	acceptable	EXTREMELY TOXIC	PARAQUAT	Chicken,Milk cream	0.0005	acceptable	EXTREMELY TOXIC	PARAQUAT	Chicken	0.0005	acceptable	EXTREMELY TOXIC	PARAQUAT	Meat	0.001	acceptable	EXTREMELY TOXIC	0.0007	0.0035
PIRMICARB	Meat,Bean,Lettuce,Cabbage	0.026	acceptable	HIGHLY TOXIC	PIRMICARB	Cabbage,Bean,Chicken	0.016	acceptable	HIGHLY TOXIC	PIRMICARB	Bean,English potato,Chicken,Milk cream	0.0065	acceptable	HIGHLY TOXIC	PIRMICARB	Bean,Chicken,Cabbage,Lettuce	0.026	acceptable	HIGHLY TOXIC	PIRMICARB	Meat,Bean	0.006	acceptable	HIGHLY TOXIC	0.0161	0.0805
PROPAMOCARB	Meat,Onion,Lettuce,Cabbage	0.071	acceptable	UNLIKELY TO CAUSE ACUTE HARM	PROPAMOCARB	Onion,Chicken,Pepper,Cabbage	0.031	acceptable	UNLIKELY TO CAUSE ACUTE HARM	PROPAMOCARB	Onion,English potato,Chicken,Chayote,Papaya,Milk cream	0.086	acceptable	UNLIKELY TO CAUSE ACUTE HARM	PROPAMOCARB	Onion,Chicken,Pepper,Cabbage,Lettuce	0.071	acceptable	UNLIKELY TO CAUSE ACUTE HARM	PROPAMOCARB	Meat,Onion	0.001	acceptable	UNLIKELY TO CAUSE ACUTE HARM	0.052	0.26
TEBUCONAZOLE	Garlic,Meat,Onion,Bean,Vitamilho,Carrot,Noodle,Banana,Lettuce,Cabbage	0.0845	acceptable	EXTREMELY TOXIC	TEBUCONAZOLE	Garlic,Rice,Onion,Carrot,Bean,Chicken,Pepper,Cabbage,Soy sauce,Mango (pulp)	0.121	acceptable	EXTREMELY TOXIC	TEBUCONAZOLE	Garlic,Rice,Onion,Bean,Chicken,English potato,Chayote,Papaya,Vitamilho,Milk cream	0.132	acceptable	EXTREMELY TOXIC	TEBUCONAZOLE	Garlic,Rice,Onion,Carrot,Bean,Chicken,Pepper,Cabbage,Soy sauce,Lettuce,Guava (pulp)	0.157	acceptable	EXTREMELY TOXIC	TEBUCONAZOLE	Garlic,Rice,Onion,Meat,Bean,Vitamilho,Carrot	0.098	acceptable	EXTREMELY TOXIC	0.1185	0.5925
TERBUFÓS	Meat,Bean,Vitamilho,Banana	0.0135	acceptable	EXTREMELY TOXIC	TERBUFÓS	Bean,Chicken	0.0075	acceptable	EXTREMELY TOXIC	TERBUFÓS	Bean,Chicken,Vitamilho,Milk cream	0.008	acceptable	EXTREMELY TOXIC	TERBUFÓS	Bean,Chicken	0.0075	acceptable	EXTREMELY TOXIC	TERBUFÓS	Meat,Bean,Vitamilho	0.004	acceptable	EXTREMELY TOXIC	0.0081	0.0405
TRIFLURALINE	Garlic,Onion,Bean,Vitamilho,Carrot,Cabbage	0.004	acceptable	HIGHLY TOXIC	TRIFLURALINE	Garlic,Rice,Onion,Carrot,Bean,Pepper,Cabbage,Soy sauce	0.006	acceptable	HIGHLY TOXIC	TRIFLURALINE	Garlic,Rice,Onion,Bean,Vitamilho	0.0055	acceptable	HIGHLY TOXIC	TRIFLURALINE	Garlic,Rice,Onion,Carrot,Bean,Pepper,Cabbage,Soy sauce	0.006	acceptable	HIGHLY TOXIC	TRIFLURALINE	Garlic,Rice,Onion,Bean,Vitamilho,Carrot	0.006	acceptable	HIGHLY TOXIC	0.0055	0.0275
TRIFLOXISTROBIN	Garlic,Meat,Onion,Bean,Vitamilho,Carrot,Noodle,Banana,Lettuce,Cabbage	0.0505	acceptable	HIGHLY TOXIC	TRIFLOXISTROBIN	Garlic,Rice,Onion,Carrot,Bean,Chicken,Pepper,Cabbage,Soy sauce,Mango (pulp)	0.0315	acceptable	HIGHLY TOXIC	TRIFLOXISTROBIN	Garlic,Rice,Onion,Bean,Chicken,Chayote,Papaya,Vitamilho,Milk cream	0.028	acceptable	HIGHLY TOXIC	TRIFLOXISTROBIN	Garlic,Rice,Onion,Carrot,Bean,Chicken,Pepper,Cabbage,Soy sauce,Lettuce,Guava (pulp)	0.052	acceptable	HIGHLY TOXIC	TRIFLOXISTROBIN	Garlic,Rice,Onion,Bean,Vitamilho,Carrot,Meat	0.022	acceptable	HIGHLY TOXIC	0.0368	0.184
				mg/kg bw per d
IA	IDA mg/kg bw per d	BODY WEIGHT		QT IDA*PC
2,4 D	0.01	65		0.65
ABAMECTIN	0.002	65		0.13
ACEPHATE	0.0012	65		0.078
ACETAMIPRID	0.024	65		1.56
ALDRIN AND ELDRIN	0.0001	65		0.0065
ATRAZINE	0.02	65		1.3
BIFENTRINE	0.02	65		1.3
CARBARYL	0.003	65		0.195
CARBOSULPHAN	0.00015	65		0.00975
CYPERMETHRIN	0.05	65		3.25
CHLOROTHALONIL	0.03	65		1.95
CHLORPYRIPHOS	0.01	65		0.65
DDT	0.01	65		0.65
DITHIOCARBAMATES	0.004	65		0.26
FENAMIFÓS	0.01	65		0.65
FLUTRIAFOL	0.0008	65		0.052
FORMETANATE	0.01	65		0.65
GLYPHOSATE	0.025	65		1.625
LINDANO	0.5	65		32.5
IMIDACLOPRID	0.005	65		0.325
MANDIOPROPAMIDE	0.05	65		3.25
METAFLUMIZONE	0.03	65		1.95
METCONAZOLE	0.03	65		1.95
METHOMYL	0.048	65		3.12
PARAQUAT	0.02	65		1.3
PIRMICARB	0.004	65		0.26
PROPAMOCARB	0.02	65		1.3
TEBUCONAZOLE	0.1	65		6.5
TERBUFÓS	0.03	65		1.95
TRIFLURALINE	0.0002	65		0.013
TRIFLOXISTROBIN	0.02	65		1.3
TRIFLOXISTROBINA	0.03	65		1.95
