# Supplementary material for: Risk assessment of pesticide residues ingestion in food offered by institutional restaurant menus
Source: PLoS One. 2024 Dec 18;19(12):e0313836. doi: 10.1371/journal.pone.0313836 (PMC11654986; doi:10.1371/journal.pone.0313836)
Supplement: S1 File — (ZIP) [file pone.0313836.s003.zip › Institutional Restaurant 5 (IR 5).xlsx]

## Sheet: WEEK 1
MONDAY MENU					TUESDAY MENU					WEDNESDAY MENU					THURSDAY MENU					FRIDAY MENU
Estimated daily (average) intake of active ingredients of pesticides potentially contained in institutional restaurant menus and the respective toxicological classes.					Estimated daily (average) intake of active ingredients of pesticides potentially contained in institutional restaurant menus and the respective toxicological classes.					Estimated daily (average) intake of active ingredients of pesticides potentially contained in institutional restaurant menus and the respective toxicological classes.					Estimated daily (average) intake of active ingredients of pesticides potentially contained in institutional restaurant menus and the respective toxicological classes.					Estimated daily (average) intake of active ingredients of pesticides potentially contained in institutional restaurant menus and the respective toxicological classes.
AI	FOOD/INGREDIENTS	Average intake mg/kg/dia (Sum of TMDI)	Risk characterization	Toxicity	AI	FOOD/INGREDIENTS	Average intake mg/kg/dia (Sum of TMDI)	Risk characterization	Toxicity	AI	FOOD/INGREDIENTS	Average intake mg/kg/dia (Sum of TMDI)	Risk characterization	Toxicity	AI	FOOD/INGREDIENTS	Average intake mg/kg/dia (Sum of TMDI)	Risk characterization	Toxicity	AI	FOOD/INGREDIENTS	Average intake mg/kg/dia (Sum of TMDI)	Risk characterization	Toxicity	AVERAGE TMDI	SUM TMDI
2,4 D	Chicken,Brown rice,Soybeans	0.018	Acceptable	SLIGHTLY TOXIC	2,4 D	Rice, Meat	0.038	Acceptable	SLIGHTLY TOXIC	2,4 D	Chicken thigh,Rice	0.016	Acceptable	SLIGHTLY TOXIC	2,4 D	Rice, Meat	0.038	Acceptable	SLIGHTLY TOXIC	2,4 D	Rice, Corn, Milk, Milk Milk Cream, Mozzarella Cheese	0.0109	Acceptable	SLIGHTLY TOXIC	0.02418	0.1209
ABAMECTIN	Onion,Garlic,Black beans,Tomato sauce,Carrot,Green beans,Soybeans	0.4516	Unacceptable	MODERATELY TOXIC	ABAMECTIN	Onion, Garlic, Black beans, Carrot, Watermelon, Mango (pulp)	0.4026	Unacceptable	MODERATELY TOXIC	ABAMECTIN	Tomato,Pepper,Onion,Garlic,Beans,Cucumber,Carrot	0.4052	Unacceptable	MODERATELY TOXIC	ABAMECTIN	Onion, Garlic, Beans, Carrot, Tomato	0.4011	Unacceptable	MODERATELY TOXIC	ABAMECTIN	Tomato, Bell Pepper, Onion, Garlic, Beans, Cucumber, Coconut, Corn	0.3057	Unacceptable	MODERATELY TOXIC	0.39324	1.9662
ACEPHATE	Chicken,Black beans,Tomato sauce,Soybeans	0.004	Acceptable	SLIGHTLY TOXIC	ACEPHATE	Black beans, Paprika, Meat	0.0083	Acceptable	SLIGHTLY TOXIC	ACEPHATE	Tomato,Chicken thigh,Beans	0.003	Acceptable	SLIGHTLY TOXIC	ACEPHATE	Beans, Paprika, Meat, Cumin, Tomato	0.0089	Acceptable	SLIGHTLY TOXIC	ACEPHATE	Tomato, Beans, Corn, Milk, Milk Milk Cream, Mozzarella Cheese	0.0034	Acceptable	SLIGHTLY TOXIC	0.00552	0.0276
ACETAMIPRID	Onion,Chicken,Garlic,Brown rice,Black beans,Squash,Manioc flour,Tomato sauce,Cauliflower,Green beans,Soybeans	0.0678	Acceptable	SLIGHTLY TOXIC	ACETAMIPRID	Onion, Garlic, Rice, Black beans, Pumpkin, Cauliflower, Kale, Cabbage, Watermelon, Mango (pulp), Meat	0.1411	Acceptable	SLIGHTLY TOXIC	ACETAMIPRID	Lettuce,Tomato,Pepper,Onion,Chicken thigh,Garlic,Rice,Beans,Squash,Cucumber,Sweet potato,Guava (pulp)	0.2259	Acceptable	SLIGHTLY TOXIC	ACETAMIPRID	Onion, Garlic, Rice, Beans, Pumpkin, Meat, Lettuce, Beetroot, Tomato, Cassava	0.1313	Acceptable	SLIGHTLY TOXIC	ACETAMIPRID	Tomato, Bell Pepper, Onion, Garlic, Rice, Beans, Pumpkin, Cucumber, Cashew (pulp), Corn, Milk, Milk Milk Cream, Mozzarella Cheese	0.2298	Acceptable	SLIGHTLY TOXIC	0.15918	0.7959
ALDRIN AND ELDRIN	Chicken	0.03	Unacceptable	HIGHLY TOXIC	ALDRIN AND ELDRIN	Meat	0.03	Unacceptable	HIGHLY TOXIC	ALDRIN AND ELDRIN	Chicken thigh	0.032	Unacceptable	HIGHLY TOXIC	ALDRIN AND ELDRIN	Meat	0.03	Unacceptable	HIGHLY TOXIC	ALDRIN AND ELDRIN	Milk, Milk Milk Cream, Mozzarella Cheese	0.0005	Acceptable	HIGHLY TOXIC	0.0245	0.1225
ATRAZINE	Soybeans	0.0002	Acceptable	MODERATELY TOXIC	ATRAZINE		0	Acceptable	MODERATELY TOXIC	ATRAZINE		0	Acceptable	MODERATELY TOXIC	ATRAZINE		0	Acceptable	MODERATELY TOXIC	ATRAZINE	Corn	0.0025	Acceptable	MODERATELY TOXIC	0.00054	0.0027
BIFENTHRIN	Cauliflower,Green beans,Carrot,Tomato sauce,Garlic,Onion,Black beans,Squash,Tomato sauce,Oil,Cauliflower	0.0829	Acceptable	SLIGHTLY TOXIC	BIFENTHRIN	Cauliflower,Cauliflower,Cabbage,Carrot,Meat,Garlic,Onion,Black beans,Rice,Mango (pulp)	0.8343	Acceptable	SLIGHTLY TOXIC	BIFENTHRIN	Lettuce, Tomato, Onion, Pepper, Cucumber, Garlic, Carrot, Beans, Rice	0.1063	Acceptable	SLIGHTLY TOXIC	BIFENTHRIN	Lettuce, Carrot, Tomato, Onion, Meat, Rice, Beans, Garlic, Banana, Acerola (pulp)	0.8336	Acceptable	SLIGHTLY TOXIC	BIFENTHRIN	Cucumber, Tomato, Bell Pepper, Onion, Milk, Coconut, Garlic, Beans, Rice, Corn, Milk Milk Cream, Mozzarella Cheese	0.135	Acceptable	SLIGHTLY TOXIC	0.39842	1.9921
CARBARYL	Chicken,Brown rice,Black beans,Tomato sauce,Orange,Soybeans	0.0346	Acceptable	HIGHLY TOXIC	CARBARYL	Onion,Garlic,Black beans,Squash,Oil,Cauliflower,Cabbage,Meat	0.0441	Acceptable	HIGHLY TOXIC	CARBARYL	Tomato, Onion, Garlic, Beans, Pumpkin, Oil, Cucumber	0.0312	Acceptable	HIGHLY TOXIC	CARBARYL	Onion, Garlic, Beans, Pumpkin, Oil, Meat, Tomato, Banana	0.0465	Acceptable	HIGHLY TOXIC	CARBARYL	Tomato, Onion, Garlic, Beans, Pumpkin, Oil, Cucumber, Milk, Milk Milk Cream, Cheese mozzarella	0.0357	Acceptable	HIGHLY TOXIC	0.03842	0.1921
CARBOSSULFAN	Chicken,Onion,Garlic,Brown rice,Black beans,Squash,Manioc flour,Tomato sauce,Cauliflower tomato,Cauliflower,Green beans,Soybeans	0.0684	Unacceptable	HIGHLY TOXIC	CARBOSSULFAN	Rice,Black beans,Meat	0.0515	Unacceptable	HIGHLY TOXIC	CARBOSSULFAN	Tomato, Chicken Thigh, Rice, Beans	0.0535	Unacceptable	HIGHLY TOXIC	CARBOSSULFAN	Rice, Beans, Meat, Tomato	0.053	Unacceptable	HIGHLY TOXIC	CARBOSSULFAN	Tomato,Rice,Beans,Orange,Coconut,Corn	0.0593	Unacceptable	HIGHLY TOXIC	0.05714	0.2857
CYPERMETHRIN	Chicken,Onion,Brown rice,Black beans,Squash,Manioc flour,Tomato sauce,Carrot,Cauliflower,Soybeans	0.132	Acceptable	MODERATELY TOXIC	CYPERMETHRIN	Onion,Garlic,Rice,Black beans,Squash,Cauliflower,Cabbage,Yam,Watermelon,Mango (pulp),Meat	0.393	Acceptable	MODERATELY TOXIC	CYPERMETHRIN	Chicken Thigh, Lettuce, Tomato, Pepper, Onion, Garlic, Rice, Beans, Pumpkin, Cucumber	0.0797	Acceptable	MODERATELY TOXIC	CYPERMETHRIN	Onion, Garlic, Rice, Beans, Pumpkin, Meat, Lettuce, Beetroot, Tomato, Cassava, Acerola (pulp)	0.4395	Acceptable	MODERATELY TOXIC	CYPERMETHRIN	Tomato,Pepper,Onion,Garlic,Rice,Beans,Squash,Cucumber,Corn,Milk, Milk Milk Cream,Mozzarella cheese	0.0685	Acceptable	MODERATELY TOXIC	0.22254	1.1127
CHLOROTHALONIL	Chicken,Beans,Tomato sauce,Soybeans	0.3836	Acceptable	MODERATELY TOXIC	CHLOROTHALONIL	Onion,Rice,Black beans,Squash,Carrot,Cauliflower,Cabbage,Yam,Watermelon,Meat	0.82	Acceptable	MODERATELY TOXIC	CHLOROTHALONIL	Chicken Thigh, Lettuce, Tomato, Pepper, Onion, Rice, Beans, Pumpkin, Cucumber, Carrot, Sweet Potato	0.8076	Acceptable	MODERATELY TOXIC	CHLOROTHALONIL	Onion,Rice,Beans,Squash,Carrot,Meat,Lettuce,Beetroot,Tomato,Manioc,Banana	0.52	Acceptable	MODERATELY TOXIC	CHLOROTHALONIL	Tomato,Pepper,Onion,Rice,Beans,Squash,Cucumber,Corn,Milk, Milk Milk Cream,Mozzarella cheese	0.7114	Acceptable	MODERATELY TOXIC	0.64852	3.2426
CHLORPYRIFOS	Chicken	0.0358	Acceptable	MODERATELY TOXIC	CHLORPYRIFOS	Beans	0.004	Acceptable	MODERATELY TOXIC	CHLORPYRIFOS	Chicken Thigh, Tomato, Beans	0.0206	Acceptable	MODERATELY TOXIC	CHLORPYRIFOS	Beans,Tomato,Banana	0.0194	Acceptable	MODERATELY TOXIC	CHLORPYRIFOS	Tomato,Beans,Corn	0.02	Acceptable	MODERATELY TOXIC	0.01996	0.0998
DDT	Chicken,Onion,Garlic,Brown rice,Black beans,Squash,Tomato sauce,Carrot,Cauliflower,Soybeans	0.0048	Acceptable		DDT	Meat	0.75	Unacceptable		DDT	Chicken Thigh	0.0048	Acceptable		DDT	Meat	0.75	Unacceptable		DDT	Milk, Milk Milk Cream,Mozzarella cheese	0.0014	Acceptable		0.3022	1.511
DITHIOCARBAMATES	Chicken,Tomato sauce	0.2246	Acceptable	EXTREMELY TOXIC	DITHIOCARBAMATES	Onion,Garlic,Rice,Black beans,Squash,Carrot,Cauliflower,Cabbage,Watermelon,Mango (pulp),Meat	0.2545	Acceptable	EXTREMELY TOXIC	DITHIOCARBAMATES	Chicken Thigh, Lettuce, Tomato, Pepper, Onion, Garlic, Rice, Beans, Pumpkin, Cucumber, Carrot	0.4336	Unacceptable	EXTREMELY TOXIC	DITHIOCARBAMATES	Onion,Garlic,Rice,Beans,Squash,Carrot,Meat,Lettuce,Beetroot,Tomato	0.193	Acceptable	EXTREMELY TOXIC	DITHIOCARBAMATES	Tomato, Pepper, Onion, Garlic, Rice, Beans, Pumpkin, Cucumber, Corn, Milk, Milk Cream, Mozzarella cheese	0.4005	Unacceptable	EXTREMELY TOXIC	0.30124	1.5062
FENAMIPHOS	Chicken,Onion,Brown rice,Black beans,Squash,Manioc flour,Tomato sauce,Green beans,Soybeans	0.0076	Acceptable	EXTREMELY TOXIC	FENAMIPHOS	Meat	0.0015	Acceptable	EXTREMELY TOXIC	FENAMIPHOS	Chicken Thigh, Tomato	0.0046	Acceptable	EXTREMELY TOXIC	FENAMIPHOS	Meat,Tomato,Banana	0.0085	Acceptable	EXTREMELY TOXIC	FENAMIPHOS	Tomato, Potato, Milk, Milk Cream, Mozzarella cheese	0.0095	Acceptable	EXTREMELY TOXIC	0.00634	0.0317
FLUTRIAFOL	Onion,Garlic,Black beans,Squash,Tomato sauce	0.0526	Unacceptable	MODERATELY TOXIC	FLUTRIAFOL	Onion,Rice,Black beans,Squash,Yam,Watermelon,Mango (pulp),Meat	0.131	Unacceptable	MODERATELY TOXIC	FLUTRIAFOL	Thigh Chicken,Tomato,Pepper,Onion,Rice,Beans,Squash,Cucumber,Sweet potato	0.0706	Unacceptable	MODERATELY TOXIC	FLUTRIAFOL	Onion,Rice,Beans,Squash,Meat,Beetroot,Tomato,Manioc,Banana	0.057	Unacceptable	MODERATELY TOXIC	FLUTRIAFOL	Tomato, Pepper, Onion, Garlic, Rice, Beans, Pumpkin, Cucumber, Potato, Corn, Milk, Milk Cream, Mozzarella cheese	0.0664	Unacceptable	MODERATELY TOXIC	0.07552	0.3776
FORMETANATE	Chicken,Brown rice,Black beans,Squash,Tomato sauce,Carrot,Soybeans	0.034	Acceptable	EXTREMELY TOXIC	FORMETANATE	Onion,Garlic,Black beans,Squash,Watermelon,Mango (pulp)	0.0796	Acceptable	EXTREMELY TOXIC	FORMETANATE	Lettuce,Tomato,Pepper,Onion,Garlic,Beans,Squash,Cucumber	0.1922	Acceptable	EXTREMELY TOXIC	FORMETANATE	Onion,Garlic,Beans,Squash,Lettuce,Tomato	0.0312	Acceptable	EXTREMELY TOXIC	FORMETANATE	Tomato, Pepper, Onion, Garlic, Rice, Beans, Pumpkin, Cucumber, Potato	0.195	Acceptable	EXTREMELY TOXIC	0.1064	0.532
GLYPHOSATE	Chicken	0.0189	Acceptable	SLIGHTLY TOXIC	GLYPHOSATE	Rice,Black beans,Carrot,Yam,Mango (pulp),Meat	0.0278	Acceptable	SLIGHTLY TOXIC	GLYPHOSATE	Chicken thigh,Rice,Beans,Carrot,Sweet potato,Guava (pulp)	0.0323	Acceptable	SLIGHTLY TOXIC	GLYPHOSATE	Rice,Beans,Carrot,Meat,Beetroot,Manioc,Banana	0.0196	Acceptable	SLIGHTLY TOXIC	GLYPHOSATE	Rice, Beans, Coconut, Cashew (pulp), Corn, Milk, Milk Cream, Mozzarella cheese	0.0395	Acceptable	SLIGHTLY TOXIC	0.02762	0.1381
LINDANE	Chicken,Onion,Garlic,Brown rice,Beans black, pumpkin, tomato sauce, carrot, cauliflower, soybean	0.0008	Acceptable		LINDANE	Meat	0.0015	Acceptable		LINDANE	Chicken thigh	0.0008	Acceptable		LINDANE	Meat	0.0015	Acceptable		LINDANE	Milk, Milk Cream, Mozzarella cheese	0	Acceptable		0.00092	0.0046
IMIDACLOPRID	Chicken, onion, garlic, pumpkin, tomato sauce, cauliflower	0.0865	Acceptable	SLIGHTLY TOXIC	IMIDACLOPRID	Onion, Garlic, Rice, Black beans, Pumpkin, Carrot, Cauliflower, Cabbage, Watermelon, Mango (pulp), Meat	0.2243	Acceptable	SLIGHTLY TOXIC	IMIDACLOPRID	Chicken thigh, Lettuce, Tomato, Pepper, Onion, Garlic, Rice, Beans, Pumpkin, Cucumber, Carrot, Guava (pulp)	0.107	Acceptable	SLIGHTLY TOXIC	IMIDACLOPRID	Onion, Garlic, Rice, Beans, Pumpkin, Carrot, Meat, Lettuce, Tomato, Banana	0.0738	Acceptable	SLIGHTLY TOXIC	IMIDACLOPRID	Tomato, Pepper, Onion, Garlic, Rice, Beans, Pumpkin, Cucumber, Potato English,Corn,Milk,Milk Cream,Mozzarella Cheese	0.1373	Acceptable	SLIGHTLY TOXIC	0.12578	0.6289
MANDIOPROPAMID	Tomato sauce, cauliflower, lemon, orange, soybean	0.3046	Acceptable	HIGHLY TOXIC	MANDIOPROPAMID	Onion, Garlic, Pumpkin, Cauliflower, Cabbage, Watermelon, Mango (pulp), Meat	0.0125	Acceptable	HIGHLY TOXIC	MANDIOPROPAMID	Chicken thigh, Lettuce, Tomato, Pepper, Onion, Garlic, Beans, Carrot	0.0616	Acceptable	HIGHLY TOXIC	MANDIOPROPAMID	Onion, Garlic, Pumpkin, Meat, Lettuce, Tomato	0.0585	Acceptable	HIGHLY TOXIC	MANDIOPROPAMID	Tomato,Onion,Garlic,Squash,Cucumber,Potato,Milk,Milk Cream,Mozzarella Cheese	0.0315	Acceptable	HIGHLY TOXIC	0.09374	0.4687
METAFLUMIZONE	Onion, garlic, black beans, tomato sauce, carrot, green beans, soybean	0.435	Acceptable	EXTREMELY TOXIC	METAFLUMIZONE	Cauliflower, Cabbage, Watermelon, Meat	0.1015	Acceptable	EXTREMELY TOXIC	METAFLUMIZONE	Lettuce, Tomato	0.085	Acceptable	EXTREMELY TOXIC	METAFLUMIZONE	Meat, Lettuce, Tomato	0.0865	Acceptable	EXTREMELY TOXIC	METAFLUMIZONE	Tomato,Lemon,Orange,Potato,Corn,Milk,Milk Cream,Mozzarella Cheese	0.4073	Acceptable	EXTREMELY TOXIC	0.22306	1.1153
METCONAZOLE	Chicken, oil, brown rice, black beans, tomato sauce, carrot, green beans, soybean	0.014	Acceptable	EXTREMELY TOXIC	METCONAZOLE	Onion, Garlic, Black beans, Carrot, Watermelon	0.0145	Acceptable	EXTREMELY TOXIC	METCONAZOLE	Tomato, Pepper, Onion, Garlic, Beans, Carrot	0.019	Acceptable	EXTREMELY TOXIC	METCONAZOLE	Onion, Garlic, Beans, Carrot, Tomato	0.011	Acceptable	EXTREMELY TOXIC	METCONAZOLE	Tomato,Pepper,Onion,Garlic,Beans,Potato,Corn	0.0207	Acceptable	EXTREMELY TOXIC	0.01584	0.0792
METHOMYL	Chicken, black beans, tomato sauce, carrot, green beans, soybean	0.0972	Acceptable	HIGHLY TOXIC	METHOMYL	Oil, Rice, Black beans, Cabbage, Watermelon, Mango (pulp), Meat	0.1553	Acceptable	HIGHLY TOXIC	METHOMYL	Tomato, Chicken thigh, Oil, Rice, Beans	0.0652	Acceptable	HIGHLY TOXIC	METHOMYL	Oil, Rice, Beans, Meat, Tomato, Acerola (pulp)	1.1135	Acceptable	HIGHLY TOXIC	METHOMYL	Tomato,Oil,Rice,Beans,Coconut,Potato,Corn,Milk,Milk Cream,Mozzarella Cheese	0.0709	Acceptable	HIGHLY TOXIC	0.30042	1.5021
PARAQUAT	Chicken, black beans, tomato sauce, carrot, green beans, soybean	0.0008	Acceptable	EXTREMELY TOXIC	PARAQUAT	Meat	0.0015	Acceptable	EXTREMELY TOXIC	PARAQUAT	Chicken thigh	0.0008	Acceptable	EXTREMELY TOXIC	PARAQUAT	Meat	0.0015	Acceptable	EXTREMELY TOXIC	PARAQUAT	Milk,Milk Cream,Mozzarella Cheese	0.0005	Acceptable	EXTREMELY TOXIC	0.00102	0.0051
PIRIMICARB	Chicken, black beans, tomato sauce, carrot, green beans, soybean	0.0956	Acceptable	HIGHLY TOXIC	PIRIMICARB	Black beans, Cauliflower, Cabbage, Cabbage, Meat	0.1055	Acceptable	HIGHLY TOXIC	PIRIMICARB	Chicken thigh, Lettuce, Tomato, Beans, Cucumber	0.0556	Acceptable	HIGHLY TOXIC	PIRIMICARB	Beans, Meat, Lettuce, Tomato	0.0455	Acceptable	HIGHLY TOXIC	PIRIMICARB	Tomato,Beans,Cucumber,Potato,Milk,Milk Cream,Mozzarella Cheese	0.0479	Acceptable	HIGHLY TOXIC	0.07002	0.3501
PROPAMOCARB	Chicken, black beans, tomato sauce, carrot, green beans, soybean	0.3216	Acceptable	UNLIKELY TO CAUSE ACUTE HARM	PROPAMOCARB	Onion, Pumpkin, Cauliflower, Cabbage, Cabbage, Watermelon, Meat	0.4515	Acceptable	UNLIKELY TO CAUSE ACUTE HARM	PROPAMOCARB	Chicken thigh, Lettuce, Tomato, Pepper, Onion, Garlic, Rice, Beans, Pumpkin, Cucumber	0.3616	Acceptable	UNLIKELY TO CAUSE ACUTE HARM	PROPAMOCARB	Onion, Pumpkin, Meat, Lettuce, Tomato	0.1815	Acceptable	UNLIKELY TO CAUSE ACUTE HARM	PROPAMOCARB	Tomato,Pepper,Onion,Squash,Cucumber,Potato,Milk,Milk Cream,Cheese mozzarella	0.3509	Acceptable	UNLIKELY TO CAUSE ACUTE HARM	0.33342	1.6671
TEBUCONAZOLE	Chicken, black beans, tomato sauce, carrot, green beans, soybean	0.257	Acceptable	EXTREMELY TOXIC	TEBUCONAZOLE	Onion, Garlic, Rice, Beans black, pumpkin, carrot, cauliflower, cabbage, yam, watermelon, mango (pulp), meat	0.3845	Acceptable	EXTREMELY TOXIC	TEBUCONAZOLE	Chicken thigh, Lettuce, Tomato, Pepper, Onion, Garlic, Rice, Beans, Pumpkin, Cucumber, Carrot, Guava (pulp)	0.194	Acceptable	EXTREMELY TOXIC	TEBUCONAZOLE	Onion, Garlic, Rice, Beans, Pumpkin, Carrot, Meat, Lettuce, Tomato	0.2278	Acceptable	EXTREMELY TOXIC	TEBUCONAZOLE	Tomato, Pepper, Onion, Garlic, Rice, Beans, Pumpkin, Cucumber, Orange, Coconut, Potato, Corn, Milk, Milk Cream, Mozzarella cheese	0.186	Acceptable	EXTREMELY TOXIC	0.24986	1.2493
TERBUFOS	Onion, garlic, brown rice, black beans, pumpkin, manioc flour, tomato sauce, carrot, green beans, soybean	0.012	Acceptable	EXTREMELY TOXIC	TERBUFOS	black beans, meat	0.0035	Acceptable	EXTREMELY TOXIC	TERBUFOS	Chicken thigh, Beans	0.01	Acceptable	EXTREMELY TOXIC	TERBUFOS	Beet, Garlic, Tomato, Cassava, Banana, Acerola (pulp)	0.0055	Acceptable	EXTREMELY TOXIC	TERBUFOS	Beans, Corn, Milk, Milk Cream, Mozzarella cheese	0.0034	Acceptable	EXTREMELY TOXIC	0.00688	0.0344
TRIFLURALIN	Orange, soybean	0.0138	Acceptable	HIGHLY TOXIC	TRIFLURALIN	onion, garlic, rice, black beans, carrot, cauliflower, cabbage	0.0105	Acceptable	HIGHLY TOXIC	TRIFLURALIN	Tomato, Pepper, Onion, Garlic, Rice, Beans, Carrot	0.0125	Acceptable	HIGHLY TOXIC	TRIFLURALIN	Beans, Meat, Banana	0.0101	Acceptable	HIGHLY TOXIC	TRIFLURALIN	Tomato, Pepper, Onion, Garlic, Rice, Beans, Corn	0.0115	Acceptable	HIGHLY TOXIC	0.01168	0.0584
TRIFLOXYSTROBIN	Chicken, black beans, garlic, rice Wholegrain,Black beans,Manioc flour,Tomato sauce,Carrot,Cauliflower,Green beans,Soybeans	0.0844	Acceptable	HIGHLY TOXIC	TRIFLOXYSTROBIN	onion, garlic, rice, black beans, pumpkin, carrot, cauliflower, cabbage, yam, watermelon, mango (pulp), meat	0.1229	Acceptable	HIGHLY TOXIC	TRIFLOXYSTROBIN	Olive oil, Chicken thigh, Lettuce, Tomato, Pepper, Onion, Garlic, Rice, Beans, Pumpkin, Cucumber, Carrot, Guava (pulp)	0.0863	Acceptable	HIGHLY TOXIC	TRIFLOXYSTROBIN	Onion, Garlic, Rice, Beans, Carrot, Tomato, Cassava	0.1009	Acceptable	HIGHLY TOXIC	TRIFLOXYSTROBIN	Olive oil, Tomato, Pepper, Onion, Garlic, Rice, Beans, Pumpkin, Cucumber, Coconut, Potato, Corn, Milk, Milk Cream, Mozzarella cheese	0.0585	Acceptable	HIGHLY TOXIC	0.0906	0.453
							5.6008					3.5785					5.4982					3.6214			3.65978	18.2989
				mg/kg bw per d
AI	ADI mg/kg bw per d	BODY WEIGHT		ADI AMOUNT * BW
2,4 D	0.01	65		0.65
ABAMECTIN	0.002	65		0.13
ACEPHATE	0.0012	65		0.078
ACETAMIPRID	0.024	65		1.56
ALDRIN AND ELDRIN	0.0001	65		0.0065
ATRAZINE	0.02	65		1.3
BIFENTHRIN	0.02	65		1.3
CARBARYL	0.003	65		0.195
CARBOSSULFAN	0.00015	65		0.00975
CYPERMETHRIN	0.05	65		3.25
CHLOROTHALONIL	0.03	65		1.95
CHLORPYRIFOS	0.01	65		0.65
DDT	0.01	65		0.65
PARAQUAT DICHLORIDE	0.004	65		0.26
DITHIOCARBAMATES	0.01	65		0.65
FENAMIPHOS	0.0008	65		0.052
FLUTRIAFOL	0.01	65		0.65
FORMETANATE	0.025	65		1.625
GLYPHOSATE	0.5	65		32.5
LINDANE	0.005	65		0.325
IMIDACLOPRID	0.05	65		3.25
MANDIOPROPAMID	0.03	65		1.95
METAFLUMIZONE	0.03	65		1.95
METCONAZOLE	0.048	65		3.12
METHOMYL	0.02	65		1.3
PARAQUAT	0.004	65		0.26
PIRIMICARB	0.02	65		1.3
PROPAMOCARB	0.1	65		6.5
TEBUCONAZOLE	0.03	65		1.95
TERBUFOS	0.0002	65		0.013
TRIFLURALIN	0.02	65		1.3
TRIFLOXYSTROBIN	0.03	65		1.95

## Sheet: WEEK 2
MONDAY MENU					TUESDAY MENU					WEDNESDAY MENU					THURSDAY MENU					FRIDAY MENU
Estimated daily (average) intake of active ingredients of pesticides potentially contained in institutional restaurant menus and the respective toxicological classes.					Estimated daily (average) intake of active ingredients of pesticides potentially contained in institutional restaurant menus and the respective toxicological classes.					Estimated daily (average) intake of active ingredients of pesticides potentially contained in institutional restaurant menus and the respective toxicological classes.					Estimated daily (average) intake of active ingredients of pesticides potentially contained in institutional restaurant menus and the respective toxicological classes.					Estimated daily (average) intake of active ingredients of pesticides potentially contained in institutional restaurant menus and the respective toxicological classes.
AI	FOOD/INGREDIENTS	Average intake mg/kg/dia (Sum of TMDI)	Risk characterization	Toxicity	AI	FOOD/INGREDIENTS	Average intake mg/kg/dia (Sum of TMDI)	Risk characterization	Toxicity	AI	FOOD/INGREDIENTS	Average intake mg/kg/dia (Sum of TMDI)	Risk characterization	Toxicity	AI	FOOD/INGREDIENTS	Average intake mg/kg/dia (Sum of TMDI)	Risk characterization	Toxicity	AI	FOOD/INGREDIENTS	Average intake mg/kg/dia (Sum of TMDI)	Risk characterization	Toxicity	AVERAGE TMDI	SUM TMDI
2,4 D	Chicken, Mayonnaise, Sour cream, Butter	0.0085	Acceptable	SLIGHTLY TOXIC	2,4 D	Rice, Sun-dried meat, Butter	0.0381	Acceptable	SLIGHTLY TOXIC	2,4 D	Chicken, Brown rice	0.016	Acceptable	SLIGHTLY TOXIC	2,4 D	Rice, Corn, Milk, Cream	0.0106	Acceptable	SLIGHTLY TOXIC	2,4 D	Chicken, Soy Sauce, Pasta, Honey, Dulce de leche	0.1092	Acceptable	SLIGHTLY TOXIC	0.03648	0.1824
ABAMECTIN	Onion, Garlic, Beans, Tomato, Cucumber, Ketchup, Watermelon, Mango (pulp)	0.2521	Unacceptable	MODERATELY TOXIC	ABAMECTIN	Onion, Garlic, Beans, Cucumber, Tomato, Pepper, Grape (pulp)	0.6052	Unacceptable	MODERATELY TOXIC	ABAMECTIN	Onion, Garlic, Black beans, Tomato paste, Carrot, Tomato	0.4017	Unacceptable	MODERATELY TOXIC	ABAMECTIN	Tomato, Bell Pepper, Onion, Garlic, Beans, Coconut, Corn, Carrot	0.4556	Unacceptable	MODERATELY TOXIC	ABAMECTIN	Onion, Soy Sauce, Garlic, Beans, Apple, Cucumber, Carrot, Honey	0.4013	Unacceptable	MODERATELY TOXIC	0.42318	2.1159
ACEPHATE	Chicken, Beans, Tomato, Ketchup, Mango (pulp), Mayonnaise, Sour cream, Butter	0.02	Acceptable	SLIGHTLY TOXIC	ACEPHATE	Beans, Sun-dried meat, Tomato, Butter	0.0091	Acceptable	SLIGHTLY TOXIC	ACEPHATE	Chicken, Black beans, Tomato paste, Tomato, Paprika	0.0042	Acceptable	SLIGHTLY TOXIC	ACEPHATE	Tomato, Beans, Corn, Milk, Cream	0.0028	Acceptable	SLIGHTLY TOXIC	ACEPHATE	Soy Sauce, Chicken, Beans, Honey, Dulce de leche	0.003	Acceptable	SLIGHTLY TOXIC	0.00782	0.0391
ACETAMIPRID	Onion, Chicken, Garlic, Rice, Beans, Pumpkin, Cassava flour, Cauliflower, Tomato, Cucumber, Ketchup, Mustard, Beetroot, Watermelon, Mango (pulp), Mayonnaise, Sour cream, Butter	0.0937	Acceptable	SLIGHTLY TOXIC	ACETAMIPRID	Onion, Garlic, Rice, Beans, Pumpkin, Cauliflower, Sun-dried meat, Cucumber, Tomato, Pepper, Cassava flour, Grape (pulp), Butter	0.2295	Acceptable	SLIGHTLY TOXIC	ACETAMIPRID	Onion, Chicken, Garlic, Brown rice, Black beans, Pumpkin, Cassava flour, Tomato paste, Tomato, Chard, Lettuce, Beetroot	0.1067	Acceptable	SLIGHTLY TOXIC	ACETAMIPRID	Tomato, Bell Pepper, Onion, Garlic, Rice, Beans, Pumpkin, Cashew (pulp), Corn, Milk, Cream, Cabbage, Kale, Cassava flour, Pineapple	0.2305	Acceptable	SLIGHTLY TOXIC	ACETAMIPRID	Lettuce, Onion, Soy Sauce, Chicken, Garlic, Beans, Pumpkin, Apple, Cucumber, Beetroot, Honey, Sweet Potato, Dulce de leche	0.0636	Acceptable	SLIGHTLY TOXIC	0.1448	0.724
ALDRIN AND ELDRIN	Chicken, Mayonnaise, Sour cream, Butter	0.0342	Unacceptable	HIGHLY TOXIC	ALDRIN AND ELDRIN	Sun-dried meat, Butter	0.0301	Unacceptable	HIGHLY TOXIC	ALDRIN AND ELDRIN	Chicken	0.032	Unacceptable	HIGHLY TOXIC	ALDRIN AND ELDRIN	Milk, Cream	0.0003	Acceptable	HIGHLY TOXIC	ALDRIN AND ELDRIN	Chicken, Honey, Dulce de leche	0.0321	Unacceptable	HIGHLY TOXIC	0.02574	0.1287
ATRAZINE		0	Acceptable	MODERATELY TOXIC	ATRAZINE		0	Acceptable	MODERATELY TOXIC	ATRAZINE		0	Acceptable	MODERATELY TOXIC	ATRAZINE	Pineapple, Corn	0.0035	Acceptable	MODERATELY TOXIC	ATRAZINE	Soy Sauce Honey	0.0001	Acceptable	MODERATELY TOXIC	0.00072	0.0036
BIFENTHRIN	Cauliflower,Tomato,Cucumber,Onion,Garlic,Ketchup,Cream,Beans,Rice,Butter,Watermelon,Mango (pulp)	0.0953	Acceptable	SLIGHTLY TOXIC	BIFENTHRIN	Cucumber, Tomato, Onion, Cauliflower, Meat, Garlic, Pepper, Butter, Rice, Beans, Banana	0.5514	Acceptable	SLIGHTLY TOXIC	BIFENTHRIN	Lettuce, Chard, Onion, Tomato, Tomato paste, Garlic, Black beans, Brown rice, Carrot, Banana, Acerola (pulp)	0.0878	Acceptable	SLIGHTLY TOXIC	BIFENTHRIN	Cabbage, Kale, Carrot, Tomato, Onion, Pepper, Cream, Milk, Coconut, Beans, Garlic, Rice, Corn, Pineapple	0.1133	Acceptable	SLIGHTLY TOXIC	BIFENTHRIN	Lettuce, Cucumber, Carrot, Soy Sauce, Honey, Garlic, Onion, Beans, Pasta, Dulce de leche, Acerola (pulp)	0.0601	Acceptable	SLIGHTLY TOXIC	0.18158	0.9079
CARBARYL	Onion,Garlic,Beans,Squash,Cauliflower,Tomato,Cucumber,Ketchup,Cream,Butter	0.0323	Acceptable	HIGHLY TOXIC	CARBARYL	Onion, Garlic, Beans, Pumpkin, Oil, Cauliflower, Sun-dried meat, Cucumber, Tomato, Margarine, Banana, Butter	0.0498	Acceptable	HIGHLY TOXIC	CARBARYL	Onion, Garlic, Black beans, Pumpkin, Tomato paste, Oil, Tomato, Banana	0.045	Acceptable	HIGHLY TOXIC	CARBARYL	Tomato, Onion, Garlic, Beans, Pumpkin, Oil, Milk, Cream, Cabbage, Pineapple	0.067	Acceptable	HIGHLY TOXIC	CARBARYL	Onion, Pasta, Beans, Pumpkin, Oil, Apple, Cucumber, Honey, Dulce de leche	0.1872	Acceptable	HIGHLY TOXIC	0.07626	0.3813
CARBOSSULFAN	Chicken,Rice,Beans,Tomato,Ketchup,Mango (pulp),Mayonnaise	0.059	Unacceptable	HIGHLY TOXIC	CARBOSSULFAN	Rice, Beans, Sun-dried meat, Tomato, Grape (pulp)	0.193	Unacceptable	HIGHLY TOXIC	CARBOSSULFAN	Chicken, Brown rice, Black beans, Tomato paste, Tomato	0.0565	Unacceptable	HIGHLY TOXIC	CARBOSSULFAN	Tomato, Rice, Beans, Coconut, Corn	0.0463	Unacceptable	HIGHLY TOXIC	CARBOSSULFAN	Soy Sauce, Chicken, Beans	0.0102	Unacceptable	HIGHLY TOXIC	0.073	0.365
CYPERMETHRIN	Chicken,Onion,Garlic,Rice,Beans,Squash,Cassava flour,Cauliflower,Tomato,Cucumber,Ketchup,Mustard,Beetroot,Watermelon,Mango (pulp),Mayonnaise,Cream,Butter	0.1601	Acceptable	MODERATELY TOXIC	CYPERMETHRIN	Onion, Garlic, Rice, Beans, Pumpkin, Cauliflower, Sun-dried meat, Cucumber, Tomato, Pepper, Cassava flour, Grape (pulp), Butter	0.5781	Acceptable	MODERATELY TOXIC	CYPERMETHRIN	Chicken, Onion, Garlic, Brown rice, Black beans, Pumpkin, Cassava flour, Tomato paste, Tomato, Chard, Lettuce, Beetroot, Acerola (pulp)	0.2129	Acceptable	MODERATELY TOXIC	CYPERMETHRIN	Tomato, Pepper, Onion, Garlic, Rice, Beans, Pumpkin, Corn, Milk, Cream, Cabbage, Cassava flour, Pineapple	0.109	Acceptable	MODERATELY TOXIC	CYPERMETHRIN	Chicken, Lettuce, Onion, Soy Sauce, Garlic, Pasta, Beans, Pumpkin, Cucumber, Beetroot, Honey, Acerola (pulp), Dulce de leche	0.2055	Acceptable	MODERATELY TOXIC	0.25312	1.2656
CHLOROTHALONIL	Chicken,Onion,Rice,Beans,Squash,Cassava flour,Cauliflower,Tomato,Cucumber,Ketchup,Mustard,Beetroot,Watermelon,Mango (pulp),Mayonnaise,Cream,Butter cassava,Cauliflower,Tomato,Cucumber,Ketchup,Beetroot,Watermelon,Sour cream,Butter	0.8577	Acceptable	MODERATELY TOXIC	CHLOROTHALONIL	Onion, Rice, Beans, Pumpkin, Cauliflower, Sun-dried meat, Cucumber, Tomato, Pepper, Cassava flour, Banana, Grape (pulp), Butter	0.8531	Acceptable	MODERATELY TOXIC	CHLOROTHALONIL	Chicken, Onion, Brown rice, Black beans, Pumpkin, Cassava flour, Tomato paste, Carrot, Tomato, Lettuce, Banana	0.6866	Acceptable	MODERATELY TOXIC	CHLOROTHALONIL	Tomato, Pepper, Onion, Rice, Beans, Pumpkin, Corn, Milk, Cream, Cabbage, Kale, Carrot, Saffron, Cassava flour	0.7723	Acceptable	MODERATELY TOXIC	CHLOROTHALONIL	Chicken, Lettuce, Onion, Soy Sauce, Beans, Pumpkin, Apple, Cucumber, Beetroot, Carrot, Sweet Potato	0.2696	Acceptable	MODERATELY TOXIC	0.68786	3.4393
CHLORPYRIFOS	Chicken,Beans,Tomato,Ketchup,Mayonnaise	0.0258	Acceptable	MODERATELY TOXIC	CHLORPYRIFOS	Beans, Tomato, Banana	0.0194	Acceptable	MODERATELY TOXIC	CHLORPYRIFOS	Chicken, Beans, Tomato paste, Tomato, Banana	0.051	Acceptable	MODERATELY TOXIC	CHLORPYRIFOS	Tomato, Beans, Corn	0.02	Acceptable	MODERATELY TOXIC	CHLORPYRIFOS	Chicken, Soy Sauce, Pasta, Beans, Apple, Honey	0.0607	Acceptable	MODERATELY TOXIC	0.03538	0.1769
DDT	Chicken,Mayonnaise,Sour cream,Butter	0.0074	Acceptable		DDT	Meat sun-dried, butter	0.7502	Unacceptable		DDT	Chicken	0.0048	Acceptable		DDT	Milk, Cream	0.0012	Acceptable		DDT	Chicken, Honey, Dulce de leche	0.0052	Acceptable		0.15376	0.7688
DITHIOCARBAMATES	Chicken,Onion,Garlic,Rice,Beans,Squash,Cauliflower,Tomato,Cucumber,Ketchup,Beetroot,Watermelon,Mango (pulp),Mayonnaise,Sour cream,Butter	0.3081	Unacceptable	EXTREMELY TOXIC	DITHIOCARBAMATES	Onion, garlic, rice, beans, pumpkin, cauliflower, sun-dried meat, cucumber, tomato, bell pepper, grape (pulp), butter	0.556	Unacceptable	EXTREMELY TOXIC	DITHIOCARBAMATES	Chicken, Onion, Garlic, Brown rice, Black beans, Pumpkin, Tomato paste, Carrot, Tomato, Lettuce, Beetroot	0.2996	Unacceptable	EXTREMELY TOXIC	DITHIOCARBAMATES	Tomato, Pepper, Onion, Garlic, Rice, Beans, Pumpkin, Corn, Milk, Cream, Cabbage, Carrot, Pineapple	0.478	Unacceptable	EXTREMELY TOXIC	DITHIOCARBAMATES	Chicken, Lettuce, Onion, Soy Sauce, Garlic, Pasta, Beans, Pumpkin, Apple, Cucumber, Beetroot, Carrot, Honey, Dulce de leche	0.2336	Acceptable	EXTREMELY TOXIC	0.37506	1.8753
FENAMIPHOS	Chicken,Tomato,Ketchup,Mayonnaise,Sour cream,Butter	0.006	Acceptable	EXTREMELY TOXIC	FENAMIPHOS	sun-dried meat, tomato, banana, butter	0.0086	Acceptable	EXTREMELY TOXIC	FENAMIPHOS	Chicken, Tomato paste, Tomato, Banana	0.0146	Acceptable	EXTREMELY TOXIC	FENAMIPHOS	Tomato, Milk, Cream	0.0033	Acceptable	EXTREMELY TOXIC	FENAMIPHOS	Chicken, Honey, Dulce de leche	0.0017	Acceptable	EXTREMELY TOXIC	0.00684	0.0342
FLUTRIAFOL	Chicken,Onion,Rice,Beans,Squash,Cassava flour,Tomato,Cucumber,Ketchup,Beetroot,Watermelon,Mango (pulp),Mayonnaise,Sour cream,Butter milk,Butter	0.1371	Unacceptable	MODERATELY TOXIC	FLUTRIAFOL	Onion, garlic, beans, pumpkin, sun-dried meat, cucumber, tomato, bell pepper, manioc flour, banana, butter	0.0781	Unacceptable	MODERATELY TOXIC	FLUTRIAFOL	Chicken, Onion, Brown rice, Black beans, Pumpkin, Cassava flour, Tomato paste, Tomato, Beetroot, Banana	0.0756	Unacceptable	MODERATELY TOXIC	FLUTRIAFOL	Tomato, Pepper, Onion, Garlic, Rice, Beans, Pumpkin, Corn, Milk, Cream, Saffron, Cassava flour, Pineapple	0.0871	Unacceptable	MODERATELY TOXIC	FLUTRIAFOL	Chicken, Onion, Soy Sauce, Pasta, Beans, Pumpkin, Apple, Cucumber, Beetroot, Honey, Sweet Potato, Dulce de leche	0.0431	Acceptable	MODERATELY TOXIC	0.0842	0.421
FORMETANATE	Onion,Garlic,Beans,Squash,Tomato,Cucumber,Ketchup,Watermelon,Mango (pulp)	0.0846	Acceptable	EXTREMELY TOXIC	FORMETANATE	Onion, garlic, beans, pumpkin, cauliflower, sun-dried meat, cucumber, tomato, bell pepper, manioc flour, banana, butter	1.242	Unacceptable	EXTREMELY TOXIC	FORMETANATE	Onion, Garlic, Black beans, Pumpkin, Tomato paste, Tomato, Lettuce	0.0362	Acceptable	EXTREMELY TOXIC	FORMETANATE	Tomato, Pepper, Onion, Garlic, Beans, Pumpkin	0.191	Acceptable	EXTREMELY TOXIC	FORMETANATE	Lettuce, Onion, Garlic, Beans, Pumpkin, Cucumber, Honey	0.0292	Acceptable	EXTREMELY TOXIC	0.3166	1.583
GLYPHOSATE	Chicken,Rice,Beans,Tassava flour,Beetroot,Mango (pulp),Mayonnaise,Cream,Butter	0.0291	Acceptable	SLIGHTLY TOXIC	GLYPHOSATE	sun-dried meat, butter	0.1592	Acceptable	SLIGHTLY TOXIC	GLYPHOSATE	Chicken, Brown rice, Black beans, Cassava flour, Carrot, Beetroot, Banana	0.0197	Acceptable	SLIGHTLY TOXIC	GLYPHOSATE	Rice, Beans, Coconut, Cashew (pulp), Corn, Milk, Cream, Carrot, Saffron, Cassava flour, Pineapple	0.0437	Acceptable	SLIGHTLY TOXIC	GLYPHOSATE	Chicken, Soy Sauce, Beans, Apple, Beetroot, Carrot, Honey, Sweet Potato, Dulce de leche	0.0176	Acceptable	SLIGHTLY TOXIC	0.05386	0.2693
LINDANE	Chicken,Mayonnaise,Cream,Butter	0.0008	Acceptable		LINDANE	Onion, garlic, beans, pumpkin, cauliflower, sun-dried meat, cucumber, tomato, bell pepper, manioc flour, banana, grape (pulp),Butter	0.0015	Acceptable		LINDANE	Chicken	0.0008	Acceptable		LINDANE	Milk, Cream	0	Acceptable		LINDANE	Chicken, Honey, Dulce de leche	0.0008	Acceptable		0.00078	0.0039
IMIDACLOPRID	Chicken,Onion,Garlic,Rice,Beans,Squash,Cauliflower,Tomato,Cucumber,Ketchup,Watermelon,Mango (pulp),Mayonnaise,Cream,Butter	0.0034	Acceptable	SLIGHTLY TOXIC	IMIDACLOPRID	Onion,Garlic,Squash,Cauliflower,Sun-dried meat,Cucumber,Tomato,Grape (pulp),Butter	0.1968	Acceptable	SLIGHTLY TOXIC	IMIDACLOPRID	Chicken, Onion, Garlic, Brown rice, Black beans, Pumpkin, Tomato paste, Carrot, Tomato, Lettuce, Banana	0.092	Acceptable	SLIGHTLY TOXIC	IMIDACLOPRID	Tomato, Pepper, Onion, Garlic, Rice, Beans, Pumpkin, Corn, Milk, Cream, Cabbage, Kale, Carrot, Pineapple	0.2103	Acceptable	SLIGHTLY TOXIC	IMIDACLOPRID	Chicken, Lettuce, Onion, Soy Sauce, Garlic, Beans, Pumpkin, Cucumber, Carrot, Honey, Dulce de leche	0.04	Acceptable	SLIGHTLY TOXIC	0.1085	0.5425
MANDIOPROPAMID	Chicken,Onion,Garlic,Rice,Beans,Squash,Cauliflower,Tomato,Cucumber,Ketchup,Mustard,Watermelon,Mango (pulp),Mayonnaise,Cream,Butter milk,Butter	0.4731	Acceptable	HIGHLY TOXIC	MANDIOPROPAMID	Cauliflower,Sun-dried meat,Tomato,Grape (pulp),Butter	0.3716	Acceptable	HIGHLY TOXIC	MANDIOPROPAMID	Chicken, Onion, Garlic, Pumpkin, Tomato paste, Tomato, Chard, Lettuce	0.1306	Acceptable	HIGHLY TOXIC	MANDIOPROPAMID	Tomato, Onion, Garlic, Pumpkin, Milk, Cream, Cabbage, Kale, Pineapple	0.6376	Acceptable	HIGHLY TOXIC	MANDIOPROPAMID	Chicken, Lettuce, Onion, Garlic, Pumpkin, Cucumber, Honey, Dulce de leche	0.0558	Acceptable	HIGHLY TOXIC	0.33374	1.6687
METAFLUMIZONE	Cauliflower,Tomato,Ketchup,Mustard,Watermelon,Sour cream,Butter	0.0993	Acceptable	EXTREMELY TOXIC	METAFLUMIZONE	Onion,Garlic,Beans,Tomato,Pepper,Grape (pulp)	0.2776	Acceptable	EXTREMELY TOXIC	METAFLUMIZONE	Tomato paste, Tomato, Chard, Lettuce	0.255	Acceptable	EXTREMELY TOXIC	METAFLUMIZONE	Tomato, Lemon, Corn, Milk, Cream, Cabbage, Kale	0.0368	Acceptable	EXTREMELY TOXIC	METAFLUMIZONE	Lettuce, Soy Sauce, Apple, Lemon, Honey, Dulce de leche	0.1092	Acceptable	EXTREMELY TOXIC	0.15558	0.7779
METCONAZOLE	Onion,Garlic,Beans,Tomato,Ketchup,Watermelon	0.015	Acceptable	EXTREMELY TOXIC	METCONAZOLE	Oil,Rice,Beans,Sun-dried meat,Tomato,Margarine,Butter	0.0875	Acceptable	EXTREMELY TOXIC	METCONAZOLE	Onion, Garlic, Black beans, Tomato paste, Carrot, Tomato	0.014	Acceptable	EXTREMELY TOXIC	METCONAZOLE	Tomato, Pepper, Onion, Garlic, Beans, Corn, Carrot	0.0192	Acceptable	EXTREMELY TOXIC	METCONAZOLE	Onion, Soy Sauce, Garlic, Beans, Carrot, Honey	0.01	Acceptable	EXTREMELY TOXIC	0.02914	0.1457
METHOMYL	Chicken,Rice,Beans,Tomato,Ketchup,Watermelon,Mango (pulp),Mayonnaise,Sour cream,Butter	0.076	Acceptable	HIGHLY TOXIC	METHOMYL	Sun-dried meat,Butter	0.0657	Acceptable	HIGHLY TOXIC	METHOMYL	Chicken, Oil, Brown rice, Black beans, Tomato paste, Tomato, Acerola (pulp)	1.1752	Acceptable	HIGHLY TOXIC	METHOMYL	Tomato, Oil, Rice, Beans, Coconut, Corn, Milk, Cream, Cabbage, Kale	0.2743	Acceptable	HIGHLY TOXIC	METHOMYL	Chicken, Soy Sauce, Oil, Beans, Honey, Acerola (pulp), Dulce de leche	1.0586	Acceptable	HIGHLY TOXIC	0.52996	2.6498
PARAQUAT	Chicken,Mayonnaise,Sour cream,Butter	0.0011	Acceptable	EXTREMELY TOXIC	PARAQUAT	Beans,Cauliflower,Sun-dried meat,Cucumber,Tomato,Butter	0.0016	Acceptable	EXTREMELY TOXIC	PARAQUAT	Chicken	0.0008	Acceptable	EXTREMELY TOXIC	PARAQUAT	Milk, Cream	0.0003	Acceptable	EXTREMELY TOXIC	PARAQUAT	Chicken, Dulce de leche	0.0009	Acceptable	EXTREMELY TOXIC	0.00094	0.0047
PIRIMICARB	Chicken,Beans,Cauliflower,Tomato,Cucumber,Ketchup,Mayonnaise,Sour cream,Butter	0.0861	Acceptable	HIGHLY TOXIC	PIRIMICARB	Onion,Garlic,Rice,Beans,Squash,Cauliflower,Sun-dried meat,Cucumber,Tomato,Pepper,Butter	0.0756	Acceptable	HIGHLY TOXIC	PIRIMICARB	Chicken, Black beans, Tomato paste, Tomato, Lettuce	0.1056	Acceptable	HIGHLY TOXIC	PIRIMICARB	Tomato,Beans,Milk,Cream,Cabbage,Kale	0.1046	Acceptable	HIGHLY TOXIC	PIRIMICARB	Chicken, Lettuce, Beans, Cucumber, Honey, Dulce de leche	0.0258	Acceptable	HIGHLY TOXIC	0.07954	0.3977
PROPAMOCARB	Chicken,Onion,Squash,Cauliflower,Tomato,Cucumber,Ketchup,Watermelon,Mayonnaise,Sour cream,Butter	0.3821	Acceptable	UNLIKELY TO CAUSE ACUTE HARM	PROPAMOCARB	Onion,Garlic,Rice,Beans,Squash,Cauliflower,Sun-dried meat,Cucumber,Tomato,Pepper,Butter	0.4116	Acceptable	UNLIKELY TO CAUSE ACUTE HARM	PROPAMOCARB	Chicken, Onion, Pumpkin, Tomato paste, Tomato, Lettuce	0.3616	Acceptable	UNLIKELY TO CAUSE ACUTE HARM	PROPAMOCARB	Tomato,Pepper,Onion,Squash,Milk,Cream,Cabbage,Kale	0.5106	Acceptable	UNLIKELY TO CAUSE ACUTE HARM	PROPAMOCARB	Chicken, Lettuce, Onion, Pumpkin, Cucumber, Honey, Dulce de leche	0.1118	Acceptable	UNLIKELY TO CAUSE ACUTE HARM	0.35554	1.7777
TEBUCONAZOLE	Chicken,Onion,Garlic,Rice,Beans,Squash,Flour Cassava,Cauliflower,Tomato,Cucumber,Ketchup,Mustard,Beetroot,Watermelon,Mango (pulp),Mayonnaise,Cream,Butter	0.2143	Acceptable	EXTREMELY TOXIC	TEBUCONAZOLE	cassava, banana, grape (pulp), butter	0.3516	Acceptable	EXTREMELY TOXIC	TEBUCONAZOLE	Chicken, Onion, Garlic, Brown rice, Black beans, Pumpkin, Cassava flour, Tomato paste, Carrot, Tomato, Swiss chard, Lettuce, Beetroot, Banana, Acerola (pulp)	0.328	Acceptable	EXTREMELY TOXIC	TEBUCONAZOLE	Tomato,Pepper,Onion,Garlic,Rice,Beans,Squash,Coconut,Corn,Milk,Cream,Cabbage,Kale,Carrot,Manioc flour,Pineapple	0.3117	Acceptable	EXTREMELY TOXIC	TEBUCONAZOLE	Chicken, Lettuce, Onion, Soy Sauce, Garlic, Pasta, Beans, Pumpkin, Apple, Cucumber, Beetroot, Carrot, Honey, Acerola (pulp), Dulce de leche	0.1717	Acceptable	EXTREMELY TOXIC	0.27546	1.3773
TERBUFOS	Chicken,Beans,Mayonnaise,Cream,Butter	0.0105	Acceptable	EXTREMELY TOXIC	TERBUFOS	beans, sun-dried meat, banana, butter	0.0056	Acceptable	EXTREMELY TOXIC	TERBUFOS	Chicken, Black beans, Banana	0.012	Acceptable	EXTREMELY TOXIC	TERBUFOS	Beans,Corn,Milk,Cream	0.0031	Acceptable	EXTREMELY TOXIC	TERBUFOS	Chicken, Beans, Dulce de leche	0.0102	Acceptable	EXTREMELY TOXIC	0.00828	0.0414
TRIFLURALIN	Onion,Garlic,Rice,Beans,Cassava flour,Cauliflower,Tomato,Ketchup	0.0098	Acceptable	HIGHLY TOXIC	TRIFLURALIN	onion, garlic, rice, beans, cauliflower, tomato, bell pepper, cassava flour	0.0133	Unacceptable	HIGHLY TOXIC	TRIFLURALIN	Onion, Garlic, Brown rice, Black beans, Cassava flour, Tomato paste, Carrot, Tomato	0.0123	Acceptable	HIGHLY TOXIC	TRIFLURALIN	Tomato,Pepper,Onion,Garlic,Rice,Beans,Squash,Coconut,Corn,Milk,Cream,Cabbage,Kale,Carrot,Manioc flour	0.0158	Unacceptable	HIGHLY TOXIC	TRIFLURALIN	Onion, Soy Sauce, Garlic, Beans, Carrot, Honey	0.0055	Acceptable	HIGHLY TOXIC	0.01134	0.0567
TRIFLOXYSTROBIN	Chicken,Onion,Garlic,Rice,Beans,Squash,Cassava flour,Cauliflower,Olive oil,Tomato,Cucumber,Ketchup,Mustard,Beetroot,Watermelon,Mango (pulp),Mayonnaise,Cream,Butter	0.0957	Acceptable	HIGHLY TOXIC	TRIFLOXYSTROBIN	onion, garlic, rice, beans, pumpkin, cauliflower, sun-dried meat, cucumber, tomato, bell pepper, cassava flour, banana, grape (pulp), butter	0.0956	Acceptable	HIGHLY TOXIC	TRIFLOXYSTROBIN	Chicken, Onion, Garlic, Brown rice, Black beans, Pumpkin, Cassava flour, Tomato paste, Carrot, Olive oil, Tomato, Swiss chard, Lettuce, Beetroot, Banana, Acerola (pulp)	0.1798	Acceptable	HIGHLY TOXIC	TRIFLOXYSTROBIN	Tomato,Pepper,Onion,Garlic,Rice,Beans,Squash,Coconut,Corn,Milk,Cream,Cabbage,Kale,Carrot,Manioc flour cassava, pineapple	0.1152	Acceptable	HIGHLY TOXIC	TRIFLOXYSTROBIN	Olive Oil, Chicken, Lettuce, Onion, Soy Sauce, Garlic, Pasta, Beans, Pumpkin, Apple, Cucumber, Beetroot, Carrot, Honey, Acerola (pulp), Dulce de leche	0.093	Acceptable	HIGHLY TOXIC	0.11586	0.5793
		3.6782					7.9065					4.8186					4.875					3.4263			4.94092	24.7046
				mg/kg bw per d
AI	ADI mg/kg bw per d	BODY WEIGHT		ADI AMOUNT * BW
2,4 D	0.01	65		0.65
ABAMECTIN	0.002	65		0.13
ACEPHATE	0.0012	65		0.078
ACETAMIPRID	0.024	65		1.56
ALDRIN AND ELDRIN	0.0001	65		0.0065
ATRAZINE	0.02	65		1.3
BIFENTHRIN	0.02	65		1.3
CARBARYL	0.003	65		0.195
CARBOSSULFAN	0.00015	65		0.00975
CYPERMETHRIN	0.05	65		3.25
CHLOROTHALONIL	0.03	65		1.95
CHLORPYRIFOS	0.01	65		0.65
DDT	0.01	65		0.65
PARAQUAT DICHLORIDE	0.004	65		0.26
DITHIOCARBAMATES	0.01	65		0.65
FENAMIPHOS	0.0008	65		0.052
FLUTRIAFOL	0.01	65		0.65
FORMETANATE	0.025	65		1.625
GLYPHOSATE	0.5	65		32.5
LINDANE	0.005	65		0.325
IMIDACLOPRID	0.05	65		3.25
MANDIOPROPAMID	0.03	65		1.95
METAFLUMIZONE	0.03	65		1.95
METCONAZOLE	0.048	65		3.12
METHOMYL	0.02	65		1.3
PARAQUAT	0.004	65		0.26
PIRIMICARB	0.02	65		1.3
PROPAMOCARB	0.1	65		6.5
TEBUCONAZOLE	0.03	65		1.95
TERBUFOS	0.0002	65		0.013
TRIFLURALIN	0.02	65		1.3
TRIFLOXYSTROBIN	0.03	65		1.95

## Sheet: WEEK 3
MONDAY MENU					TUESDAY MENU					WEDNESDAY MENU					THURSDAY MENU					FRIDAY MENU
Estimated daily (average) intake of active ingredients of pesticides potentially contained in institutional restaurant menus and the respective toxicological classes.					Estimated daily (average) intake of active ingredients of pesticides potentially contained in institutional restaurant menus and the respective toxicological classes.					Estimated daily (average) intake of active ingredients of pesticides potentially contained in institutional restaurant menus and the respective toxicological classes.					Estimated daily (average) intake of active ingredients of pesticides potentially contained in institutional restaurant menus and the respective toxicological classes.					Estimated daily (average) intake of active ingredients of pesticides potentially contained in institutional restaurant menus and the respective toxicological classes.
AI	FOOD/INGREDIENTS	Average intake mg/kg/dia (Sum of TMDI)	Risk characterization	Toxicity	AI	FOOD/INGREDIENTS	Average intake mg/kg/dia (Sum of TMDI)	Risk characterization	Toxicity	AI	FOOD/INGREDIENTS	Average intake mg/kg/dia (Sum of TMDI)	Risk characterization	Toxicity	AI	FOOD/INGREDIENTS	Average intake mg/kg/dia (Sum of TMDI)	Risk characterization	Toxicity	AI	FOOD/INGREDIENTS	Average intake mg/kg/dia (Sum of TMDI)	Risk characterization	Toxicity	AVERAGE TMDI	SUM TMDI
2,4 D	Rice, Ground Beef, Corn, Butter	0.0401	Acceptable	SLIGHTLY TOXIC	2,4 D	Rice, Liver, Dulce de leche	0.0382	Acceptable	SLIGHTLY TOXIC	2,4 D	Meat, Pasta, Butter	0.1301	Acceptable	SLIGHTLY TOXIC	2,4 D	Chicken,Rice,Corn,Honey	0.018	Acceptable	SLIGHTLY TOXIC	2,4 D	Rice, Sun-dried meat, Butter, Honey, Milk	0.0385	Acceptable	SLIGHTLY TOXIC	0.05298	0.2649
ABAMECTIN	Onion, Garlic, Beans, Carrot, Tomato, Corn	0.4511	Unacceptable	MODERATELY TOXIC	ABAMECTIN	Onion, Garlic, Beans, Tomato, Cucumber, Pepper, Green Beans	0.3052	Unacceptable	MODERATELY TOXIC	ABAMECTIN	Onion, Garlic, Beans, Carrot, Watermelon, Green beans, Tomato	0.4521	Unacceptable	MODERATELY TOXIC	ABAMECTIN	Onion,Garlic,Beans,Tomato,Corn,Honey,Mango (pulp)	0.2539	Unacceptable	MODERATELY TOXIC	ABAMECTIN	Onion, Garlic, White beans, Carrot, Honey	0.4008	Unacceptable	MODERATELY TOXIC	0.37262	1.8631
ACEPHATE	Beans, Ground Beef, Tomato, Corn, Butter	0.0093	Acceptable	SLIGHTLY TOXIC	ACEPHATE	Beans, Paprika, Liver, Tomato, Dulce de leche	0.0093	Acceptable	SLIGHTLY TOXIC	ACEPHATE	Beans, Meat, Tomato, Butter	0.0316	Acceptable	SLIGHTLY TOXIC	ACEPHATE	Chicken,Beans,Tomato,Paprika,Corn,Honey	0.0032	Acceptable	SLIGHTLY TOXIC	ACEPHATE	White beans, Sun-dried meat, Butter, Honey, Milk	0.0093	Acceptable	SLIGHTLY TOXIC	0.01254	0.0627
ACETAMIPRID	Onion, Garlic, Rice, Beans, Pumpkin, Ground Beef, Lettuce, Tomato, Cabbage, Corn, Pineapple, Butter	0.1353	Acceptable	SLIGHTLY TOXIC	ACETAMIPRID	Onion, Garlic, Rice, Beans, Pumpkin, Liver, Tomato, Cucumber, Pepper, Green Beans, Cassava flour, Guava (pulp), Dulce de leche	0.293	Acceptable	SLIGHTLY TOXIC	ACETAMIPRID	Onion, Garlic, Beans, Pumpkin, Cauliflower, Watermelon, Meat, Chayote, Green beans, Tomato, Cassava flour, Butter	0.146	Acceptable	SLIGHTLY TOXIC	ACETAMIPRID	Onion,Chicken,Garlic,Rice,Beans,Squash,Manioc flour,Tomato,Chard,Lettuce,Kale,Corn,Pineapple,Mustard,Honey,Mango (pulp)	0.0809	Acceptable	SLIGHTLY TOXIC	ACETAMIPRID	Onion, Garlic, Rice, White beans, Pumpkin, Sun-dried meat, Butter, Lettuce, Beetroot, Cabbage, Honey, Gherkin, Cassava, Pineapple, Cashew (pulp), Milk	0.2028	Acceptable	SLIGHTLY TOXIC	0.1716	0.858
ALDRIN AND ELDRIN	Ground Beef, Butter	0.0301	Unacceptable	HIGHLY TOXIC	ALDRIN AND ELDRIN	Liver, Dulce de leche	0.0301	Unacceptable	HIGHLY TOXIC	ALDRIN AND ELDRIN	Meat, Butter	0.0301	Unacceptable	HIGHLY TOXIC	ALDRIN AND ELDRIN	Chicken,Honey	0.032	Unacceptable	HIGHLY TOXIC	ALDRIN AND ELDRIN	Sun-dried meat, Butter, Honey, Milk	0.0303	Unacceptable	HIGHLY TOXIC	0.03052	0.1526
ATRAZINE	Pineapple, Corn	0.0035	Acceptable	MODERATELY TOXIC	ATRAZINE		0	Acceptable	MODERATELY TOXIC	ATRAZINE		0	Acceptable	MODERATELY TOXIC	ATRAZINE	Pineapple,Honey,Corn	0.0035	Acceptable	MODERATELY TOXIC	ATRAZINE	Honey, Pineapple	0.001	Acceptable	MODERATELY TOXIC	0.0016	0.008
BIFENTHRIN	Lettuce, Tomato, Cabbage, Onion, Carrot, Ground Beef, Butter, Garlic, Beans, Rice, Corn, Pineapple	0.5417	Acceptable	SLIGHTLY TOXIC	BIFENTHRIN	Cucumber, Tomato, Pepper, Onion, Liver, Garlic, Beans, Rice, Green Beans, Dulce de leche	0.5573	Acceptable	SLIGHTLY TOXIC	BIFENTHRIN	Carrot, Cauliflower, Green Beans, Meat, Garlic, Onion, Tomato, Beans, Pasta, Banana, Butter, Watermelon, Acerola (pulp)	0.5124	Acceptable	SLIGHTLY TOXIC	BIFENTHRIN	Lettuce, Chard, Kale, Tomato, Corn, Pineapple, Honey, Garlic, Onion, Beans, Rice, Mango (pulp)	0.1044	Acceptable	SLIGHTLY TOXIC	BIFENTHRIN	Lettuce, Cabbage, Carrot, Honey, Sun-dried meat, Onion, Milk, Butter, White beans, Rice, Garlic, Pineapple	0.5469	Acceptable	SLIGHTLY TOXIC	0.45254	2.2627
CARBARYL	Onion, Garlic, Beans, Pumpkin, Oil, Ground Beef, Tomato, Cabbage, Pineapple, Butter	0.072	Acceptable	HIGHLY TOXIC	CARBARYL	Onion, Garlic, Beans, Pumpkin, Oil, Liver, Tomato, Cucumber, Dulce de leche	0.0397	Acceptable	HIGHLY TOXIC	CARBARYL	Onion, Garlic, Beans, Pumpkin, Oil, Cauliflower, Meat, Tomato, Pasta, Banana, Butter	0.1476	Acceptable	HIGHLY TOXIC	CARBARYL	Onion, Garlic, Beans, Pumpkin, Oil, Tomato, Pineapple, Honey	0.056	Acceptable	HIGHLY TOXIC	CARBARYL	Onion, Garlic, White beans, Pumpkin, Sun-dried meat, Butter, Cabbage, Honey, Pineapple, Milk	0.069	Acceptable	HIGHLY TOXIC	0.07686	0.3843
CARBOSSULFAN	Rice, Beans, Ground Beef, Tomato, Corn	0.0537	Unacceptable	HIGHLY TOXIC	CARBOSSULFAN	Rice, Beans, Liver, Tomato	0.053	Unacceptable	HIGHLY TOXIC	CARBOSSULFAN	Beans, Meat, Tomato	0.011	Unacceptable	HIGHLY TOXIC	CARBOSSULFAN	Chicken, Rice, Beans, Tomato, Corn, Orange, Mango (pulp)	0.0712	Unacceptable	HIGHLY TOXIC	CARBOSSULFAN	Rice, White beans, Sun-dried meat	0.0515	Unacceptable	HIGHLY TOXIC	0.04808	0.2404
CYPERMETHRIN	Onion, Garlic, Rice, Beans, Pumpkin, Meat Ground Beef,Lettuce,Tomato,Cabbage,Corn,Pineapple,Butter	0.4016	Acceptable	MODERATELY TOXIC	CYPERMETHRIN	Onion, Garlic, Rice, Beans, Pumpkin, Liver, Tomato, Cucumber, Pepper, Green Beans, Dulce de leche	0.369	Acceptable	MODERATELY TOXIC	CYPERMETHRIN	Onion, Garlic, Beans, Pumpkin, Cauliflower, Watermelon, Meat, Chayote, Green Beans, Tomato, Pasta, Acerola (pulp), Cassava flour, Butter	0.5225	Acceptable	MODERATELY TOXIC	CYPERMETHRIN	Chicken, Onion, Garlic, Rice, Beans, Pumpkin, Cassava flour, Tomato, Chard, Lettuce, Corn, Pineapple, Mustard, Honey, Mango (pulp)	0.1745	Acceptable	MODERATELY TOXIC	CYPERMETHRIN	Onion, Garlic, Rice, White beans, Pumpkin, Sun-dried meat, Butter, Lettuce, Beetroot, Cabbage, Honey, Gherkin, Cassava, Pineapple, Milk	0.3815	Acceptable	MODERATELY TOXIC	0.36982	1.8491
CHLOROTHALONIL	Onion,Rice,Beans,Pumpkin,Carrot,Ground Beef,Lettuce,Tomato,Cabbage,Corn,Butter	0.4008	Acceptable	MODERATELY TOXIC	CHLOROTHALONIL	Onion, Rice, Beans, Pumpkin, Liver, Tomato, Cucumber, Pepper, Green Beans, Dulce de leche	0.6874	Acceptable	MODERATELY TOXIC	CHLOROTHALONIL	Onion, Beans, Pumpkin, Carrot, Cauliflower, Watermelon, Meat, Chayote, Tomato, Cassava flour, Banana, Butter	0.8857	Acceptable	MODERATELY TOXIC	CHLOROTHALONIL	Chicken, Onion, Rice, Beans, Pumpkin, Cassava flour, Tomato, Lettuce, Kale, Corn, Honey	0.3807	Acceptable	MODERATELY TOXIC	CHLOROTHALONIL	Onion, Rice, White beans, Pumpkin, Sun-dried meat, Butter, Lettuce, Beetroot, Cabbage, Carrot, Honey, Gherkin, Cassava, Milk	0.3345	Acceptable	MODERATELY TOXIC	0.53782	2.6891
CHLORPYRIFOS	Beans,Tomato,Corn	0.195	Acceptable	MODERATELY TOXIC	CHLORPYRIFOS	Beans, Tomato	0.019	Acceptable	MODERATELY TOXIC	CHLORPYRIFOS	Beans, Tomato, Pasta, Banana	0.0444	Acceptable	MODERATELY TOXIC	CHLORPYRIFOS	Chicken, Beans, Tomato, Corn, Honey	0.1957	Acceptable	MODERATELY TOXIC	CHLORPYRIFOS	White beans, Honey	0.004	Acceptable	MODERATELY TOXIC	0.09162	0.4581
DDT	Ground Beef,Butter	0.75	Unacceptable		DDT	Liver, Dulce de leche	0.7504	Unacceptable		DDT	Meat, Butter	0.7502	Unacceptable		DDT	Chicken, Honey	0.0048	Acceptable		DDT	Sun-dried meat,Butter,Honey,Milk	0.751	Unacceptable		0.60128	3.0064
DITHIOCARBAMATES	Onion, Garlic, Rice, Beans, Pumpkin, Carrot, Ground Beef, Lettuce, Tomato, Cabbage, Corn, Pineapple, Butter	0.273	Unacceptable	EXTREMELY TOXIC	DITHIOCARBAMATES	Onion, Garlic, Rice, Beans, Pumpkin, Liver, Tomato, Cucumber, Bell Pepper, Dulce de leche	0.3815	Unacceptable	EXTREMELY TOXIC	DITHIOCARBAMATES	Onion, Garlic, Beans, Pumpkin, Carrot, Cauliflower, Watermelon, Meat, Tomato, Pasta, Butter	0.225	Acceptable	EXTREMELY TOXIC	DITHIOCARBAMATES	Chicken, Onion, Garlic, Rice, Beans, Pumpkin, Tomato, Lettuce, Corn, Pineapple, Honey, Mango (pulp)	0.2976	Unacceptable	EXTREMELY TOXIC	DITHIOCARBAMATES	Onion,Garlic,Rice,White beans,Squash,Sun-dried meat,Butter,Lettuce,Beetroot,Cabbage,Carrot,Honey,Pineapple,Milk	0.218	Acceptable	EXTREMELY TOXIC	0.27902	1.3951
FENAMIPHOS	Ground Beef, Tomato, Butter	0.0046	Acceptable	EXTREMELY TOXIC	FENAMIPHOS	Liver, Tomato, Dulce de leche	0.0046	Acceptable	EXTREMELY TOXIC	FENAMIPHOS	Meat, Tomato, Banana, Butter	0.0086	Acceptable	EXTREMELY TOXIC	FENAMIPHOS	Chicken, Tomato, Honey	0.0046	Acceptable	EXTREMELY TOXIC	FENAMIPHOS	Sun-dried meat,Butter,Honey,Milk	0.0018	Acceptable	EXTREMELY TOXIC	0.00484	0.0242
FLUTRIAFOL	Onion, Garlic, Rice, Beans, Pumpkin, Ground Beef, Tomato, Corn, Potato, Pineapple, Butter	0.0666	Unacceptable	MODERATELY TOXIC	FLUTRIAFOL	Onion, Garlic, Beans, Pumpkin, Liver, Tomato, Cucumber, Bell Pepper, Green Beans, Cassava Flour, Dulce de leche	0.0672	Unacceptable	MODERATELY TOXIC	FLUTRIAFOL	Onion, Beans, Pumpkin, Watermelon, Meat, Chayote, Green beans, Tomato, Pasta, Cassava flour, Banana, Butter	0.1116	Unacceptable	MODERATELY TOXIC	FLUTRIAFOL	Chicken, Onion, Rice, Beans, Pumpkin, Cassava flour, Tomato, Corn, Pineapple, Honey, Mango (pulp)	0.1031	Unacceptable	MODERATELY TOXIC	FLUTRIAFOL	Onion,Rice,White beans,Squash,Sun-dried meat,Butter,Beetroot,Honey,Pineapple,Mushroom,Milk	0.0615	Unacceptable	MODERATELY TOXIC	0.082	0.41
FORMETANATE	Onion, Garlic, Beans, Pumpkin, Lettuce, Tomato, Potato	0.0342	Acceptable	EXTREMELY TOXIC	FORMETANATE	Onion, Garlic, Beans, Pumpkin, Tomato, Bell Pepper	0.191	Acceptable	EXTREMELY TOXIC	FORMETANATE	Onion, Garlic, Beans, Pumpkin, Watermelon, Tomato	0.081	Acceptable	EXTREMELY TOXIC	FORMETANATE	Onion, Garlic, Beans, Pumpkin, Tomato, Lettuce, Honey, Mango (pulp)	0.0328	Acceptable	EXTREMELY TOXIC	FORMETANATE	Onion,Garlic,White beans,Squash,Sun-dried meat,Butter,Beetroot,Honey,Pineapple,Mushroom,Milk	0.0282	Acceptable	EXTREMELY TOXIC	0.07344	0.3672
GLYPHOSATE	Rice, Beans, Carrot, Ground Beef, Corn, Pineapple, Butter	0.0333	Acceptable	SLIGHTLY TOXIC	GLYPHOSATE	Rice, Beans, Liver, Cassava Flour, Guava (pulp), Dulce de leche	0.0189	Acceptable	SLIGHTLY TOXIC	GLYPHOSATE	Beans, Carrot, Meat, Cassava flour, Banana, Butter	0.0115	Acceptable	SLIGHTLY TOXIC	GLYPHOSATE	Chicken, Rice, Beans, Cassava flour, Corn, Pineapple, Honey, Mango (pulp)	0.0414	Acceptable	SLIGHTLY TOXIC	GLYPHOSATE	Sun-dried meat,Butter,Honey,Milk	0.0263	Acceptable	SLIGHTLY TOXIC	0.02628	0.1314
LINDANE	Ground Beef, Butter	0.0015	Acceptable		LINDANE	Liver, Dulce de leche	0.0015	Acceptable		LINDANE	Meat, Butter	0.0015	Acceptable	LINDANO	LINDANE	Chicken, Honey	0.0008	Acceptable		LINDANE	Onion,Garlic,Rice,White beans,Squash,Sun-dried meat,Butter,Beetroot,Carrot,Cassava,Pineapple,Cashew (pulp),Milk	0.0015	Acceptable		0.00136	0.0068
IMIDACLOPRID	Onion, Garlic, Rice, Beans, Pumpkin, Carrot, Ground Beef, Lettuce, Tomato, Cabbage, Corn, Potato, Pineapple, Butter	0.1583	Acceptable	SLIGHTLY TOXIC	IMIDACLOPRID	Onion, Garlic, Rice, Beans, Pumpkin, Liver, Tomato, Cucumber, Pepper, Guava (pulp), Dulce de leche	0.1143	Acceptable	SLIGHTLY TOXIC	IMIDACLOPRID	Onion, Garlic, Beans, Pumpkin, Carrot, Cauliflower, Watermelon, Meat, Tomato, Banana, Butter	0.0983	Acceptable	SLIGHTLY TOXIC	IMIDACLOPRID	Chicken, Onion, Garlic, Rice, Beans, Pumpkin, Tomato, Lettuce, Kale, Corn, Pineapple, Honey, Mango (pulp)	0.205	Acceptable	SLIGHTLY TOXIC	IMIDACLOPRID	Sun-dried meat,Butter,Honey,Milk	0.1093	Acceptable	SLIGHTLY TOXIC	0.13704	0.6852
MANDIOPROPAMID	Onion, Garlic, Pumpkin, Ground Beef, Lettuce, Tomato, Cabbage, Potato, Pineapple, Butter	0.3992	Acceptable	HIGHLY TOXIC	MANDIOPROPAMID	Onion, Garlic, Pumpkin, Liver, Tomato, Cucumber, Dulce de leche	0.0317	Acceptable	HIGHLY TOXIC	MANDIOPROPAMID	Onion, Garlic, Pumpkin, Cauliflower, Watermelon, Meat, Chayote, Tomato, Butter	0.3546	Acceptable	HIGHLY TOXIC	MANDIOPROPAMID	Chicken, Onion, Garlic, Pumpkin, Tomato, Chard, Lettuce, Kale, Pineapple, Mustard, Honey, Mango (pulp)	0.6486	Acceptable	HIGHLY TOXIC	MANDIOPROPAMID	Onion,Garlic,Rice,White beans,Squash,Sun-dried meat,Butter,Beetroot,Carrot,Cassava,Pineapple,Cashew (pulp),Milk sun, butter, lettuce, cabbage, carrot, pineapple, milk	0.396	Acceptable	HIGHLY TOXIC	0.36602	1.8301
METAFLUMIZONE	Ground Beef, Lettuce, Tomato, Cabbage, Lemon, Corn, Potato, Butter	0.1	Acceptable	EXTREMELY TOXIC	METAFLUMIZONE	Liver, Tomato, Lemon, Dulce de leche	0.0167	Acceptable	EXTREMELY TOXIC	METAFLUMIZONE	Cauliflower, Watermelon, Meat, Tomato, Butter	0.0956	Acceptable	EXTREMELY TOXIC	METAFLUMIZONE	Tomato, Chard, Lettuce, Kale, Corn, Mustard, Honey, Orange	0.6242	Acceptable	EXTREMELY TOXIC	METAFLUMIZONE	Onion, garlic, pumpkin, sun-dried meat, butter, lettuce, cabbage, honey, chives, gherkin, pineapple, milk	0.0856	Acceptable	EXTREMELY TOXIC	0.18442	0.9221
METCONAZOLE	Onion, Garlic, Beans, Carrot, Tomato, Corn, Potato	0.0142	Acceptable	EXTREMELY TOXIC	METCONAZOLE	Onion, Garlic, Beans, Tomato, Pepper, Green beans	0.018	Acceptable	EXTREMELY TOXIC	METCONAZOLE	Onion, Garlic, Beans, Carrot, Watermelon, Green beans, Tomato	0.0165	Acceptable	EXTREMELY TOXIC	METCONAZOLE	Onion, Garlic, Beans, Tomato, Corn, Honey	0.0097	Acceptable	EXTREMELY TOXIC	METCONAZOLE	sun-dried meat, butter, lettuce, cabbage, honey, milk	0.0095	Acceptable	EXTREMELY TOXIC	0.01358	0.0679
METHOMYL	Oil,Rice,Beans,Ground Beef,Tomato,Cabbage,Corn,Potato,Butter	0.1907	Acceptable	HIGHLY TOXIC	METHOMYL	Oil, Rice, Beans, Liver, Tomato, Dulce de leche	0.0639	Acceptable	HIGHLY TOXIC	METHOMYL	Oil, Beans, Watermelon, Meat, Tomato, Pasta, Acerola (pulp), Butter	1.1867	Acceptable	HIGHLY TOXIC	METHOMYL	Chicken, Oil, Rice, Beans, Tomato, Kale, Corn, Honey, Mango (pulp)	0.157	Acceptable	HIGHLY TOXIC	METHOMYL	Onion, garlic, white beans, carrot, honey	0.1525	Acceptable	HIGHLY TOXIC	0.35016	1.7508
PARAQUAT	Ground Beef,Butter	0.0016	Acceptable	EXTREMELY TOXIC	PARAQUAT	Liver, Dulce de leche	0.0016	Acceptable	EXTREMELY TOXIC	PARAQUAT	Meat, Butter	0.0016	Acceptable	EXTREMELY TOXIC	PARAQUAT	Chicken	0.0008	Acceptable	EXTREMELY TOXIC	PARAQUAT	Rice, white beans, sun-dried meat, butter, cabbage, honey, milk	0.0018	Acceptable	EXTREMELY TOXIC	0.00148	0.0074
PIRIMICARB	Beans,Ground Beef,Lettuce,Tomato,Cabbage,Potato,Butter	0.0886	Acceptable	HIGHLY TOXIC	PIRIMICARB	Beans, Liver, Tomato, Cucumber, Dulce de leche	0.0457	Acceptable	HIGHLY TOXIC	PIRIMICARB	Beans, Cauliflower, Meat, Tomato, Butter	0.0656	Acceptable	HIGHLY TOXIC	PIRIMICARB	Chicken, Beans, Tomato, Lettuce, Cabbage, Honey	0.0756	Acceptable	HIGHLY TOXIC	PIRIMICARB	White beans, Sun-dried meat, Butter, Lettuce, Cabbage, Honey, Milk	0.056	Acceptable	HIGHLY TOXIC	0.0663	0.3315
PROPAMOCARB	Onion,Squash,Ground Beef,Lettuce,Tomato,Cabbage,Potato,Butter	0.3316	Acceptable	UNLIKELY TO CAUSE ACUTE HARM	PROPAMOCARB	Onion, Pumpkin, Liver, Tomato, Cucumber, Bell Pepper, Dulce de leche	0.3217	Acceptable	UNLIKELY TO CAUSE ACUTE HARM	PROPAMOCARB	Onion, Pumpkin, Cauliflower, Watermelon, Meat, Chayote, Tomato, Butter	0.3716	Acceptable	UNLIKELY TO CAUSE ACUTE HARM	PROPAMOCARB	Chicken, Onion, Pumpkin, Tomato, Lettuce, Cabbage, Honey	0.2716	Acceptable	UNLIKELY TO CAUSE ACUTE HARM	PROPAMOCARB	Onion, Pumpkin, Sun-dried meat, Butter, Lettuce, Cabbage, Honey, Milk	0.212	Acceptable	UNLIKELY TO CAUSE ACUTE HARM	0.3017	1.5085
TEBUCONAZOLE	Onion,Garlic,Rice,Beans,Squash,Carrot,Ground Beef,Lettuce,Tomato,Cabbage,Corn,Potato,Pineapple,Butter	0.2486	Acceptable	EXTREMELY TOXIC	TEBUCONAZOLE	Onion, Garlic, Rice, Beans, Pumpkin, Liver, Tomato, Cucumber, Bell Pepper, Cassava flour, Guava (pulp), Dulce de leche	0.1467	Acceptable	EXTREMELY TOXIC	TEBUCONAZOLE	Onion, Garlic, Beans, Pumpkin, Carrot, Cauliflower, Watermelon, Meat, Chayote, Tomato, Pasta, Acerola (pulp), Cassava flour, Banana, Butter	0.2081	Acceptable	EXTREMELY TOXIC	TEBUCONAZOLE	Chicken, Onion, Garlic, Rice, Beans, Pumpkin, Cassava flour, Tomato, Chard, Lettuce, Cabbage, Corn, Pineapple, Mustard, Honey, Orange, Mango (pulp)	0.362	Acceptable	EXTREMELY TOXIC	TEBUCONAZOLE	Onion, Garlic, Rice, White beans, Pumpkin, Sun-dried meat, Butter, Lettuce, Beetroot, Cabbage, Carrot, Honey, Gherkin, Cassava, Pineapple, Milk	0.281	Acceptable	EXTREMELY TOXIC	0.24928	1.2464
TERBUFOS	Beans,Ground Beef,Corn,Butter	0.0041	Acceptable	EXTREMELY TOXIC	TERBUFOS	Beans, Liver, Dulce de leche	0.0037	Acceptable	EXTREMELY TOXIC	TERBUFOS	Beans, Meat, Banana, Butter	0.0056	Acceptable	EXTREMELY TOXIC	TERBUFOS	Chicken, Beans, Corn	0.0105	Acceptable	EXTREMELY TOXIC	TERBUFOS	White beans, Sun-dried meat, Butter, Milk	0.006	Acceptable	EXTREMELY TOXIC	0.00598	0.0299
TRIFLURALIN	Onion,Garlic,Rice,Beans,Carrot,Tomato,Cabbage,Corn	0.011	Acceptable	HIGHLY TOXIC	TRIFLURALIN	Onion, Garlic, Rice, Beans, Tomato, Bell Pepper, Green Beans, Cassava flour	0.0123	Acceptable	HIGHLY TOXIC	TRIFLURALIN	Onion, Garlic, Beans, Carrot, Cauliflower, Green beans, Tomato, Cassava flour	0.0093	Acceptable	HIGHLY TOXIC	TRIFLURALIN	Onion, Garlic, Rice, Beans, Cassava flour, Tomato, Corn, Honey	0.0083	Acceptable	HIGHLY TOXIC	TRIFLURALIN	Onion, Garlic, Rice, White beans, Cabbage, Carrot, Honey, Cassava	0.0106	Acceptable	HIGHLY TOXIC	0.0103	0.0515
TRIFLOXYSTROBIN	Onion, Garlic, Rice, Beans, Pumpkin, Carrot, Ground beef, Lettuce, Olive oil, Tomato, Cabbage, Corn, Potato, Pineapple, Butter	0.1128	Acceptable	HIGHLY TOXIC	TRIFLOXYSTROBIN	Onion, Garlic, Rice, Beans, Pumpkin, Liver, Olive Oil, Tomato, Cucumber, Bell Pepper, Cassava flour, Guava (pulp), Dulce de leche	0.0643	Acceptable	HIGHLY TOXIC	TRIFLOXYSTROBIN	Onion, Garlic, Beans, Pumpkin, Carrot, Cauliflower, Watermelon, Meat, Olive oil, Chayote, Tomato, Pasta, Acerola (pulp), Cassava flour, Banana, Butter	0.1071	Acceptable	HIGHLY TOXIC	TRIFLOXYSTROBIN	Chicken, Onion, Garlic, Rice, Beans, Pumpkin, Cassava flour, Olive oil, Tomato, Chard, Lettuce, Cabbage, Corn, Pineapple, Mustard, Honey, Orange, Mango (pulp)	0.1558	Acceptable	HIGHLY TOXIC	TRIFLOXYSTROBIN	Onion, Garlic, Rice, White beans, Pumpkin, Sun-dried meat, Butter, Lettuce, Beetroot, Olive oil, Cabbage, Carrot, Honey, Gherkin, Cassava, Pineapple, Milk	0.1089	Acceptable	HIGHLY TOXIC	0.10978	0.5489
							4.6569					6.6235					4.3882					4.5876			4.05124	20.2562
				mg/kg bw per d
AI	ADI mg/kg bw per d	BODY WEIGHT		ADI AMOUNT * BW
2,4 D	0.01	65		0.65
ABAMECTIN	0.002	65		0.13
ACEPHATE	0.0012	65		0.078
ACETAMIPRID	0.024	65		1.56
ALDRIN AND ELDRIN	0.0001	65		0.0065
ATRAZINE	0.02	65		1.3
BIFENTHRIN	0.02	65		1.3
CARBARYL	0.003	65		0.195
CARBOSSULFAN	0.00015	65		0.00975
CYPERMETHRIN	0.05	65		3.25
CHLOROTHALONIL	0.03	65		1.95
CHLORPYRIFOS	0.01	65		0.65
DDT	0.01	65		0.65
PARAQUAT DICHLORIDE	0.004	65		0.26
DITHIOCARBAMATES	0.01	65		0.65
FENAMIPHOS	0.0008	65		0.052
FLUTRIAFOL	0.01	65		0.65
FORMETANATE	0.025	65		1.625
GLYPHOSATE	0.5	65		32.5
LINDANE	0.005	65		0.325
IMIDACLOPRID	0.05	65		3.25
MANDIOPROPAMID	0.03	65		1.95
METAFLUMIZONE	0.03	65		1.95
METCONAZOLE	0.048	65		3.12
METHOMYL	0.02	65		1.3
PARAQUAT	0.004	65		0.26
PIRIMICARB	0.02	65		1.3
PROPAMOCARB	0.1	65		6.5
TEBUCONAZOLE	0.03	65		1.95
TERBUFOS	0.0002	65		0.013
TRIFLURALIN	0.02	65		1.3
TRIFLOXYSTROBIN	0.03	65		1.95

## Sheet: WEEK 4
MONDAY MENU					TUESDAY MENU					WEDNESDAY MENU					THURSDAY MENU					FRIDAY MENU
Estimated daily (average) intake of active ingredients of pesticides potentially contained in institutional restaurant menus and the respective toxicological classes.					Estimated daily (average) intake of active ingredients of pesticides potentially contained in institutional restaurant menus and the respective toxicological classes.					Estimated daily (average) intake of active ingredients of pesticides potentially contained in institutional restaurant menus and the respective toxicological classes.					Estimated daily (average) intake of active ingredients of pesticides potentially contained in institutional restaurant menus and the respective toxicological classes.					Estimated daily (average) intake of active ingredients of pesticides potentially contained in institutional restaurant menus and the respective toxicological classes.
AI	FOOD/INGREDIENTS	Average intake mg/kg/dia (Sum of TMDI)	Risk characterization	Toxicity	AI	FOOD/INGREDIENTS	Average intake mg/kg/dia (Sum of TMDI)	Risk characterization	Toxicity	AI	FOOD/INGREDIENTS	Average intake mg/kg/dia (Sum of TMDI)	Risk characterization	Toxicity	AI	FOOD/INGREDIENTS	Average intake mg/kg/dia (Sum of TMDI)	Risk characterization	Toxicity	AI	FOOD/INGREDIENTS	Average intake mg/kg/dia (Sum of TMDI)	Risk characterization	Toxicity	AVERAGE TMDI	SUM TMDI
2,4 D	Rice,Meat	0.038	Acceptable	SLIGHTLY TOXIC	2,4 D	Chicken, Rice, Meat, Cheese, Milk, Dulce de leche	0.0469	Acceptable	SLIGHTLY TOXIC	2,4 D	Chicken, Rice, Milk, Cream, Corn, Soybeans	0.0206	Acceptable	SLIGHTLY TOXIC	2,4 D	Rice	0.008	Acceptable	SLIGHTLY TOXIC	2,4 D	Chicken drumstick, Rice, Mayonnaise, Milk	0.0166	Acceptable	SLIGHTLY TOXIC	0.02602	0.1301
ABAMECTIN	Onion,Garlic,Beans,Carrot,Tomato,Green Beans,Pepper	0.4551	Unacceptable	MODERATELY TOXIC	ABAMECTIN	Onion, Garlic, White beans, Tomato, Bell pepper, Coconut	0.2516	Unacceptable	MODERATELY TOXIC	ABAMECTIN	Onion, Garlic, Beans, Tomato, Pepper, Carrot, Corn, Peas, Green Beans, Soybeans, Watermelon	0.5068	Unacceptable	MODERATELY TOXIC	ABAMECTIN	Onion, Garlic, Beans, Tomato, Mango (pulp), Bell Pepper, Carrot, Melon	0.8568	Unacceptable	MODERATELY TOXIC	ABAMECTIN	Onion, Garlic, White beans, Tomato, Carrot	0.4011	Unacceptable	MODERATELY TOXIC	0.49428	2.4714
ACEPHATE	Beans,Paprika,Meat,Tomato	0.0089	Acceptable	SLIGHTLY TOXIC	ACEPHATE	Chicken, White beans, Tomato, Meat, Cheese, Milk, Dulce de leche	0.0123	Acceptable	SLIGHTLY TOXIC	ACEPHATE	Chicken, Beans, Tomato, Milk, Cream, Corn, Paprika, Soybeans	0.0048	Acceptable	SLIGHTLY TOXIC	ACEPHATE	Beans, Tomato, Melon	0.0104	Acceptable	SLIGHTLY TOXIC	ACEPHATE	Chicken drumstick, White beans, Tomato, Paprika, Cumin, Mayonnaise, Milk	0.004	Acceptable	SLIGHTLY TOXIC	0.00808	0.0404
ACETAMIPRID	Onion,Garlic,Rice,Beans,Squash,Meat,Tomato,Cabbage,Green Beans,Pineapple,Pepper,Chayote,Manioc Flour	0.2115	Acceptable	SLIGHTLY TOXIC	ACETAMIPRID	Onion, Chicken, Garlic, Rice, White beans, Manioc flour, Tomato, Bell pepper, Meat, Cheese, Milk, Dulce de leche	0.2311	Acceptable	SLIGHTLY TOXIC	ACETAMIPRID	Onion, Chicken, Garlic, Rice, Beans, Cassava flour, Tomato, Pepper, Milk, Cream, Chayote, Cassava, Corn, Peas, Pumpkin, Green beans, Soybeans, Watermelon	0.1977	Acceptable	SLIGHTLY TOXIC	ACETAMIPRID	Onion, Garlic, Rice, Beans, Pumpkin, Tomato, Lettuce, Kale, Mango (pulp), Bell Pepper, Melon	0.1861	Acceptable	SLIGHTLY TOXIC	ACETAMIPRID	Onion, Chicken drumstick, Garlic, Rice, White beans, Pumpkin, Tomato, Lettuce, Cabbage, Pineapple, Gherkin, Mayonnaise, Milk	0.0696	Acceptable	SLIGHTLY TOXIC	0.1792	0.896
ALDRIN AND ELDRIN	Meat	0.03	Unacceptable	HIGHLY TOXIC	ALDRIN AND ELDRIN	Chicken, Meat, Cheese, Milk, Dulce de leche	0.0625	Unacceptable	HIGHLY TOXIC	ALDRIN AND ELDRIN	Chicken, Milk, Cream	0.0323	Unacceptable	HIGHLY TOXIC	ALDRIN AND ELDRIN		0	Acceptable	HIGHLY TOXIC	ALDRIN AND ELDRIN	Drumstick, Mayonnaise, Milk	0.0342	Unacceptable	HIGHLY TOXIC	0.0318	0.159
ATRAZINE	Pineapple	0.001	Acceptable	MODERATELY TOXIC	ATRAZINE		0	Acceptable	MODERATELY TOXIC	ATRAZINE	Corn, Soybeans	0.0026	Acceptable	MODERATELY TOXIC	ATRAZINE		0	Acceptable	MODERATELY TOXIC	ATRAZINE	Pineapple	0.001	Acceptable	MODERATELY TOXIC	0.00092	0.0046
BIFENTHRIN	Cabbage,Green Beans,Pineapple,Tomato,Meat,Garlic,Carrot,Pepper,Beans,Onion,Rice	0.56	Acceptable	SLIGHTLY TOXIC	BIFENTHRIN	Tomato, Onion, Pepper, Meat, Garlic, White Beans, Rice, Cheese, Milk, Coconut, Dulce de leche	0.5666	Acceptable	SLIGHTLY TOXIC	BIFENTHRIN	Carrot, Milk, Garlic, Onion, Pepper, Corn, Pea, Tomato, Cream, Beans, Rice, Green Beans, Soybeans, Watermelon	0.1352	Acceptable	SLIGHTLY TOXIC	BIFENTHRIN	Lettuce, Tomato, Onion, Pepper, Cabbage, Garlic, Beans, Rice, Carrot, Melon	0.1112	Acceptable	SLIGHTLY TOXIC	BIFENTHRIN	Lettuce, Tomato, Cabbage, Onion, Carrot, Onion, Garlic, Pineapple, White beans, Rice, Milk, Banana, Acerola (pulp)	0.097	Acceptable	SLIGHTLY TOXIC	0.294	1.47
CARBARYL	Onion,Garlic,Beans,Squash,Oil,Meat,Tomato,Cabbage,Pineapple	0.0715	Acceptable	HIGHLY TOXIC	CARBARYL	Onion, Garlic, White Beans, Oil, Tomato, Meat, Cheese, Milk, Dulce de leche	0.041	Acceptable	HIGHLY TOXIC	CARBARYL	Onion, Garlic, Beans, Oil, Tomato, Milk, Cream, Margarine, Pumpkin	0.036	Acceptable	HIGHLY TOXIC	CARBARYL	Onion, Garlic, Beans, Pumpkin, Oil, Tomato, Margarine	0.033	Acceptable	HIGHLY TOXIC	CARBARYL	Onion, Garlic, White beans, Pumpkin, Oil, Tomato, Cabbage, Pineapple, Margarine, Banana, Milk	0.076	Acceptable	HIGHLY TOXIC	0.0515	0.2575
CARBOSSULFAN	Rice,Beans,Meat,Tomato,Orange	0.066	Unacceptable	HIGHLY TOXIC	CARBOSSULFAN	Chicken, Rice, White Beans, Tomato, Coconut, Meat	0.0611	Unacceptable	HIGHLY TOXIC	CARBOSSULFAN	Chicken, Rice, Beans, Tomato, Corn, Soybeans	0.0546	Unacceptable	HIGHLY TOXIC	CARBOSSULFAN	Rice, Beans, Tomato, Mango (pulp)	0.0495	Unacceptable	HIGHLY TOXIC	CARBOSSULFAN	Chicken thigh and drumstick, Rice, White beans, Tomato, Mayonnaise	0.0545	Unacceptable	HIGHLY TOXIC	0.05714	0.2857
CYPERMETHRIN	Onion,Garlic,Rice,Beans,Squash,Meat,Tomato,Cabbage,Green Beans,Pineapple,Pepper,Chayote,Manioc Flour cassava	0.4062	Acceptable	MODERATELY TOXIC	CYPERMETHRIN	Chicken, Onion, Garlic, Rice, White Beans, Cassava Flour, Tomato, Pepper, Meat, Cheese, Milk, Dulce de leche	0.3863	Acceptable	MODERATELY TOXIC	CYPERMETHRIN	Chicken, Onion, Garlic, Rice, Beans, Cassava flour, Tomato, Pepper, Milk, Cream, Chayote, Cassava, Corn, Pea, Pumpkin, Green Beans, Soybeans, Watermelon	0.1259	Acceptable	MODERATELY TOXIC	CYPERMETHRIN	Onion, Garlic, Rice, Beans, Pumpkin, Tomato, Lettuce, Mango (pulp), Pepper, Melon	0.1205	Acceptable	MODERATELY TOXIC	CYPERMETHRIN	Chicken thigh and drumstick, Onion, Garlic, Rice, White beans, Pumpkin, Tomato, Lettuce, Cabbage, Pineapple, Gherkin, Acerola (pulp), Mayonnaise, Milk	0.1888	Acceptable	MODERATELY TOXIC	0.24554	1.2277
CHLOROTHALONIL	Onion,Rice,Beans,Squash,Carrot,Meat,Tomato,Cabbage,Pepper,Chayote,Cassava flour	0.758	Acceptable	MODERATELY TOXIC	CHLOROTHALONIL	Chicken, Onion, Rice, White Beans, Cassava Flour, Tomato, Pepper, Meat, Cheese, Milk, Dulce de leche	0.7209	Acceptable	MODERATELY TOXIC	CHLOROTHALONIL	Chicken, Onion, Rice, Beans, Tomato, Pepper, Cassava flour, Milk, Cream, Chayote, Carrot, Cassava, Corn, Peas, Pumpkin, Soybeans, Watermelon	1.2589	Acceptable	MODERATELY TOXIC	CHLOROTHALONIL	Onion, Rice, Beans, Pumpkin, Tomato, Lettuce, Cabbage, Pepper, Carrot, Melon	0.908	Acceptable	MODERATELY TOXIC	CHLOROTHALONIL	Chicken thigh and drumstick, Onion, Rice, White beans, Pumpkin, Tomato, Lettuce, Cabbage, Carrot, Gherkin, Banana, Milk	0.4924	Acceptable	MODERATELY TOXIC	0.82764	4.1382
CHLORPYRIFOS	Beans,Tomato	0.019	Acceptable	MODERATELY TOXIC	CHLORPYRIFOS	Chicken, White Beans, Tomato	0.0206	Acceptable	MODERATELY TOXIC	CHLORPYRIFOS	Chicken, Beans, Tomato, Corn, Peas, Soybeans	0.0228	Acceptable	MODERATELY TOXIC	CHLORPYRIFOS	Beans, Tomato	0.019	Acceptable	MODERATELY TOXIC	CHLORPYRIFOS	Chicken thigh and drumstick, Beans white,Tomato,Banana,Mayonnaise	0.0212	Acceptable	MODERATELY TOXIC	0.02052	0.1026
DDT	Meat	0.75	Unacceptable		DDT	Chicken, Meat, Cheese, Milk, Dulce de leche	0.7566	Unacceptable		DDT	Chicken, Milk, Cream	0.006	Acceptable		DDT		0	Acceptable		DDT	Chicken thigh,Mayonnaise,Milk	0.0076	Acceptable		0.30404	1.5202
DITHIOCARBAMATES	Onion, Garlic, Rice, Beans, Pumpkin, Carrot, Meat, Tomato, Cabbage, Pineapple, Pepper	0.4795	Unacceptable	EXTREMELY TOXIC	DITHIOCARBAMATES	Chicken, Onion, Garlic, Rice, White beans, Tomato, Bell pepper, Meat, Cheese, Milk, Dulce de leche	0.3666	Unacceptable	EXTREMELY TOXIC	DITHIOCARBAMATES	Chicken, Onion, Garlic, Rice, Beans, Tomato, Pepper, Milk, Cream, Carrot, Corn, Peas, Pumpkin, Soybeans, Watermelon	0.0046	Acceptable	EXTREMELY TOXIC	DITHIOCARBAMATES	Onion, Garlic, Rice, Beans, Pumpkin, Tomato, Lettuce, Mango (pulp), Pepper, Carrot, Melon	0.582	Unacceptable	EXTREMELY TOXIC	DITHIOCARBAMATES	Chicken thigh, Onion, Garlic, Rice, White beans, Pumpkin, Tomato, Lettuce, Cabbage, Carrot, Pineapple, Mayonnaise, Milk	0.2666	Unacceptable	EXTREMELY TOXIC	0.33986	1.6993
FENAMIPHOS	Meat, Tomato	0.0045	Acceptable	EXTREMELY TOXIC	FENAMIPHOS	Chicken, Tomato, Meat, Cheese, Milk, Dulce de leche	0.0066	Acceptable	EXTREMELY TOXIC	FENAMIPHOS	Chicken, Tomato, Milk, Cream, Potato	0.0109	Acceptable	EXTREMELY TOXIC	FENAMIPHOS	Tomato, Potato	0.009	Acceptable	EXTREMELY TOXIC	FENAMIPHOS	Chicken Thigh, Tomato, Banana, Mayonnaise, Milk	0.009	Acceptable	EXTREMELY TOXIC	0.008	0.04
FLUTRIAFOL	Onion, Garlic, Rice, Beans, Pumpkin, Meat, Tomato, Green beans, Pineapple, Pepper, Chayote, Cassava flour	0.096	Unacceptable	MODERATELY TOXIC	FLUTRIAFOL	Chicken, Onion, Rice, White beans, Manioc flour, Tomato, Bell pepper,, Meat, Cheese, Milk, Dulce de leche	0.0715	Unacceptable	MODERATELY TOXIC	FLUTRIAFOL	Chicken, Onion, Rice, Beans, Tomato, Pepper, Cassava flour, Milk, Cream, Chayote, Potato, Cassava, Corn, Peas, Pumpkin, Green beans, Soybeans, Watermelon	0.1367	Unacceptable	MODERATELY TOXIC	FLUTRIAFOL	Onion, Garlic, Rice, Beans, Pumpkin, Tomato, Mango (pulp), Pepper, Potato, Melon	0.145	Unacceptable	MODERATELY TOXIC	FLUTRIAFOL	Chicken Thigh, Onion, Rice, White beans, Pumpkin, Tomato, Pineapple, Gherkin, Banana, Mayonnaise, Milk	0.0742	Unacceptable	MODERATELY TOXIC	0.10468	0.5234
FORMETANATE	Onion, Garlic, Beans, Pumpkin, Tomato	0.031	Acceptable	EXTREMELY TOXIC	FORMETANATE	Onion, Garlic, White beans, Tomato, Bell pepper	0.189	Acceptable	EXTREMELY TOXIC	FORMETANATE	Onion, Garlic, Beans, Tomato, Pepper, Potato, Pumpkin, Watermelon	0.294	Acceptable	EXTREMELY TOXIC	FORMETANATE	Onion, Garlic, Beans, Pumpkin, Tomato, Lettuce, Mango (pulp), Pepper, Potato	0.1958	Acceptable	EXTREMELY TOXIC	FORMETANATE	Chicken Thigh, Garlic, White beans, Pumpkin, Tomato, Lettuce	0.0312	Acceptable	EXTREMELY TOXIC	0.1482	0.741
GLYPHOSATE	Rice, Beans, Carrot, Meat, Pineapple, Cassava flour	0.0232	Acceptable	SLIGHTLY TOXIC	GLYPHOSATE	Chicken, Rice, White beans, Manioc flour, Coconut, Meat, Cheese, Milk, Dulce de leche	0.0314	Acceptable	SLIGHTLY TOXIC	GLYPHOSATE	Chicken, Rice, Beans, Cassava flour, Milk, Cream, Carrot, Cassava, Corn, Peas, Soybeans	0.0328	Acceptable	SLIGHTLY TOXIC	GLYPHOSATE	Rice, Beans, Mango (pulp), Carrot	0.0183	Acceptable	SLIGHTLY TOXIC	GLYPHOSATE	Chicken Thigh, Rice, White beans, Carrot, Pineapple, Banana, Mayonnaise, Milk	0.0271	Acceptable	SLIGHTLY TOXIC	0.02656	0.1328
LINDANE	Meat	0.0015	Acceptable		LINDANE	Chicken, Meat, Cheese, Milk, Dulce de leche	0.0023	Acceptable		LINDANE	Chicken, Milk, Cream	0.0008	Acceptable		LINDANE		0	Acceptable		LINDANE	Chicken Thigh, Mayonnaise, Milk	0.0008	Acceptable		0.00108	0.0054
IMIDACLOPRID	Onion, Garlic, Rice, Beans, Pumpkin, Carrot, Meat, Tomato, Cabbage, Pineapple, Pepper	0.1543	Acceptable	SLIGHTLY TOXIC	IMIDACLOPRID	Chicken, Onion, Garlic, Rice, White beans, Tomato, Pepper, Meat, Cheese, Milk, Dulce de leche	0.1045	Acceptable	SLIGHTLY TOXIC	IMIDACLOPRID	Chicken, Onion, Garlic, Rice, Beans, Tomato, Pepper, Milk, Cream, Carrot, Potato, Corn, Pumpkin, Soybeans, Watermelon	0.159	Acceptable	SLIGHTLY TOXIC	IMIDACLOPRID	Onion, Garlic, Rice, Beans, Pumpkin, Tomato, Lettuce, Kale, Mango (pulp), Pepper, Potato, Melon	0.3053	Acceptable	SLIGHTLY TOXIC	IMIDACLOPRID	Chicken Thigh, Onion, Garlic, Rice, White beans, Pumpkin, Tomato, Lettuce, Cabbage, Carrot, Pineapple, Banana, Mayonnaise, Milk	0.1079	Acceptable	SLIGHTLY TOXIC	0.1662	0.831
MANDIOPROPAMID	Onion, Garlic, Pumpkin, Meat, Tomato, Cabbage, Pineapple, Chayote	0.3745	Acceptable	HIGHLY TOXIC	MANDIOPROPAMID	Chicken, Onion, Garlic, Tomato, Chives, Meat, Cheese, Milk, Dulce de leche	0.025	Acceptable	HIGHLY TOXIC	MANDIOPROPAMID	Chicken, Onion, Garlic, Tomato, Milk, Cream, Chayote, Potato, Pumpkin, Watermelon	0.0858	Acceptable	HIGHLY TOXIC	MANDIOPROPAMID	Onion, Garlic, Pumpkin, Tomato, Lettuce, Kale, Mango (pulp), Potato, Melon	0.4966	Acceptable	HIGHLY TOXIC	MANDIOPROPAMID	Chicken Thigh, Onion, Garlic, Pumpkin, Tomato, Lettuce, Cabbage, Pineapple, Gherkin, Mayonnaise, Milk	0.4022	Acceptable	HIGHLY TOXIC	0.27682	1.3841
METAFLUMIZONE	Meat, Tomato, Cabbage, Orange	0.4185	Acceptable	EXTREMELY TOXIC	METAFLUMIZONE	Tomato, Lemon, Meat, Cheese, Milk, Dulce de leche	0.0174	Acceptable	EXTREMELY TOXIC	METAFLUMIZONE	Tomato, Lemon, Milk, Cream, Potato, Corn, Soybeans, Watermelon	0.093	Acceptable	EXTREMELY TOXIC	METAFLUMIZONE	Tomato, Lettuce, Kale, Lemon, Potato, Melon	0.1582	Acceptable	EXTREMELY TOXIC	METAFLUMIZONE	Tomato,Lettuce,Cabbage,Lemon,Milk	0.0974	Acceptable	EXTREMELY TOXIC	0.1569	0.7845
METCONAZOLE	Onion, Garlic, Beans, Carrot, Tomato, Green Beans, Pepper	0.0195	Acceptable	EXTREMELY TOXIC	METCONAZOLE	Onion, Garlic, White beans, Tomato, Pepper	0.0175	Acceptable	EXTREMELY TOXIC	METCONAZOLE	Onion, Garlic, Beans, Tomato, Pepper, Carrot, Potato, Corn, Green Beans, Soybeans, Watermelon	0.0337	Acceptable	EXTREMELY TOXIC	METCONAZOLE	Onion, Garlic, Beans, Tomato, Pepper, Carrot, Potato, Melon	0.031	Acceptable	EXTREMELY TOXIC	METCONAZOLE	Onion,Garlic,White beans,Tomato,Carrot	0.011	Acceptable	EXTREMELY TOXIC	0.02254	0.1127
METHOMYL	Oil, Rice, Beans, Meat, Tomato, Cabbage	0.1835	Acceptable	HIGHLY TOXIC	METHOMYL	Chicken, Oil, Rice, White beans, Tomato, Coconut, Meat, Cheese, Milk, Dulce de leche	0.0686	Acceptable	HIGHLY TOXIC	METHOMYL	Chicken, Oil, Rice, Beans, Tomato, Milk, Cream, Potato, Margarine, Corn, Soybeans, Watermelon	0.0784	Acceptable	HIGHLY TOXIC	METHOMYL	Oil, Rice, Beans, Tomato, Kale, Mango (pulp), Margarine, Potato, Melon	0.1698	Acceptable	HIGHLY TOXIC	METHOMYL	Chicken Drumstick,Oil,Rice,White beans,Tomato,Cabbage,Margarine,Acerola (pulp),Mayonnaise,Milk	1.2384	Acceptable	HIGHLY TOXIC	0.34774	1.7387
PARAQUAT	Meat	0.0015	Acceptable	EXTREMELY TOXIC	PARAQUAT	Chicken, Meat, Cheese, Milk, Dulce de leche	0.0028	Acceptable	EXTREMELY TOXIC	PARAQUAT	Chicken, Milk, Cream, Potato, Margarine, Corn, Soybeans, Watermelon	0.0011	Acceptable	EXTREMELY TOXIC	PARAQUAT			Acceptable	EXTREMELY TOXIC	PARAQUAT	Chicken Drumstick,Mayonnaise,Milk	0.0011	Acceptable	EXTREMELY TOXIC	0.0013	0.0065
PIRIMICARB	Beans, Meat, Tomato, Cabbage	0.0755	Acceptable	HIGHLY TOXIC	PIRIMICARB	Chicken, White beans, Tomato, Meat, Cheese, Milk, Dulce de leche	0.038	Acceptable	HIGHLY TOXIC	PIRIMICARB	Chicken, Beans, Tomato, Milk, Cream, Potato	0.0392	Acceptable	HIGHLY TOXIC	PIRIMICARB	Beans,Tomato,Lettuce,Kale,Potato	0.077	Acceptable	HIGHLY TOXIC	PIRIMICARB	Chicken Drumstick,White beans,Tomato,Lettuce,Cabbage,Mayonnaise,Milk	0.0562	Acceptable	HIGHLY TOXIC	0.05718	0.2859
PROPAMOCARB	Onion, Pumpkin, Meat, Tomato, Cabbage, Pepper, Chayote	0.46	Acceptable	UNLIKELY TO CAUSE ACUTE HARM	PROPAMOCARB	Chicken, Onion, Tomato, Pepper, Meat, Cheese, Milk, Dulce de leche	0.264	Acceptable	UNLIKELY TO CAUSE ACUTE HARM	PROPAMOCARB	Chicken, Onion, Tomato, Bell Pepper, Milk, Cream, Chayote, Potato, Pumpkin, Watermelon	0.4722	Acceptable	UNLIKELY TO CAUSE ACUTE HARM	PROPAMOCARB	Onion,Squash,Tomato,Lettuce,Kale,Pepper,Potato,Melon	0.55	Acceptable	UNLIKELY TO CAUSE ACUTE HARM	PROPAMOCARB	Chicken Drumstick, Onion, Pumpkin, Tomato, Lettuce, Cabbage, Mayonnaise, Milk	0.3022	Acceptable	UNLIKELY TO CAUSE ACUTE HARM	0.40968	2.0484
TEBUCONAZOLE	Onion, Garlic, Rice, Beans, Pumpkin, Carrot, Meat, Tomato, Cabbage, Pineapple, Pepper, Chayote, Cassava Flour, Orange	0.3135	Acceptable	EXTREMELY TOXIC	TEBUCONAZOLE	Chicken, Onion, Garlic, Rice, White beans, Cassava flour, Tomato, Pepper, Coconut, Meat, Cheese, Milk, Dulce de leche	0.1305	Acceptable	EXTREMELY TOXIC	TEBUCONAZOLE	Chicken, Onion, Garlic, Rice, Beans, Tomato, Bell Pepper, Cassava Flour, Milk, Cream, Chayote, Carrot, Potato, Cassava, Corn, Peas, Pumpkin, Soybeans, Watermelon	0.2126	Acceptable	EXTREMELY TOXIC	TEBUCONAZOLE	Onion,Garlic,Rice,Beans,Squash,Tomato,Lettuce,Kale,Mango (pulp),Pepper,Carrot,Potato,Melon	0.256	Acceptable	EXTREMELY TOXIC	TEBUCONAZOLE	Chicken Drumstick, Onion, Garlic, Rice, White beans, Pumpkin, Tomato, Lettuce, Cabbage, Carrot, Pineapple, Gherkin, Banana, Acerola (pulp), Mayonnaise, Milk	0.3244	Acceptable	EXTREMELY TOXIC	0.2474	1.237
TERBUFOS	Beans, Meat	0.0035	Acceptable	EXTREMELY TOXIC	TERBUFOS	Chicken, White beans, Meat, Cheese, Milk, Dulce de leche	0.0104	Acceptable	EXTREMELY TOXIC	TERBUFOS	Chicken, Beans, Milk, Cream, Corn	0.0111	Acceptable	EXTREMELY TOXIC	TERBUFOS	Beans	0.002	Acceptable	EXTREMELY TOXIC	TERBUFOS	Chicken Drumstick, White beans, Banana, Mayonnaise, Milk	0.0126	Acceptable	EXTREMELY TOXIC	0.00792	0.0396
TRIFLURALIN	Onion, Garlic, Rice, Beans, Carrot, Tomato, Cabbage, Green Beans, Pepper, Cassava Flour	0.0158	Unacceptable	HIGHLY TOXIC	TRIFLURALIN	Onion, Garlic, Rice, White beans, Cassava flour, Tomato, Bell pepper	0.0118	Acceptable	HIGHLY TOXIC	TRIFLURALIN	Onion, Garlic, Rice, Beans, Tomato, Bell Pepper, Cassava Flour, Carrot, Cassava, Corn, Peas, Green Beans, Soybeans	0.0174	Unacceptable	HIGHLY TOXIC	TRIFLURALIN	Onion,Garlic,Rice,Beans,Tomato,Pepper,Carrot	0.0125	Acceptable	HIGHLY TOXIC	TRIFLURALIN	Chicken Drumstick, Garlic, Rice, White beans, Tomato, Cabbage, Carrot	0.0105	Acceptable	HIGHLY TOXIC	0.0136	0.068
TRIFLOXYSTROBIN	Onion, Garlic, Rice, Beans, Pumpkin, Carrot, Meat, Olive Oil, Tomato, Cabbage, Pineapple, Pepper, Chayote, Cassava Flour	0.1069	Acceptable	HIGHLY TOXIC	TRIFLOXYSTROBIN	Chicken, Onion, Garlic, Rice, White beans, Cassava flour, Olive oil, Tomato, Bell pepper, Coconut, Meat, Cheese, Milk, Dulce de leche	0.0628	Acceptable	HIGHLY TOXIC	TRIFLOXYSTROBIN	Chicken, Onion, Garlic, Rice, Beans, Tomato, Bell Pepper, Cassava Flour, Carrot, Cassava, Corn, Peas, Green Beans, Soybeans Cassava, Milk, Cream, Chayote, Carrot, Potato, Cassava, Corn, Pumpkin, Soybean, Watermelon	0.0763	Acceptable	HIGHLY TOXIC	TRIFLOXYSTROBIN	Onion,Garlic,Rice,Beans,Squash,Olive Oil,Tomato,Lettuce,Kale,Mango (pulp),Pepper,Carrot,Potato,Melon	0.1456	Acceptable	HIGHLY TOXIC	TRIFLOXYSTROBIN	Chicken Drumstick, Onion, Garlic, Rice, White beans, Pumpkin, Olive oil, Tomato, Chard, Lettuce, Cabbage, Carrot, Pineapple, Gherkin, Banana, Acerola (pulp), Mayonnaise, Milk	0.1824	Acceptable	HIGHLY TOXIC	0.1148	0.574
		6.1379					4.5782					4.1638					5.4566					4.6192			4.99114	24.9557
				mg/kg bw per d
AI	ADI mg/kg bw per d	BODY WEIGHT		ADI AMOUNT * BW
2,4 D	0.01	65		0.65
ABAMECTIN	0.002	65		0.13
ACEPHATE	0.0012	65		0.078
ACETAMIPRID	0.024	65		1.56
ALDRIN AND ELDRIN	0.0001	65		0.0065
ATRAZINE	0.02	65		1.3
BIFENTHRIN	0.02	65		1.3
CARBARYL	0.003	65		0.195
CARBOSSULFAN	0.00015	65		0.00975
CYPERMETHRIN	0.05	65		3.25
CHLOROTHALONIL	0.03	65		1.95
CHLORPYRIFOS	0.01	65		0.65
DDT	0.01	65		0.65
PARAQUAT DICHLORIDE	0.004	65		0.26
DITHIOCARBAMATES	0.01	65		0.65
FENAMIPHOS	0.0008	65		0.052
FLUTRIAFOL	0.01	65		0.65
FORMETANATE	0.025	65		1.625
GLYPHOSATE	0.5	65		32.5
LINDANE	0.005	65		0.325
IMIDACLOPRID	0.05	65		3.25
MANDIOPROPAMID	0.03	65		1.95
METAFLUMIZONE	0.03	65		1.95
METCONAZOLE	0.048	65		3.12
METHOMYL	0.02	65		1.3
PARAQUAT	0.004	65		0.26
PIRIMICARB	0.02	65		1.3
PROPAMOCARB	0.1	65		6.5
TEBUCONAZOLE	0.03	65		1.95
TERBUFOS	0.0002	65		0.013
TRIFLURALIN	0.02	65		1.3
TRIFLOXYSTROBIN	0.03	65		1.95
