# Supplementary material for: Risk assessment of pesticide residues ingestion in food offered by institutional restaurant menus
Source: PLoS One. 2024 Dec 18;19(12):e0313836. doi: 10.1371/journal.pone.0313836 (PMC11654986; doi:10.1371/journal.pone.0313836)
Supplement: S1 File — (ZIP) [file pone.0313836.s003.zip › Institutional Restaurant 4 (IR 4).xlsx]

## Sheet: WEEK 1
MONDAY MENU - APRIL, 01					TUESDAY MENU - APRIL, 02					WEDNESDAY MENU - APRIL, 03					THURSDAY MENU - APRIL, 04					FRIDAY MENU - APRIL, 05
Estimated daily (average) intake of active ingredients of pesticides potentially contained in institutional restaurant menus and the respective toxicological classes.					Estimated daily (average) intake of active ingredients of pesticides potentially contained in institutional restaurant menus and the respective toxicological classes.					Estimated daily (average) intake of active ingredients of pesticides potentially contained in institutional restaurant menus and the respective toxicological classes.					Estimated daily (average) intake of active ingredients of pesticides potentially contained in institutional restaurant menus and the respective toxicological classes.					Estimated daily (average) intake of active ingredients of pesticides potentially contained in institutional restaurant menus and the respective toxicological classes.
AI	FOOD/INGREDIENTS	Average intake mg/kg/dia (Sum of TMDI)	Risk characterization	Toxicity	AI	FOOD/INGREDIENTS	Average intake mg/kg/dia (Sum of TMDI)	Risk characterization	Toxicity	AI	FOOD/INGREDIENTS	Average intake mg/kg/dia (Sum of TMDI)	Risk characterization	Toxicity	AI	FOOD/INGREDIENTS	Average intake mg/kg/dia (Sum of TMDI)	Risk characterization	Toxicity	AI	FOOD/INGREDIENTS	Average intake mg/kg/dia (Sum of TMDI)	Risk characterization	Toxicity	AVERAGE TMDI	SUM TMDI
2,4 D	Rice, Meat, Butter.	0.031	Acceptable	SLIGHTLY TOXIC	2,4 D	Rice, cornstarch, chicken, soy sauce.	0.025	Acceptable	SLIGHTLY TOXIC	2,4 D	Rice, Meat, Butter.	0.031	Acceptable	SLIGHTLY TOXIC	2,4 D	Rice, Chicken, Butter, Soy Sauce, Grated Cheese.	0.024	Acceptable	SLIGHTLY TOXIC	2,4 D	Rice, Meat.	0.031	Acceptable	SLIGHTLY TOXIC	0.0284	0.142
ABAMECTIN	Garlic, Potato, Onion, Carrot, Beans, Ketchup, Bay Leaf, Grape Pulp.	0.51	Unacceptable	MODERATELY TOXIC	ABAMECTIN	Garlic, Cornstarch, Potato, Onion, Carrot, Beans, Bay Leaves, Soy Sauce, Pepper, Tomato.	0.521	inaceitável	MODERATELY TOXIC	ABAMECTIN	Potato, Onion, Carrot, Bay leaf, Cucumber, Pepper, Tomato.	0.19	Unacceptable	MODERATELY TOXIC	ABAMECTIN	Garlic, Potato, Onion, Carrot, Beans, Bay Leaves, Soy Sauce.	0.214	Unacceptable	MODERATELY TOXIC	ABAMECTIN	Garlic, Potato, Onion, Carrot, Beans, Bay leaf, Apple, Mango pulp, Tomato.	0.215	Unacceptable	MODERATELY TOXIC	0.33	1.65
ACEPHATE	Potato, Meat, Paprika, Cumin, Beans, Nutmeg.	0.007	Acceptable	SLIGHTLY TOXIC	ACEPHATE	Cornstarch, Potato, Paprika, Beans, Chicken, Soy Sauce, Nutmeg, Tomato.	0.0053	Acceptable	SLIGHTLY TOXIC	ACEPHATE	Potato, Meat, Beans, Butter, Tomato.	0.008	Acceptable	SLIGHTLY TOXIC	ACEPHATE	Potato, Paprika, Beans, Chicken, Soy Sauce, Nutmeg, Grated Cheese.	0.004	Acceptable	SLIGHTLY TOXIC	ACEPHATE	Potato, Meat, Paprika, Cumin, Beans, Tomato.	0.008	Acceptable	SLIGHTLY TOXIC	0.00646	0.0323
ACETAMIPRID	Garlic, Rice, Potato, Meat, Onion, Guava Jam, Cassava Flour, Beans, Pumpkin, Ketchup, Butter, Maxixe.	0.159	Acceptable	SLIGHTLY TOXIC	ACETAMIPRID	Pineapple, Garlic, Cornstarch, Rice, Potato, Beetroot, Onion, Guava Jam, Cassava Flour, Beans, Pumpkin, Gherkin, Soy Sauce, Bell Pepper, Tomato.	0.133	Acceptable	SLIGHTLY TOXIC	ACETAMIPRID	Garlic, Rice, Potato, Meat, Onion, Guava jam, Beans, Pumpkin, Cashew pulp, Cucumber, Pepper, Gherkin, Tomato.	0.263	Acceptable	SLIGHTLY TOXIC	ACETAMIPRID	Garlic, Rice, Potato, Onion, Beans, Pumpkin, Cassava, Gherkin, Soy Sauce.	0.046	Acceptable	SLIGHTLY TOXIC	ACETAMIPRID	Chard, Lettuce, Garlic, Rice, Potato, Onion, Guava jam, Cassava flour, Beans, Pumpkin, Apple, Gherkin, Mango pulp, Tomato.	0.133	Acceptable	SLIGHTLY TOXIC	0.1468	0.734
ALDRIN AND ELDRIN	Meat, Butter.	0.02	Unacceptable	HIGHLY TOXIC	ALDRIN AND ELDRIN	Chicken.	0.046	Unacceptable	HIGHLY TOXIC	ALDRIN AND ELDRIN	Meat, Butter.	0.02	Unacceptable	HIGHLY TOXIC	ALDRIN AND ELDRIN	Chicken, Butter, Grated Cheese.	0.046	Unacceptable	HIGHLY TOXIC	ALDRIN AND ELDRIN	Meat.	0.02	Unacceptable	HIGHLY TOXIC	0.0304	0.152
ATRAZINE		0	Acceptable	MODERATELY TOXIC	ATRAZINE	Pineapple, Cornstarch.	0.001	Acceptable	MODERATELY TOXIC	ATRAZINE		0	Acceptable	MODERATELY TOXIC	ATRAZINE	Shoy Sauce.	0	Acceptable	MODERATELY TOXIC	ATRAZINE		0	Acceptable	MODERATELY TOXIC	0.0002	0.001
BIFENTHRIN	Garlic, Rice, Potato, Meat, Onion, Carrot, Beans, Ketchup, Butter.	0.404	Acceptable	SLIGHTLY TOXIC	BIFENTHRIN	Pineapple, Garlic, Cornstarch, Rice, Potato, Onion, Carrot, Beans, Bell Pepper, Acerola (pulp), Tomato.	0.112	Acceptable	SLIGHTLY TOXIC	BIFENTHRIN	Garlic, Rice, Potato, Meat, Onion, Carrot, Beans, Butter, Cucumber, Pepper, Tomato	0.407	Acceptable	SLIGHTLY TOXIC	BIFENTHRIN	Garlic, Rice, Potato, Onion, Carrot, Beans, Butter, Soy Sauce, Grated Cheese.	0.104	Acceptable	SLIGHTLY TOXIC	BIFENTHRIN	Chard, Lettuce, Garlic, Rice, Potato, Meat, Onion, Carrot, Beans, Mango (pulp), Tomato.	0.418	Acceptable	SLIGHTLY TOXIC	0.289	1.445
CARBARYL	Garlic, Olive Oil, Potato, Meat, Onion, Black Beans, Pumpkin, Ketchup, Butter, Soybean Oil.	0.043	Acceptable	HIGHLY TOXIC	CARBARYL	Pineapple, Garlic, Potato, Onion, Beans, Pumpkin, Oil, Tomato.	0.05	Acceptable	HIGHLY TOXIC	CARBARYL	Garlic, Olive oil, Potato, Meat, Onion, Beans, Pumpkin, Soybean oil, Cucumber, Tomato.	0.044	Acceptable	HIGHLY TOXIC	CARBARYL	Garlic, Potato, Onion, Beans, Pumpkin, Butter, Soybean Oil, Grated Cheese.	0.037	Acceptable	HIGHLY TOXIC	CARBARYL	Garlic, Olive oil, Potato, Meat, Onion, Beans, Pumpkin, Apple, Soybean oil, Tomato.	0.095	Acceptable	HIGHLY TOXIC	0.0538	0.269
CARBOSSULFAN	Rice, Potatoes, Beans, Ketchup.	0.064	Unacceptable	HIGHLY TOXIC	CARBOSSULFAN	Cornstarch, Rice, Potato, Beans, Soy Sauce, Tomato.	0.064	Unacceptable	HIGHLY TOXIC	CARBOSSULFAN	Rice, Potato, Beans, Tomato.	0.061	Unacceptable	HIGHLY TOXIC	CARBOSSULFAN	Rice, Potato, Beans, Soy Sauce.	0.035	Unacceptable	HIGHLY TOXIC	CARBOSSULFAN	Rice, Potato, Beans, Mango Pulp, Tomato.	0.068	Unacceptable	HIGHLY TOXIC	0.0584	0.292
CYPERMETHRIN	Garlic, Rice, Olive Oil, Potato, Meat, Onion, Cassava Flour, Beans, Pumpkin, Ketchup, Butter, Maxixe.	0.256	Acceptable	MODERATELY TOXIC	CYPERMETHRIN	Garlic, Cornstarch, Rice, Potato, Beetroot, Onion, Cassava flour, Beans, Pumpkin, Gherkin, Soy sauce, Bell pepper, Acerola pulp, Tomato.	0.147	Acceptable	MODERATELY TOXIC	CYPERMETHRIN	Garlic, Rice, Olive Oil, Potato, Onion, Meat, Beans, Pumpkin, Butter, Gherkin, Cucumber, Pepper, Tomato.	0.272	Acceptable	MODERATELY TOXIC	CYPERMETHRIN	Garlic, Rice, Potato, Onion, Beans, Chicken, Pumpkin, Cassava, Butter, Gherkin, Soy Sauce, Grated Cheese.	0.08	Acceptable	MODERATELY TOXIC	CYPERMETHRIN	Chard, Lettuce, Garlic, Rice, Olive Oil, Potato, Meat, Onion, Cassava Flour, Beans, Pumpkin, Gherkin, Mango Pulp, Tomato.	0.322	Acceptable	MODERATELY TOXIC	0.2154	1.077
CHLOROTHALONIL	Rice, Potato, Meat, Onion, Carrot, Beans, Pumpkin, Ketchup, Butter, Gherkin.	0.335	Acceptable	MODERATELY TOXIC	CHLOROTHALONIL	Cornstarch, Rice, Potato, Beetroot, Onion, Carrot, Cassava flour, Beans, Chicken, Pumpkin, Gherkin, Soy sauce, Tomato.	0.382	Acceptable	MODERATELY TOXIC	CHLOROTHALONIL	Rice, Potato, Meat, Onion, Carrot, Beans, Pumpkin, Gherkin, Cucumber, Pepper, Tomato.	0.416	Acceptable	MODERATELY TOXIC	CHLOROTHALONIL	Rice, Potato, Onion, Carrot, Beans, Pumpkin, Cassava, Butter, Gherkin, Soy Sauce, Grated Cheese.	0.203	Acceptable	MODERATELY TOXIC	CHLOROTHALONIL	Lettuce, Rice, Potato, Meat, Onion, Carrot, Cassava Flour, Beans, Pumpkin, Apple, Gherkin, Tomato.	0.455	Acceptable	MODERATELY TOXIC	0.3582	1.791
CHLORPYRIFOS	Potato, Beans.	0.018	Acceptable	MODERATELY TOXIC	CHLORPYRIFOS	Chicken, Cornstarch, Potato, Beans, Soy sauce.	0.02	Acceptable	MODERATELY TOXIC	CHLORPYRIFOS	Potato, Beans.	0.018	Acceptable	MODERATELY TOXIC	CHLORPYRIFOS	Potato, Beans, Chicken, Soy Sauce, Grated Cheese.	0.02	Acceptable	MODERATELY TOXIC	CHLORPYRIFOS	Potato, Meat, Beans, Apple.	0.053	Acceptable	MODERATELY TOXIC	0.0258	0.129
DDT	Meat, Butter.	0.5	Acceptable		DDT	Chicken.	0.069	Acceptable		DDT	Meat, Butter.	0.5	Acceptable		DDT	Chicken, Butter, Grated Cheese.	0.069	Acceptable		DDT	Meat.	0.5	Acceptable		0.3276	1.638
DITHIOCARBAMATES	Garlic, Rice, Potato, Meat, Onion, Carrot, Beans, Pumpkin, Ketchup, Butter.	0.118	Acceptable	EXTREMELY TOXIC	DITHIOCARBAMATES	Garlic, Rice, Potato, Beetroot, Onion, Carrot, Beans, Chicken, Pumpkin.	0.1	Acceptable	EXTREMELY TOXIC	DITHIOCARBAMATES	Garlic, Rice, Potato, Meat, Onion, Carrot, Beans, Pumpkin, Cucumber, Pepper, Tomato.	0.2	Acceptable	EXTREMELY TOXIC	DITHIOCARBAMATES	Garlic, Rice, Potato, Onion, Carrot, Beans, Chicken, Pumpkin, Butter, Grated Cheese.	0.095	Acceptable	EXTREMELY TOXIC	DITHIOCARBAMATES	Lettuce, Garlic, Rice, Potato, Meat, Onion, Carrot, Beans, Pumpkin, Apple, Mango Pulp, Tomato.	0.291	Unacceptable	EXTREMELY TOXIC	0.1608	0.804
FENAMIPHOS	Potato, Meat, Ketchup, Butter.	0.003	Acceptable	EXTREMELY TOXIC	FENAMIPHOS	Potato, Chicken, Tomato.	0.006	Acceptable	EXTREMELY TOXIC	FENAMIPHOS	Potato, Meat, Tomato.	0.005	Acceptable	EXTREMELY TOXIC	FENAMIPHOS	Potato, Chicken, Butter, Grated Cheese.	0.003	Acceptable	EXTREMELY TOXIC	FENAMIPHOS	Potato, Meat, Tomato.	0.005	Acceptable	EXTREMELY TOXIC	0.0044	0.022
FLUTRIAFOL	Garlic, Rice, Potato, Meat, Onion, Cassava Flour, Beans, Pumpkin, Ketchup, Butter, Maxixe.	0.031	Acceptable	MODERATELY TOXIC	FLUTRIAFOL	Pineapple, Garlic, Cornstarch, Rice, Potato, Beetroot, Onion, Cassava Flour, Beans, Chicken, Pumpkin, Gherkin, Soy Sauce, Bell Pepper, Tomato.	0.054	Unacceptable	MODERATELY TOXIC	FLUTRIAFOL	Garlic, Rice, Meat, Onion, Beans, Pumpkin, Gherkin, Cucumber, Pepper, Tomato.	0.043	Acceptable	MODERATELY TOXIC	FLUTRIAFOL	Garlic, Rice, Potato, Onion, Beans, Chicken, Pumpkin, Cassava, Butter, Gherkin, Soy Sauce, Grated Cheese.	0.03	Acceptable	MODERATELY TOXIC	FLUTRIAFOL	Garlic, Rice, Potato, Meat, Onion, Cassava Flour, Beans, Pumpkin, Apple, Gherkin, Mango Pulp, Tomato.	0.076	Unacceptable	MODERATELY TOXIC	0.0468	0.234
FORMETANATE	Potato, Onion, Beans, Pumpkin, Ketchup.	0.037	Acceptable	EXTREMELY TOXIC	FORMETANATE	Garlic, Potato, Onion, Beans, Pumpkin, Bell Pepper, Tomato.	0.052	Acceptable	EXTREMELY TOXIC	FORMETANATE	Garlic, Potato, Onion, Beans, Pumpkin, Cucumber, Pepper, Tomato.	0.054	Acceptable	EXTREMELY TOXIC	FORMETANATE	Garlic, Potato, Onion, Beans, Pumpkin.	0.037	Acceptable	EXTREMELY TOXIC	FORMETANATE	Lettuce, Garlic, Potato, Onion, Beans, Pumpkin, Mango Pulp, Tomato.	0.041	Acceptable	EXTREMELY TOXIC	0.0442	0.221
GLYPHOSATE	Rice, Meat, Carrots, Guava jam, Cassava flour, Beans, Butter.	0.034	Acceptable	SLIGHTLY TOXIC	GLYPHOSATE	Pineapple, Cornstarch, Rice, Beetroot, Carrot, Guava Jam, Cassava Flour, Chicken, Beans, Soy Sauce.	0.046	Acceptable	SLIGHTLY TOXIC	GLYPHOSATE	Rice, Meat, Carrot, Guava jam, Beans, Cashew pulp, Butter.	0.048	Acceptable	SLIGHTLY TOXIC	GLYPHOSATE	Rice, Carrot, Beans, Chicken, Cassava, Butter, Soy Sauce.	0.027	Acceptable	SLIGHTLY TOXIC	GLYPHOSATE	Rice, Meat, Carrot, Guava Jam, Cassava Flour, Beans, Apple, Mango Pulp.	0.046	Acceptable	SLIGHTLY TOXIC	0.0402	0.201
LINDANE	Meat, Butter.	0.001	Acceptable		LINDANE	Chicken.	0.00115	Acceptable		LINDANE	Meat, Butter.	0.001	Acceptable		LINDANE	Chicken, Butter, Grated Cheese.	0.00115	Acceptable		LINDANE	Meat.	0.001	Acceptable		0.00106	0.0053
IMIDACLOPRID	Garlic, Rice, Potato, Onion, Carrot, Guava Jam, Beans, Pumpkin, Ketchup.	0.051	Acceptable	SLIGHTLY TOXIC	IMIDACLOPRID	Pineapple, Garlic, Cornstarch, Rice, Potato, Onion, Carrot, Guava Jam, Beans, Pumpkin, Soy Sauce, Bell Pepper, Tomato.	0.076	Acceptable	SLIGHTLY TOXIC	IMIDACLOPRID	Garlic, Rice, Potato, Onion, Carrot, Guava jam, Beans, Pumpkin, Cucumber, Pepper, Tomato.	0.065	Acceptable	SLIGHTLY TOXIC	IMIDACLOPRID	Garlic, Rice, Potato, Onion, Carrot, Beans, Pumpkin, Soy Sauce.	0.039	Acceptable	SLIGHTLY TOXIC	IMIDACLOPRID	Lettuce, Garlic, Rice, Potato, Onion, Carrot, Guava Jam, Beans, Pumpkin, Mango Pulp, Tomato.	0.112	Acceptable	SLIGHTLY TOXIC	0.0686	0.343
MANDIOPROPAMID	Garlic, Potato, Meat, Onion, Chives, Pumpkin, Ketchup, Butter, Maxixe.	0.022	Acceptable	HIGHLY TOXIC	MANDIOPROPAMID	Pineapple, Garlic, Potato, Onion, Chives, Chicken, Pumpkin, Gherkin, Tomato.	0.064	Acceptable	HIGHLY TOXIC	MANDIOPROPAMID	Garlic, Potato, Onion, Chives, Meat, Pumpkin, Butter, Gherkin, Cucumber, Tomato.	0.03	Acceptable	HIGHLY TOXIC	MANDIOPROPAMID	Garlic, Potato, Onion, Chives, Chicken, Pumpkin, Butter, Gherkin, Grated Cheese.	0.021	Acceptable	HIGHLY TOXIC	MANDIOPROPAMID	Chard, Lettuce, Garlic, Potato, Meat, Onion, Chives, Pumpkin, Gherkin, Mango Pulp, Tomato.	0.21	Acceptable	HIGHLY TOXIC	0.0694	0.347
METAFLUMIZONE	Potato, Ketchup.	0.005	Acceptable	EXTREMELY TOXIC	METAFLUMIZONE	Cornstarch, Potato, Soy Sauce, Tomato.	0.015	Acceptable	EXTREMELY TOXIC	METAFLUMIZONE	Potato, Tomato.	0.013	Acceptable	EXTREMELY TOXIC	METAFLUMIZONE	Potato, Soy Sauce.	0.002	Acceptable	EXTREMELY TOXIC	METAFLUMIZONE	Chard, Lettuce, Potato, Apple, Tomato.	0.149	Acceptable	EXTREMELY TOXIC	0.0368	0.184
METCONAZOLE	Garlic, Potato, Onion, Carrot, Beans.	0.01	Acceptable	EXTREMELY TOXIC	METCONAZOLE	Garlic, Cornstarch, Potato, Onion, Carrot, Beans, Soy Sauce, Bell Pepper, Tomato.	0.012	Acceptable	EXTREMELY TOXIC	METCONAZOLE	Garlic, Potato, Onion, Carrot, Pepper, Tomato.	0.01	Acceptable	EXTREMELY TOXIC	METCONAZOLE	Garlic, Potato, Onion, Carrot, Beans, Soy Sauce.	0.01	Acceptable	EXTREMELY TOXIC	METCONAZOLE	Garlic, Potato, Onion, Carrot, Beans, Tomato.	0.011	Acceptable	EXTREMELY TOXIC	0.0106	0.053
METHOMYL	Rice, Potatoes, Meat, Beans, Ketchup, Butter.	0.054	Acceptable	HIGHLY TOXIC	METHOMYL	Cornstarch, Rice, Potato, Chicken, Beans, Oil, Soy Sauce, Acerola Pulp, Tomato.	1.126	Acceptable	HIGHLY TOXIC	METHOMYL	Rice, Potato, Meat, Butter, Oil, Tomato.	0.069	Acceptable	HIGHLY TOXIC	METHOMYL	Rice, Potato, Beans, Chicken, Butter, Soy Sauce, Soybean Oil, Grated Cheese.	0.051	Acceptable	HIGHLY TOXIC	METHOMYL	Rice, Potato, Meat, Beans, Soybean Oil, Mango Pulp, Tomato.	0.073	Acceptable	HIGHLY TOXIC	0.2746	1.373
PARAQUAT	Meat, Butter.	0.001	Acceptable	EXTREMELY TOXIC	PARAQUAT	Chicken.	0.001	Acceptable	EXTREMELY TOXIC	PARAQUAT	Meat.	0.001	Acceptable	EXTREMELY TOXIC	PARAQUAT	Chicken, Butter, Grated Cheese.	0.001	Acceptable	EXTREMELY TOXIC	PARAQUAT	Meat.	0.001	Acceptable	EXTREMELY TOXIC	0.001	0.005
PIRIMICARB	Potato, Meat, Beans, Ketchup, Butter.	0.018	Acceptable	HIGHLY TOXIC	PIRIMICARB	Potato, Chicken, Beans, Tomato.	0.035	Acceptable	HIGHLY TOXIC	PIRIMICARB	Potato, Meat, Beans, Butter, Cucumber, Tomato.	0.05	Acceptable	HIGHLY TOXIC	PIRIMICARB	Potato, Beans, Chicken, Butter, Grated Cheese.	0.01	Acceptable	HIGHLY TOXIC	PIRIMICARB	Lettuce, Potato, Meat, Beans, Tomato.	0.041	Acceptable	HIGHLY TOXIC	0.0308	0.154
PROPAMOCARB	Potato, Meat, Onion, Pumpkin, Ketchup, Butter.	0.064	Acceptable	UNLIKELY TO CAUSE ACUTE HARM	PROPAMOCARB	Potato, Onion, Chicken, Pumpkin, Bell Pepper, Tomato.	0.125	Acceptable	UNLIKELY TO CAUSE ACUTE HARM	PROPAMOCARB	Potato, Meat, Onion, Pumpkin, Cucumber, Pepper, Tomato.	0.156	Acceptable	UNLIKELY TO CAUSE ACUTE HARM	PROPAMOCARB	Potato, Onion, Chicken, Pumpkin, Butter, Grated Cheese.	0.035	Acceptable	UNLIKELY TO CAUSE ACUTE HARM	PROPAMOCARB	Lettuce, Potato, Sun-dried Meat, Onion, Pumpkin, Tomato.	0.14	Acceptable	UNLIKELY TO CAUSE ACUTE HARM	0.104	0.52
TEBUCONAZOLE	Garlic, Rice, Potato, Meat, Onion, Carrot, Guava Jam, Cassava Flour, Beans, Pumpkin, Ketchup, Butter, Maxixe.	0.147	Acceptable	EXTREMELY TOXIC	TEBUCONAZOLE	Pineapple, Garlic, Cornstarch, Rice, Potato, Beetroot, Onion, Carrot, Guava Jam, Cassava Flour, Beans, Chicken, Pumpkin, Gherkin, Soy Sauce, Bell Pepper, Acerola Pulp.	0.174	Acceptable	EXTREMELY TOXIC	TEBUCONAZOLE	Garlic, Rice, Potato, Meat, Carrot, Guava Jam, Beans, Pumpkin, Gherkin, Pepper, Tomato.	0.145	Acceptable	EXTREMELY TOXIC	TEBUCONAZOLE	Garlic, Rice, Potato, Onion, Carrot, Beans, Chicken, Pumpkin, Cassava, Butter, Gherkin, Soy Sauce, Grated Cheese.	0.163	Acceptable	EXTREMELY TOXIC	TEBUCONAZOLE	Chard, Lettuce, Garlic, Rice, Potato, Meat, Onion, Carrot, Guava Jam, Cassava Flour, Beans, Pumpkin, Apple, Gherkin, Mango Pulp, Tomato.	0.228	Acceptable	EXTREMELY TOXIC	0.1714	0.857
TERBUFOS	Meat, Beans, Butter.	0.004	Acceptable	EXTREMELY TOXIC	TERBUFOS	Cornstarch, Beans, Chicken.	0.015	Acceptable	EXTREMELY TOXIC	TERBUFOS	Meat, Beans.	0.004	Acceptable	EXTREMELY TOXIC	TERBUFOS	Beans, Chicken, Butter, Grated Cheese.	0.0145	Acceptable	EXTREMELY TOXIC	TERBUFOS	Beans, Meat.	0.004	Acceptable	EXTREMELY TOXIC	0.0083	0.0415
TRIFLURALIN	Garlic, Rice, Onion, Carrot, Cassava flour, Beans.	0.008	Acceptable	HIGHLY TOXIC	TRIFLURALIN	Garlic, Cornstarch, Rice, Onion, Carrot, Cassava Flour, Beans, Soy Sauce, Bell Pepper, Tomato.	0.01	Acceptable	HIGHLY TOXIC	TRIFLURALIN	Rice, Beans, Pepper, Tomato.	0.007	Acceptable	HIGHLY TOXIC	TRIFLURALIN	Garlic, Rice, Onion, Carrot, Beans, Cassava, Soy Sauce.	0.009	Acceptable	HIGHLY TOXIC	TRIFLURALIN	Garlic, Rice, Onion, Carrot, Cassava Flour, Beans, Tomato.	0.009	Acceptable	HIGHLY TOXIC	0.0086	0.043
TRIFLOXYSTROBIN	Garlic, Rice, Olive Oil, Potato, Meat, Onion, Carrot, Guava Jam, Cassava Flour, Beans, Pumpkin, Ketchup, Butter, Maxixe.	0.039	Acceptable	HIGHLY TOXIC	TRIFLOXYSTROBIN	Pineapple, Garlic, Cornstarch, Rice, Potato, Beetroot, Onion, Carrot, Guava Jam, Cassava Flour, Beans, Chicken, Pumpkin, Gherkin, Soy Sauce, Bell Pepper, Acerola Pulp, Tomato.	0.085	Acceptable	HIGHLY TOXIC	TRIFLOXYSTROBIN	Garlic, Rice, Olive Oil, Potato, Meat, Onion, Carrot, Guava Jam, Beans, Pumpkin, Gherkin, Cucumber, Pepper, Tomato.	0.049	Acceptable	HIGHLY TOXIC	TRIFLOXYSTROBIN	Garlic, Rice, Potato, Onion, Carrot, Beans, Chicken, Pumpkin, Cassava, Butter, Maxixe, Soy Sauce, Grated Cheese.	0.0432	Acceptable	HIGHLY TOXIC	TRIFLOXYSTROBIN	Chard, Lettuce, Garlic, Rice, Olive Oil, Potato, Meat, Onion, Carrot, Guava Jam, Cassava Flour, Pumpkin, Apple, Gherkin, Mango Pulp, Tomato.	0.075	Acceptable	HIGHLY TOXIC	0.05824	0.2912
		2.994					3.57245					3.18					1.47385					3.831			3.01026	15.0513
				mg/kg bw per d
AI	ADI mg/kg bw per d	BODY WEIGHT		ADI AMOUNT * BW
2,4 D	0.01	65		0.65
ABAMECTIN	0.002	65		0.13
ACEPHATE	0.0012	65		0.078
ACETAMIPRID	0.024	65		1.56
ALDRIN E ELDRIN	0.0001	65		0.0065
ATRAZINE	0.02	65		1.3
BIFENTHRIN	0.02	65		1.3
CARBARYL	0.003	65		0.195
CARBOSSULFAN	0.00015	65		0.00975
CYPERMETHRIN	0.05	65		3.25
CHLOROTHALONIL	0.03	65		1.95
CHLORPYRIFOS	0.01	65		0.65
DDT	0.01	65		0.65
PARAQUAT DICHLORIDE	0.004	65		0.26
DITHIOCARBAMATES	0.01	65		0.65
FENAMIPHOS	0.0008	65		0.052
FLUTRIAFOL	0.01	65		0.65
FORMETANATE	0.025	65		1.625
GLYPHOSATE	0.5	65		32.5
LINDANE	0.005	65		0.325
IMIDACLOPRID	0.05	65		3.25
MANDIOPROPAMID	0.03	65		1.95
METAFLUMIZONE	0.03	65		1.95
METCONAZOLE	0.048	65		3.12
METHOMYL	0.02	65		1.3
PARAQUAT	0.004	65		0.26
PIRIMICARB	0.02	65		1.3
PROPAMOCARB	0.1	65		6.5
TEBUCONAZOLE	0.03	65		1.95
TERBUFOS	0.0002	65		0.013
TRIFLURALIN	0.02	65		1.3
TRIFLOXYSTROBIN	0.03	65		1.95
2,4 D	2,4 D
ABAMECTIN	ABAMECTINA
ACEPHATE	ACEFATO
ACETAMIPRID	ACETAMIPRIDO
ALDRIN AND ELDRIN	ALDRIN E ELDRIN
ATRAZINE	ATRAZINA
BIFENTHRIN	BIFENTRINA
CARBARYL	CARBARIL
CARBOSSULFAN	CARBOSSULFANO
CYPERMETHRIN	CIPERMETRINA
CHLOROTHALONIL	CLOROTALONIL
CHLORPYRIFOS	CLORPIRIFÓS
DDT	DDT
DITHIOCARBAMATES	DICLORETO DE PARAQUATE
FENAMIPHOS	DITIOCARBAMATOS
FLUTRIAFOL	FENAMIFÓS
FORMETANATE	FLUTRIAFOL
GLYPHOSATE	FORMETANATO
LINDANE	GLIFOSATO
IMIDACLOPRID	LINDANO
MANDIOPROPAMID	IMIDACLOPRIDO
METAFLUMIZONE	MANDIOPROPAMIDA
METCONAZOLE	METAFLUMIZONE
METHOMYL	METCONAZOL
PARAQUAT	METONIL
PIRIMICARB	PARAQUAT
PROPAMOCARB	PIRIMICARBE
TEBUCONAZOLE	PROPAMOCARBE
TERBUFOS	TEBUCONAZOL
TRIFLURALIN	TERBUFÓS
TRIFLOXYSTROBIN	TRIFLURALINA
	TRIFLOXISTROBINA

## Sheet: WEEK 2
MONDAY MENU - APRIL, 08					TUESDAY MENU - APRIL, 09					WEDNESDAY MENU - APRIL, 10					THURSDAY MENU - APRIL, 11					FRIDAY MENU - APRIL, 12
Estimated daily (average) intake of active ingredients of pesticides potentially contained in institutional restaurant menus and the respective toxicological classes.					Estimated daily (average) intake of active ingredients of pesticides potentially contained in institutional restaurant menus and the respective toxicological classes.					Estimated daily (average) intake of active ingredients of pesticides potentially contained in institutional restaurant menus and the respective toxicological classes.					Estimated daily (average) intake of active ingredients of pesticides potentially contained in institutional restaurant menus and the respective toxicological classes.					Estimated daily (average) intake of active ingredients of pesticides potentially contained in institutional restaurant menus and the respective toxicological classes.
AI	FOOD/INGREDIENTS	Average intake mg/kg/dia (Sum of TMDI)	Risk characterization	Toxicity	AI	FOOD/INGREDIENTS	Average intake mg/kg/dia (Sum of TMDI)	Risk characterization	Toxicity	AI	FOOD/INGREDIENTS	Average intake mg/kg/dia (Sum of TMDI)	Risk characterization	Toxicity	AI	FOOD/INGREDIENTS	Average intake mg/kg/dia (Sum of TMDI)	Risk characterization	Toxicity	AI	FOOD/INGREDIENTS	Average intake mg/kg/dia (Sum of TMDI)	Risk characterization	Toxicity	AVERAGE TMDI	SUM TMDI
2,4 D	Cornstarch, Rice, Beef.	0.032	Acceptable	SLIGHTLY TOXIC	2,4 D	Rice, Chicken, Soy sauce.	0.024	Acceptable	SLIGHTLY TOXIC	2,4 D	Rice, Meat.	0.031	Acceptable	SLIGHTLY TOXIC	2,4 D	Rice, Chicken, Worcestershire sauce, Soy sauce.	0.024	Acceptable	SLIGHTLY TOXIC	2,4 D	Rice, Meat.	0.051	Acceptable	SLIGHTLY TOXIC	0.0324	0.162
ABAMECTIN	Garlic, Cornstarch, Potato, Onion, Carrot, Beans, Bay leaf, Soy sauce, Bell pepper, Tomato.	0.521	Unacceptable	MODERATELY TOXIC	ABAMECTIN	Potato, Onion, Carrot, Beans, Bay leaf, Apple, Soy sauce, Bell pepper.	0.36	Unacceptable	MODERATELY TOXIC	ABAMECTIN	Garlic, Potato, Onion, Carrot, Beans, Bay leaf.	0.506	Unacceptable	MODERATELY TOXIC	ABAMECTIN	Garlic, Potato, Onion, Carrot, Beans, Bay leaf, Worcestershire sauce, Soy sauce, Bell pepper, Green beans.	0.551	Unacceptable	MODERATELY TOXIC	ABAMECTIN	Garlic, Potato, Onion, Carrot, Beans, Bell Pepper, Mango (pulp), Tomato.	0.507	Unacceptable	MODERATELY TOXIC	0.489	2.445
ACEPHATE	Cornstarch, Potato, Beef, Beans, Soy sauce, Tomato.	0.008	Acceptable	SLIGHTLY TOXIC	ACEPHATE	Potato, Paprika, Beans, Chicken, Soy sauce, Nutmeg.	0.004	Acceptable	SLIGHTLY TOXIC	ACEPHATE	Potato, Meat, Paprika, Beans.	0.007	Acceptable	SLIGHTLY TOXIC	ACEPHATE	Potato, Paprika, Beans, Chicken, Worcestershire sauce, Soy sauce, Nutmeg.	0.0043	Acceptable	SLIGHTLY TOXIC	ACEPHATE	Potato, Meat, Paprika, Beans, Tomato.	0.013	Acceptable	SLIGHTLY TOXIC	0.00726	0.0363
ACETAMIPRID	Pineapple, Garlic, Cornstarch, Rice, Potato, Beef, Onion, Chayote, Guava (sweet), Cassava flour, Beans, Pumpkin, Gherkin, Soy sauce, Bell pepper, Cashew, Tomato.	0.264	Acceptable	SLIGHTLY TOXIC	ACETAMIPRID	Chard, Lettuce, Garlic, Rice, Potato, Onion, Guava jam, Cassava flour, Beans, Chicken, Pumpkin, Apple, Gherkin, Soy sauce, Bell pepper.	0.201	Acceptable	SLIGHTLY TOXIC	ACETAMIPRID	Garlic, Rice, Potato, Meat, Onion, Pineapple jam, Cassava flour, Beans, Pumpkin, Cassava, Gherkin.	0.097	Acceptable	SLIGHTLY TOXIC	ACETAMIPRID	Garlic, Rice, Potato, Onion, Cassava flour, Beans, Chicken, Pumpkin, Gherkin, Worcestershire sauce, Soy sauce, Bell pepper, Cabbage, Green beans.	0.101	Acceptable	SLIGHTLY TOXIC	ACETAMIPRID	Garlic, Rice, Potato, Beet, Meat, Onion, Chayote, Guava (sweet), Cassava flour, Beans, Pumpkin, Gherkin, Bell Pepper, Mango (pulp), Okra, Cabbage, Tomato.	0.251	Acceptable	SLIGHTLY TOXIC	0.1828	0.914
ALDRIN AND ELDRIN	Beef.	0.02	Unacceptable	HIGHLY TOXIC	ALDRIN AND ELDRIN	Chicken.	0.046	Unacceptable	HIGHLY TOXIC	ALDRIN AND ELDRIN	Meat.	0.02	Unacceptable	HIGHLY TOXIC	ALDRIN AND ELDRIN	Chicken.	0.046	Unacceptable	HIGHLY TOXIC	ALDRIN AND ELDRIN	Meat.	0.04	Unacceptable	HIGHLY TOXIC	0.0344	0.172
ATRAZINE	Pineapple, Soy sauce, Cornstarch.	0.001	Acceptable	MODERATELY TOXIC	ATRAZINE	Soy sauce.	0	Acceptable	MODERATELY TOXIC	ATRAZINE	Pineapple jam.	0	Acceptable	MODERATELY TOXIC	ATRAZINE	Soy sauce.	0	Acceptable	MODERATELY TOXIC	ATRAZINE		0	Acceptable	MODERATELY TOXIC	0.0002	0.001
BIFENTHRIN	Pineapple, Garlic, Cornstarch, Rice, Potato, Meat, Onion, Carrot, Beans, Soy sauce, Bell pepper, Tomato	0.41	Acceptable	SLIGHTLY TOXIC	BIFENTHRIN	Chard, Lettuce, Garlic, Rice, Potato, Onion, Carrot, Beans, Soy sauce, Acerola (pulp).	0.111	Acceptable	SLIGHTLY TOXIC	BIFENTHRIN	Garlic, Rice, Potato, Meat, Onion, Carrot, Pineapple jam, Beans	0.408	Acceptable	SLIGHTLY TOXIC	BIFENTHRIN	Garlic, Rice, Potato, Onion, Carrot, Beans, Soy sauce, Bell pepper, Acerola (pulp), Cabbage, Green beans	0.112	Acceptable	SLIGHTLY TOXIC	BIFENTHRIN	Garlic, Rice, Potato, Meat, Onion, Carrot, Tomato paste, Beans, Bell Pepper, Mango (pulp), Okra, Cabbage, Tomato	0.415	Acceptable	SLIGHTLY TOXIC	0.2912	1.456
CARBARYL	Pineapple, Garlic, Olive oil, Potato, Beef, Onion, Beans, Pumpkin, Soybean oil, Tomato.	0.055	Acceptable	HIGHLY TOXIC	CARBARYL	Garlic, Olive oil, Potato, Onion, Beans, Pumpkin, Apple, Soybean oil.	0.087	Acceptable	HIGHLY TOXIC	CARBARYL	Garlic, Potato, Meat, Onion, Pineapple jam, Beans, Pumpkin, Soybean oil.	0.062	Acceptable	HIGHLY TOXIC	CARBARYL	Garlic, Potato, Onion, Beans, Pumpkin, Soybean oil, Cabbage.	0.04	Acceptable	HIGHLY TOXIC	CARBARYL	Garlic, Olive oil, Potato, Meat, Onion, Beans, Pumpkin, Soybean oil, Cabbage, Tomato.	0.053	Acceptable	HIGHLY TOXIC	0.0594	0.297
CARBOSSULFAN	Cornstarch, Rice, Potato, Beans, Soy sauce, Tomato.	0.03615	Unacceptable	HIGHLY TOXIC	CARBOSSULFAN	Rice, Potato, Black beans, Chicken, Soy sauce, Soy sauce.	0.075	Unacceptable	HIGHLY TOXIC	CARBOSSULFAN	Rice, Potato, Meat, Beans.	0.04	Unacceptable	HIGHLY TOXIC	CARBOSSULFAN	Rice, Potato, Beans, Worcestershire sauce, Soy sauce.	0.063	Unacceptable	HIGHLY TOXIC	CARBOSSULFAN	Rice, Potato, Meat, Tomato.	0.071	Unacceptable	HIGHLY TOXIC	0.05703	0.28515
CYPERMETHRIN	Pineapple, Garlic, Cornstarch, Rice, Olive oil, Potato, Beef, Onion, Chayote, Cassava flour, Black beans, Pumpkin, Gherkin, Soy sauce, Bell pepper, Tomato.	0.29	Acceptable	MODERATELY TOXIC	CYPERMETHRIN	Chard, Lettuce, Garlic, Rice, Olive oil, Potato, Onion, Cassava flour, Beans, Chicken, Pumpkin, Gherkin, Soy sauce, Bell pepper, Acerola (pulp).	0.122	Acceptable	MODERATELY TOXIC	CYPERMETHRIN	Garlic, Rice, Potato, Meat, Onion, Pineapple jam, Cassava flour, Beans, Pumpkin, Cassava, Gherkin.	0.255	Acceptable	MODERATELY TOXIC	CYPERMETHRIN	Garlic, Rice, Olive oil, Potato, Onion, Cassava flour, Beans, Chicken, Pumpkin, Gherkin, Worcestershire sauce, Soy sauce, Acerola (pulp), Cabbage, Green beans.	0.129	Acceptable	MODERATELY TOXIC	CYPERMETHRIN	Garlic, Rice, Olive oil, Potato, Beetroot, Beef, Onion, Chayote, Tomato paste, Cassava flour, Beans, Pumpkin, Gherkin, Bell pepper, Mango (pulp), Okra, Cabbage, Tomato.	0.528	Acceptable	MODERATELY TOXIC	0.2648	1.324
CHLOROTHALONIL	Cornstarch, Rice, Potato, Onion, Carrot, Chayote, Cassava flour, Black beans, Pumpkin, Gherkin, Soy sauce, Bell pepper, Tomato.	0.453	Acceptable	MODERATELY TOXIC	CHLOROTHALONIL	Lettuce, Rice, Potato, Onion, Carrot, Cassava flour, Beans, Chicken, Pumpkin, Apple, Gherkin, Soy sauce, Bell pepper.	0.412	Acceptable	MODERATELY TOXIC	CHLOROTHALONIL	Rice, Potato, Meat, Onion, Carrot, Cassava flour, Beans, Pumpkin, Cassava, Maxixe.	0.324	Acceptable	MODERATELY TOXIC	CHLOROTHALONIL	Rice, Potato, Onion, Carrot, Cassava flour, Beans, Chicken, Pumpkin, Gherkin, Worcestershire sauce, Soy sauce, Peppers, Cabbage.	0.354	Acceptable	MODERATELY TOXIC	CHLOROTHALONIL	Rice, Potato, Beetroot, Beef, Onion, Carrot, Chayote, Tomato paste, Cassava flour, Beans, Gherkin, Bell pepper, Cabbage, Tomato.	0.427	Acceptable	MODERATELY TOXIC	0.394	1.97
CHLORPYRIFOS	Cornstarch, Potato, Black beans, Soy sauce.	0.018	Acceptable	MODERATELY TOXIC	CHLORPYRIFOS	Potato, Beans, Rice, Apple, Soy sauce.	0.045	Acceptable	MODERATELY TOXIC	CHLORPYRIFOS	Potato, Meat, Beans.	0.028	Acceptable	MODERATELY TOXIC	CHLORPYRIFOS	Potato, Beans, Chicken, Worcestershire sauce, Soy sauce.	0.02	Acceptable	MODERATELY TOXIC	CHLORPYRIFOS	Potato, Beef, Beans.	0.038	Acceptable	MODERATELY TOXIC	0.0298	0.149
DDT	Beef.	0.5	Acceptable		DDT	Chicken.	0.069	Acceptable		DDT	Meat.	0.5	Acceptable		DDT	Chicken.	0.069	Acceptable		DDT	Meat.	0.5	Acceptable		0.3276	1.638
DITHIOCARBAMATES	Pineapple, Garlic, Cornstarch, Rice, Potato, Beef, Onion, Carrot, Beans, Pumpkin, Soy sauce, Bell pepper, Tomato.	0.168	Acceptable	EXTREMELY TOXIC	DITHIOCARBAMATES	Lettuce, Garlic, Rice, Potato, Onion, Carrot, Beans, Chicken, Pumpkin, Apple, Bell pepper.	0.184	Acceptable	EXTREMELY TOXIC	DITHIOCARBAMATES	Garlic, Rice, Potato, Meat, Onion, Carrot, Beans, Pumpkin.	0.098	Acceptable	EXTREMELY TOXIC	DITHIOCARBAMATES	Garlic, Rice, Potato, Onion, Carrot, Beans, Chicken, Pumpkin, Peppers, Cabbage.	0.129	Acceptable	EXTREMELY TOXIC	DITHIOCARBAMATES	Garlic, Rice, Potato, Beetroot, Beef, Onion, Carrot, Tomato paste, Beans, Pumpkin, Bell pepper, Mango (pulp), Cabbage, Tomato.	0.288	Unacceptable	EXTREMELY TOXIC	0.1734	0.867
FENAMIPHOS	Potato, Beef, Tomato.	0.005	Acceptable	EXTREMELY TOXIC	FENAMIPHOS	Potato, Chicken.	0.003	Acceptable	EXTREMELY TOXIC	FENAMIPHOS	Potato, sun-dried meat.	0.002	Acceptable	EXTREMELY TOXIC	FENAMIPHOS	Potato, Chicken.	0.003	Acceptable	EXTREMELY TOXIC	FENAMIPHOS	Potato, Beef, Tomato paste, Tomato.	0.007	Acceptable	EXTREMELY TOXIC	0.004	0.02
FLUTRIAFOL	Pineapple, Garlic, Cornstarch, Rice, Potato, Beef, Onion, Chayote, Cassava flour, Beans, Pumpkin, Gherkin, Soy sauce, Bell pepper, Tomato.	0.057	Unacceptable	MODERATELY TOXIC	FLUTRIAFOL	Garlic, Rice, Potato, Onion, Cassava flour, Beans, Chicken, Pumpkin, Apple, Gherkin, Soy sauce, Bell pepper.	0.033	Acceptable	MODERATELY TOXIC	FLUTRIAFOL	Garlic, Rice, Potato, Meat, Onion, pineapple jam, Cassava flour, Beans, Pumpkin, Cassava, Maxixe.	0.055	Unacceptable	MODERATELY TOXIC	FLUTRIAFOL	Garlic, Rice, Potato, Onion, Cassava flour, Beans, Chicken, Pumpkin, Gherkin, Worcestershire sauce, Soy sauce, Bell pepper, Green beans.	0.032	Acceptable	MODERATELY TOXIC	FLUTRIAFOL	Garlic, Rice, Potato, Beetroot, Beef, Onion, Chayote, Tomato paste, Cassava flour, Beans, Pumpkin, Gherkin, Bell pepper, Mango (pulp), Okra, Tomato.	0.091	Unacceptable	MODERATELY TOXIC	0.0536	0.268
FORMETANATE	Garlic, Potato, Onion, Beans, Pumpkin, Bell Pepper, Tomato.	0.052	Acceptable	EXTREMELY TOXIC	FORMETANATE	Lettuce, Garlic, Potato, Onion, Beans, Pumpkin, Bell pepper.	0.049	Acceptable	EXTREMELY TOXIC	FORMETANATE	Garlic, Potato, Onion, Beans, Pumpkin.	0.037	Acceptable	EXTREMELY TOXIC	FORMETANATE	Garlic, Potato, Onion, Beans, Pumpkin, Bell pepper.	0.049	Acceptable	EXTREMELY TOXIC	FORMETANATE	Garlic, Potato, Onion, Tomato paste, Beans, Pumpkin, Bell pepper, Mango (pulp), Tomato.	0.054	Acceptable	EXTREMELY TOXIC	0.0482	0.241
GLYPHOSATE	Pineapple, Cornstarch, Rice, Beef, Carrot, Guava jam, Cassava flour, Black beans, Soy sauce.	0.039	Acceptable	SLIGHTLY TOXIC	GLYPHOSATE	Rice, Carrot, Guava jam, Cassava flour, Beans, Chicken, Apple, Soy sauce.	0.046	Acceptable	SLIGHTLY TOXIC	GLYPHOSATE	Rice, Meat, Carrot, Pineapple jam, Cassava flour, Beans, Cassava.	0.024	Acceptable	SLIGHTLY TOXIC	GLYPHOSATE	Rice, Carrot, Cassava flour, Beans, Chicken, Worcestershire sauce, Soy sauce.	0.026	Acceptable	SLIGHTLY TOXIC	GLYPHOSATE	Rice, Beetroot, Beef, Carrot, Sweet (guava), Cassava flour, Beans, Mango (pulp).	0.046	Acceptable	SLIGHTLY TOXIC	0.0362	0.181
LINDANE	Beef.	0.001	Acceptable		LINDANE	Chicken.	0.00115	Acceptable		LINDANE	Meat.	0.001	Acceptable		LINDANE	Chicken.	0.00115	Acceptable		LINDANE	Meat.	0.001	Acceptable		0.00106	0.0053
IMIDACLOPRID	Pineapple, Garlic, Cornstarch, Rice, Potato, Onion, Carrot, Guava jam, Beans, Pumpkin, Soy sauce, Bell Pepper, Tomato.	0.076	Acceptable	SLIGHTLY TOXIC	IMIDACLOPRID	Lettuce, Garlic, Rice, Potato, Onion, Carrot, Guava jam, Beans, Chicken, Pumpkin, Soy sauce, Bell pepper.	0.059	Acceptable	SLIGHTLY TOXIC	IMIDACLOPRID	Garlic, Rice, Potato, Meat, Onion, Carrot, Pineapple jam, Beans, Pumpkin.	0.07	Acceptable	SLIGHTLY TOXIC	IMIDACLOPRID	Garlic, Rice, Potato, Onion, Carrot, Chicken, Pumpkin, Worcestershire sauce, Soy sauce, Cabbage.	0.049	Acceptable	SLIGHTLY TOXIC	IMIDACLOPRID	Garlic, Rice, Potato, Beef, Onion, Carrot, Sweet (guava), Tomato paste, Beans, Pumpkin, Bell pepper, Mango (pulp), Cabbage, Tomato.	0.146	Acceptable	SLIGHTLY TOXIC	0.08	0.4
MANDIOPROPAMID	Pineapple, Garlic, Potato, Beef, Onion, Chives, Chayote, Pumpkin, Gherkin, Tomato.	0.068	Acceptable	HIGHLY TOXIC	MANDIOPROPAMID	Chard, Lettuce, Garlic, Potato, Onion, Chives, Chicken, Pumpkin, Gherkin.	0.066	Acceptable	HIGHLY TOXIC	MANDIOPROPAMID	Garlic, Potato, Meat, Onion, Chives, Pineapple jam, Pumpkin, Maxixe.	0.1	Acceptable	HIGHLY TOXIC	MANDIOPROPAMID	Garlic, Potato, Onion, Chives, Chicken, Pumpkin, Gherkin, Cabbage.	0.117	Acceptable	HIGHLY TOXIC	MANDIOPROPAMID	Garlic, Potato, Beef, Onion, Chives, Chayote, Tomato paste, Pumpkin, Gherkin, Mango (pulp), Cabbage, Tomato.	0.269	Acceptable	HIGHLY TOXIC	0.124	0.62
METAFLUMIZONE	Cornstarch, Potato, Soy sauce, Tomato.	0.014	Acceptable	EXTREMELY TOXIC	METAFLUMIZONE	Chard, Lettuce, Potato, Apple, Soy sauce.	0.138	Acceptable	EXTREMELY TOXIC	METAFLUMIZONE	Potato, Meat.	0.001	Acceptable	EXTREMELY TOXIC	METAFLUMIZONE	Potato, Worcestershire sauce, Soy sauce, Cabbage.	0.007	Acceptable	EXTREMELY TOXIC	METAFLUMIZONE	Potato, Beef, Tomato paste, Cabbage, Tomato.	0.026	Acceptable	EXTREMELY TOXIC	0.0372	0.186
METCONAZOLE	Garlic, Cornstarch, Potato, Onion, Carrot, Beans, Soy sauce, Bell Pepper, Tomato.	0.012	Acceptable	EXTREMELY TOXIC	METCONAZOLE	Garlic, Potato, Carrot, Beans, Soy sauce, Bell pepper.	0.011	Acceptable	EXTREMELY TOXIC	METCONAZOLE	Garlic, Potato, Onion, Carrot, Beans.	0.01	Acceptable	EXTREMELY TOXIC	METCONAZOLE	Garlic, Potato, Onion, Carrot, Beans, Worcestershire sauce, Soy sauce, Bell pepper, Green beans.	0.011	Acceptable	EXTREMELY TOXIC	METCONAZOLE	Garlic, Potato, Onion, Carrot, Tomato paste, Beans, Bell pepper, Tomato.	0.013	Acceptable	EXTREMELY TOXIC	0.0114	0.057
METHOMYL	Cornstarch, Rice, Potato, Beef, Beans, Soy sauce, Soybean oil, Tomato.	0.073	Acceptable	HIGHLY TOXIC	METHOMYL	Rice, Potato, Beans, Chicken, Soy sauce, Soybean oil, Acerola (pulp).	1.101	Acceptable	HIGHLY TOXIC	METHOMYL	Rice, Potato, Meat, Beans, Soybean oil.	0.045	Acceptable	HIGHLY TOXIC	METHOMYL	Rice, Potato, Beans, Chicken, Worcestershire sauce, Soy sauce, Soybean oil, Acerola (pulp), Cabbage.	1.149	Acceptable	HIGHLY TOXIC	METHOMYL	Rice, Potato, Beef, Tomato paste, Beans, Soybean oil, Mango (pulp), Cabbage, Tomato.	0.134	Acceptable	HIGHLY TOXIC	0.5004	2.502
PARAQUAT	Beef.	0.001	Acceptable	EXTREMELY TOXIC	PARAQUAT	Chicken.	0.00115	Acceptable	EXTREMELY TOXIC	PARAQUAT	Meat.	0.001	Acceptable	EXTREMELY TOXIC	PARAQUAT	Chicken.	0.00115	Acceptable	EXTREMELY TOXIC	PARAQUAT	Meat.	0.002	Acceptable	EXTREMELY TOXIC	0.00126	0.0063
PIRIMICARB	Potato, Beef, Beans, Tomato.	0.034	Acceptable	HIGHLY TOXIC	PIRIMICARB	Lettuce, Potato, Beans, Chicken.	0.0163	Acceptable	HIGHLY TOXIC	PIRIMICARB	Potato, Meat, Beans.	0.008	Acceptable	HIGHLY TOXIC	PIRIMICARB	Potato, Beans, Chicken, Cabbage.	0.025	Acceptable	HIGHLY TOXIC	PIRIMICARB	Potato, Beef, Tomato paste, Beans, Cabbage, Tomato.	0.063	Acceptable	HIGHLY TOXIC	0.02926	0.1463
PROPAMOCARB	Potato, Beef, Onion, Chayote, Pumpkin, Bell pepper, Tomato.	0.154	Acceptable	UNLIKELY TO CAUSE ACUTE HARM	PROPAMOCARB	Lettuce, Potato, Onion, Chicken, Pumpkin, Bell pepper.	0.0753	Acceptable	UNLIKELY TO CAUSE ACUTE HARM	PROPAMOCARB	Potato, Meat, Onion, Pumpkin.	0.034	Acceptable	UNLIKELY TO CAUSE ACUTE HARM	PROPAMOCARB	Potato, Onion, Chicken, Pumpkin, Bell pepper, Cabbage.	0.095	Acceptable	UNLIKELY TO CAUSE ACUTE HARM	PROPAMOCARB	Potato, Beef, Onion, Chayote, Tomato paste, Pumpkin, Bell pepper, Okra, Cabbage, Tomato.	0.245	Acceptable	UNLIKELY TO CAUSE ACUTE HARM	0.12066	0.6033
TEBUCONAZOLE	Pineapple, Garlic, Cornstarch, Rice, Potato, Beef, Onion, Carrot, Chayote, Guava jam, Cassava flour, Beans, Pumpkin, Gherkin, Soy sauce, Bell pepper, Tomato.	0.171	Acceptable	EXTREMELY TOXIC	TEBUCONAZOLE	Chard, Lettuce, Garlic, Rice, Potato, Onion, Carrot, Guava jam, Cassava flour, Beans, Chicken, Pumpkin, Apple, Gherkin, Soy sauce, Bell pepper, Acerola (pulp).	0.2755	Acceptable	EXTREMELY TOXIC	TEBUCONAZOLE	Garlic, Rice, Potato, Meat, Onion, Carrot, Pineapple jam, Manioc flour, Beans, Pumpkin, Cassava, Maxixe.	0.17	Acceptable	EXTREMELY TOXIC	TEBUCONAZOLE	Garlic, Rice, Potato, Onion, Carrot, Beans, Chicken, Pumpkin, Gherkin, Worcestershire sauce, Soy sauce, Bell pepper, Acerola (pulp), Cabbage.	0.224	Acceptable	EXTREMELY TOXIC	TEBUCONAZOLE	Garlic, Rice, Potato, Beetroot, Beef, Onion, Carrot, Chayote, Sweet (guava), Tomato paste, Cassava flour, Beans, Pumpkin, Gherkin, Bell pepper, Mango (pulp), Cabbage, Tomato.	0.214	Acceptable	EXTREMELY TOXIC	0.2109	1.0545
TERBUFOS	Cornstarch, Beef, Beans.	0.004	Acceptable	EXTREMELY TOXIC	TERBUFOS	Beans, Chicken.	0.0145	Acceptable	EXTREMELY TOXIC	TERBUFOS	Meat, Beans.	0.004	Acceptable	EXTREMELY TOXIC	TERBUFOS	Beans, Chicken.	0.015	Acceptable	EXTREMELY TOXIC	TERBUFOS	Beef, Beans.	0.005	Acceptable	EXTREMELY TOXIC	0.0085	0.0425
TRIFLURALIN	Garlic, Cornstarch, Rice, Onion, Carrot, Cassava flour, Beans, Soy sauce, Bell pepper, Tomato.	0.009	Acceptable	HIGHLY TOXIC	TRIFLURALIN	Garlic, Rice, Onion, Carrot, Cassava flour, Beans, Soy sauce, Bell pepper.	0.008	Acceptable	HIGHLY TOXIC	TRIFLURALIN	Garlic, Rice, Onion, Carrot, Cassava Flour, Beans, Cassava.	0.033	Unacceptable	HIGHLY TOXIC	TRIFLURALIN	Garlic, Rice, Onion, Carrot, Cassava flour, Beans, Worcestershire sauce, Soy sauce, Bell pepper, Cabbage, Green beans.	0.009	Acceptable	HIGHLY TOXIC	TRIFLURALIN	Garlic, Rice, Onion, Carrot, Tomato paste, Cassava flour, Beans, Pepper, Okra, Cabbage, Tomato.	0.011	Acceptable	HIGHLY TOXIC	0.014	0.07
TRIFLOXYSTROBIN	Pineapple, Garlic, Cornstarch, Rice, Olive oil, Potato, Beef, Onion, Carrot, Chayote, Guava jam, Cassava flour, Beans, Pumpkin, Maxixe, Soy sauce, Pepper, Tomato.	0.057	Acceptable	HIGHLY TOXIC	TRIFLOXYSTROBIN	Chard, Lettuce, Garlic, Rice, Olive oil, Potato, Onion, Carrot, Guava jam, Cassava flour, Beans, Chicken, Pumpkin, Apple, Soy sauce, Pepper, Acerola (pulp).	0.1002	Acceptable	HIGHLY TOXIC	TRIFLOXYSTROBIN	Garlic, Rice, Potato, Meat, Onion, Carrot, Pineapple jam, Cassava flour, Beans, Pumpkin, Cassava, Maxixe.	0.049	Acceptable	HIGHLY TOXIC	TRIFLOXYSTROBIN	Garlic, Rice, Olive oil, Potato, Onion, Carrot, Cassava flour, Beans, Chicken, Pumpkin, Maxixe, Worcestershire sauce, Soy sauce, Pepper, Acerola (pulp), Cabbage.	0.071	Acceptable	HIGHLY TOXIC	TRIFLOXYSTROBIN	Garlic, Rice, Olive oil, Potato, Beetroot, Beef, Onion, Carrot, Chayote, Sweet (guava), Tomato paste, Cassava flour, Beans, Pumpkin, Gherkin, Bell pepper, Mango (pulp), Cabbage, Tomato.	0.074	Acceptable	HIGHLY TOXIC	0.07024	0.3512
		3.60315					3.7381					3.02					3.5266					4.583			3.69417	18.4708
				mg/kg bw per d
AI	ADI mg/kg bw per d	BODY WEIGHT		ADI AMOUNT * BW
2,4 D	0.01	65		0.65
ABAMECTIN	0.002	65		0.13
ACEPHATE	0.0012	65		0.078
ACETAMIPRID	0.024	65		1.56
ALDRIN E ELDRIN	0.0001	65		0.0065
ATRAZINE	0.02	65		1.3
BIFENTHRIN	0.02	65		1.3
CARBARYL	0.003	65		0.195
CARBOSSULFAN	0.00015	65		0.00975
CYPERMETHRIN	0.05	65		3.25
CHLOROTHALONIL	0.03	65		1.95
CHLORPYRIFOS	0.01	65		0.65
DDT	0.01	65		0.65
PARAQUAT DICHLORIDE	0.004	65		0.26
DITHIOCARBAMATES	0.01	65		0.65
FENAMIPHOS	0.0008	65		0.052
FLUTRIAFOL	0.01	65		0.65
FORMETANATE	0.025	65		1.625
GLYPHOSATE	0.5	65		32.5
LINDANE	0.005	65		0.325
IMIDACLOPRID	0.05	65		3.25
MANDIOPROPAMID	0.03	65		1.95
METAFLUMIZONE	0.03	65		1.95
METCONAZOLE	0.048	65		3.12
METHOMYL	0.02	65		1.3
PARAQUAT	0.004	65		0.26
PIRIMICARB	0.02	65		1.3
PROPAMOCARB	0.1	65		6.5
TEBUCONAZOLE	0.03	65		1.95
TERBUFOS	0.0002	65		0.013
TRIFLURALIN	0.02	65		1.3
TRIFLOXYSTROBIN	0.03	65		1.95

## Sheet: WEEK 3
MONDAY MENU - APRIL, 15					TUESDAY MENU - APRIL, 16					WEDNESDAY MENU - APRIL, 17					THURSDAY MENU - APRIL, 18					FRIDAY MENU - APRIL, 19
Estimated daily (average) intake of active ingredients of pesticides potentially contained in institutional restaurant menus and the respective toxicological classes.					Estimated daily (average) intake of active ingredients of pesticides potentially contained in institutional restaurant menus and the respective toxicological classes.					Estimated daily (average) intake of active ingredients of pesticides potentially contained in institutional restaurant menus and the respective toxicological classes.					Estimated daily (average) intake of active ingredients of pesticides potentially contained in institutional restaurant menus and the respective toxicological classes.					Estimated daily (average) intake of active ingredients of pesticides potentially contained in institutional restaurant menus and the respective toxicological classes.
AI	FOOD/INGREDIENTS	Average intake mg/kg/dia (Sum of TMDI)	Risk characterization	Toxicity	AI	FOOD/INGREDIENTS	Average intake mg/kg/dia (Sum of TMDI)	Risk characterization	Toxicity	AI	FOOD/INGREDIENTS	Average intake mg/kg/dia (Sum of TMDI)	Risk characterization	Toxicity	AI	FOOD/INGREDIENTS	Average intake mg/kg/dia (Sum of TMDI)	Risk characterization	Toxicity	AI	FOOD/INGREDIENTS	Average intake mg/kg/dia (Sum of TMDI)	Risk characterization	Toxicity	AVERAGE TMDI	SUM TMDI
2,4 D	Rice, Beef, Butter.	0.051	Acceptable	SLIGHTLY TOXIC	2,4 D	Rice, Chicken, Soy sauce, Worcestershire sauce.	0.024	Acceptable	SLIGHTLY TOXIC	2,4 D	Rice, Beef, Butter.	0.031	Acceptable	SLIGHTLY TOXIC	2,4 D	Rice, Chicken, Milk, Worcestershire sauce, Soy sauce.	0.024	Acceptable	SLIGHTLY TOXIC	2,4 D	Cornstarch, Rice, Chicken.	0.024	Acceptable	SLIGHTLY TOXIC	0.0308	0.154
ABAMECTIN	Garlic, Potato, Onion, Carrot, Beans, Bay leaves, Green beans.	0.551	Unacceptable	MODERATELY TOXIC	ABAMECTIN	Potato, Onion, Carrot, Beans, Bay leaf, Apple, Worcestershire sauce, Soy sauce, Bell pepper.	0.486	Unacceptable	MODERATELY TOXIC	ABAMECTIN	Garlic, Potato, Onion, Carrot, Beans, Bay leaf, Mango (pulp).	0.507	Unacceptable	MODERATELY TOXIC	ABAMECTIN	Garlic, Potato, Eggplant, Onion, Carrot, Tomato paste, Beans, Bay leaves.	0.506	Unacceptable	MODERATELY TOXIC	ABAMECTIN	Garlic, Cornstarch, Potato, Onion, Carrot, Beans, Bay leaf, Tomato sauce, Pepper, Tomato, Green beans.	0.568	Unacceptable	MODERATELY TOXIC	0.5236	2.618
ACEPHATE	Potato, Beef, Paprika, Beans.	0.012	Acceptable	SLIGHTLY TOXIC	ACEPHATE	Potato, Paprika, Beans, Chicken, Worcestershire sauce, Soy sauce, Nutmeg.	0.004	Acceptable	SLIGHTLY TOXIC	ACEPHATE	Potato, Beef, Paprika, Beans, Butter, Mango (pulp), Grated cheese.	0.021	Acceptable	SLIGHTLY TOXIC	ACEPHATE	Potato, Paprika, Tomato paste, Beans, Chicken, Milk, Worcestershire sauce, Soy sauce, Nutmeg.	0.005	Acceptable	SLIGHTLY TOXIC	ACEPHATE	Cornstarch, Potato, Paprika, Beans, Chicken, Butter, Tomato sauce, Tomato.	0.005	Acceptable	SLIGHTLY TOXIC	0.0094	0.047
ACETAMIPRID	Garlic, Rice, Potato, Beet, Beef, Onion, Sweet (guava), Cassava flour, Beans, Pumpkin, Gherkin, Green beans.	0.222	Acceptable	SLIGHTLY TOXIC	ACETAMIPRID	Chard, Garlic, Rice, Potato, Onion, Guava (sweet), Cassava flour, Beans, Chicken, Pumpkin, Apple, Gherkin, Worcestershire sauce, Soy sauce, Bell pepper.	0.149	Acceptable	SLIGHTLY TOXIC	ACETAMIPRID	Rice, Garlic, Potato, Beef, Onion, Guava (sweet), Cassava flour, Beans, Pumpkin, Cassava, Butter, Maxixe, Mango (pulp), Grated cheese.	0.174	Acceptable	SLIGHTLY TOXIC	ACETAMIPRID	Garlic, Rice, Potato, Eggplant, Beetroot, Onion, Tomato paste, Cassava flour, Beans, Chicken, Pumpkin, Milk, Gherkin, Worcestershire sauce, Soy sauce.	0.083	Acceptable	SLIGHTLY TOXIC	ACETAMIPRID	Lettuce, Garlic, Cornstarch, Rice, Potato, Onion, Guava jam, Cassava flour, Beans, Chicken, Pumpkin, Butter, Gherkin, Tomato sauce, Mustard, Pepper, Tomato, Green beans.	0.159	Acceptable	SLIGHTLY TOXIC	0.1574	0.787
ALDRIN AND ELDRIN	Beef, Butter.	0.04	Unacceptable	HIGHLY TOXIC	ALDRIN AND ELDRIN	Chicken.	0.046	Unacceptable	HIGHLY TOXIC	ALDRIN AND ELDRIN	Beef, Butter, Grated cheese.	0.02	Unacceptable	HIGHLY TOXIC	ALDRIN AND ELDRIN	Chicken, Milk.	0.046	Unacceptable	HIGHLY TOXIC	ALDRIN AND ELDRIN	Chicken, Butter.	0.046	Unacceptable	HIGHLY TOXIC	0.0396	0.198
ATRAZINE		0		MODERATELY TOXIC	ATRAZINE	Soy sauce.	0		MODERATELY TOXIC	ATRAZINE		0		MODERATELY TOXIC	ATRAZINE	Soy sauce.	0	Acceptable	MODERATELY TOXIC	ATRAZINE	Cornstarch, Soy sauce.	0.001	Acceptable	MODERATELY TOXIC	0.0002	0.001
BIFENTHRIN	Garlic, Rice, Potato, Meat, Onion, Carrot, Beans, Butter, Acerola (pulp), Green beans.	0.41		SLIGHTLY TOXIC	BIFENTHRIN	Chard, Garlic, Rice, Potato, Onion, Carrot, Beans, Soy sauce, Bell pepper, Acerola (pulp)	0.108		SLIGHTLY TOXIC	BIFENTHRIN	Garlic, Rice, Potato, Beef, Onion, Carrot, Beans, Butter, Mango (pulp), Grated cheese.	0.411		SLIGHTLY TOXIC	BIFENTHRIN	Garlic, Rice, Potato, Eggplant, Onion, Carrot, Tomato paste, Beans, Milk, Soy sauce, Acerola (pulp), Cabbage.	0.117	Acceptable	SLIGHTLY TOXIC	BIFENTHRIN	Lettuce, Garlic, Cornstarch, Rice, Potato, Onion, Carrot, Beans, Butter, Soy sauce, Tomato sauce, Bell pepper, Acerola (pulp), Tomato, Green beans.	0.12	Acceptable	SLIGHTLY TOXIC	0.2332	1.166
CARBARYL	Garlic, Olive oil, Potato, Beef, Onion, Beans, Pumpkin, Butter, Soybean oil.	0.047	Acceptable	HIGHLY TOXIC	CARBARYL	Garlic, Olive oil, Potato, Onion, Beans, Pumpkin, Apple, Soybean oil.	0.087	Acceptable	HIGHLY TOXIC	CARBARYL	Garlic, Potato, Beef, Onion, Beans, Pumpkin, Butter, Soybean oil, Grated cheese.	0.042	Acceptable	HIGHLY TOXIC	CARBARYL	Garlic, Olive oil, Potato, Onion, Tomato paste, Beans, Pumpkin, Milk, Soybean oil, Cabbage.	0.043	Acceptable	HIGHLY TOXIC	CARBARYL	Garlic, Potato, Onion, Beans, Pumpkin, Tomato sauce, Soybean oil, Tomato.	0.041	Acceptable	HIGHLY TOXIC	0.052	0.26
CARBOSSULFAN	Rice, Potato, Beef, Beans.	0.073	aceitável	HIGHLY TOXIC	CARBOSSULFAN	Rice, Potato, Beans, Chicken, Worcestershire sauce, Soy sauce.	0.075	Unacceptable	HIGHLY TOXIC	CARBOSSULFAN	Rice, Potato, Beef, Beans, Mango (pulp).	0.072	Unacceptable	HIGHLY TOXIC	CARBOSSULFAN	Rice, Potato, Tomato paste, Beans, Chicken, Soy sauce.	0.076	Unacceptable	HIGHLY TOXIC	CARBOSSULFAN	Cornstarch, Rice, Potato, Beans, Chicken, Tomato sauce, Tomato.	0.077	Unacceptable	HIGHLY TOXIC	0.0746	0.373
CYPERMETHRIN	Garlic, Rice, Olive oil, Potato, Beetroot, Beef, Onion, Cassava flour, Beans, Pumpkin, Butter, Gherkin, Acerola (pulp), Green beans.	0.517	Unacceptable	SLIGHTLY TOXIC	CYPERMETHRIN	Chard, Garlic, Rice, Olive oil, Potato, Onion, Cassava flour, Beans, Chicken, Pumpkin, Gherkin, Worcestershire sauce, Soy sauce, Bell pepper, Acerola (pulp).	0.147	Acceptable	MODERATELY TOXIC	CYPERMETHRIN	Garlic, Rice, Potato, Beef, Onion, Cassava flour, Beans, Pumpkin, Cassava, Butter, Gherkin, Mango (pulp), Grated cheese.	0.302	Unacceptable	MODERATELY TOXIC	CYPERMETHRIN	Garlic, Rice, Olive oil, Potato, Eggplant, Beetroot, Onion, Tomato paste, Cassava flour, Beans, Chicken, Pumpkin, Milk, Gherkin, Worcestershire sauce, Soy sauce, Acerola (pulp), Cabbage.	0.184	Acceptable	MODERATELY TOXIC	CYPERMETHRIN	Lettuce, Garlic, Cornstarch, Rice, Potato, Onion, Cassava flour, Beans, Chicken, Pumpkin, Butter, Tomato sauce, Mustard, Bell pepper, Acerola (pulp), Tomato, Green beans.	0.177	Acceptable	MODERATELY TOXIC	0.2654	1.327
CHLOROTHALONIL	Rice, Potato, Beetroot, Beef, Onion, Carrot, Cassava flour, Beans, Pumpkin, Butter.	0.315	Unacceptable	SLIGHTLY TOXIC	CHLOROTHALONIL	Rice, Potato, Onion, Carrot, Cassava flour, Beans, Chicken, Pumpkin, Apple, Gherkin, Worcestershire sauce, Soy sauce, Bell pepper.	0.371	Unacceptable	MODERATELY TOXIC	CHLOROTHALONIL	Rice, Potato, Beef, Onion, Carrot, Cassava flour, Beans, Pumpkin, Cassava, Butter, Gherkin, Grated cheese.	0.324	Unacceptable	MODERATELY TOXIC	CHLOROTHALONIL	Rice, Potato, Eggplant, Beetroot, Onion, Carrot, Tomato paste, Cassava flour, Beans, Chicken, Pumpkin, Milk, Gherkin, Worcestershire sauce, Soy sauce, Cabbage.	0.448	Acceptable	MODERATELY TOXIC	CHLOROTHALONIL	Lettuce, Cornstarch, Rice, Potato, Onion, Carrot, Cassava flour, Beans, Chicken, Pumpkin, Butter, Gherkin, Tomato sauce, Pepper, Tomato.	0.573	Acceptable	MODERATELY TOXIC	0.4062	2.031
CHLORPYRIFOS	Potato, Beef, Beans.	0.038	Acceptable	SLIGHTLY TOXIC	CHLORPYRIFOS	Potato, Beans, Chicken, Apple, Worcestershire sauce, Soy sauce.	0.045	Acceptable	MODERATELY TOXIC	CHLORPYRIFOS	Potato, Beef, Beans, Butter, Grated cheese.	0.028	Acceptable	MODERATELY TOXIC	CHLORPYRIFOS	Potato, Beans, Chicken, Milk, Worcestershire sauce, Soy sauce.	0.023	Acceptable	MODERATELY TOXIC	CHLORPYRIFOS	Cornstarch, Potato, Beans, Chicken, Butter.	0.023	Acceptable	MODERATELY TOXIC	0.0314	0.157
DDT	Beef, Butter.	0.5			DDT	Chicken.	0.069			DDT	Beef, Butter, Grated cheese.	0.5			DDT	Chicken, Milk.	0.0696	Acceptable		DDT	Chicken, Butter.	0.069	Acceptable		0.24152	1.2076
DITHIOCARBAMATES	Garlic, Rice, Potato, Beetroot, Beef, Onion, Carrot, Beans, Pumpkin, Butter.	0.108	Acceptable	EXTREMELY TOXIC	DITHIOCARBAMATES	Garlic, Rice, Potato, Onion, Carrot, Beans, Chicken, Pumpkin, Apple, Bell pepper.	0.163	Acceptable	EXTREMELY TOXIC	DITHIOCARBAMATES	Garlic, Rice, Potato, Beef, Onion, Carrot, Beans, Pumpkin, Butter, Mango (pulp), Grated cheese.	0.168	Acceptable	EXTREMELY TOXIC	DITHIOCARBAMATES	Garlic, Rice, Potato, Eggplant, Beetroot, Onion, Carrot, Tomato paste, Beans, Chicken, Pumpkin, Milk, Cabbage.	0.152	Acceptable	EXTREMELY TOXIC	DITHIOCARBAMATES	Lettuce, Garlic, Rice, Potato, Onion, Carrot, Beans, Chicken, Pumpkin, Butter, Tomato sauce, Pepper, Tomato.	0.21	Acceptable	EXTREMELY TOXIC	0.1602	0.801
FENAMIPHOS	Potato, Beef, Butter.	0.003	Acceptable	EXTREMELY TOXIC	FENAMIPHOS	Potato, Chicken.	0.003	Acceptable	EXTREMELY TOXIC	FENAMIPHOS	Potato, Beef, Butter.	0.002	Acceptable	EXTREMELY TOXIC	FENAMIPHOS	Potato, Tomato paste, Beans, Milk.	0.005	Acceptable	EXTREMELY TOXIC	FENAMIPHOS	Potato, Chicken, Butter, Tomato sauce, Tomato.	0.007	Acceptable	EXTREMELY TOXIC	0.004	0.02
FLUTRIAFOL	Garlic, Rice, Potato, Beetroot, Beef, Onion, Cassava flour, Beans, Pumpkin, Butter, Gherkin, Green beans.	0.033	Acceptable	MODERATELY TOXIC	FLUTRIAFOL	Garlic, Rice, Potato, Onion, Cassava flour, Beans, Chicken, Pumpkin, Apple, Gherkin, Worcestershire sauce, Soy sauce, Bell pepper.	0.033	Acceptable	MODERATELY TOXIC	FLUTRIAFOL	Garlic, Rice, Potato, Onion, Cassava flour, Beans, Pumpkin, Cassava, Butter, Gherkin, Mango (pulp), Grated cheese.	0.068	Unacceptable	MODERATELY TOXIC	FLUTRIAFOL	Garlic, Rice, Potato, Eggplant, Beetroot, Onion, Tomato paste, Cassava flour, Beans, Chicken, Milk, Gherkin, Worcestershire sauce, Soy sauce.	0.043	Acceptable	MODERATELY TOXIC	FLUTRIAFOL	Garlic, Cornstarch, Rice, Potato, Onion, Cassava flour, Beans, Chicken, Pumpkin, Butter, Gherkin, Tomato sauce, Pepper, Tomato, Green beans.	0.047	Acceptable	MODERATELY TOXIC	0.0448	0.224
FORMETANATE	Garlic, Potato, Onion, Beans, Pumpkin.	0.037	Acceptable	EXTREMELY TOXIC	FORMETANATE	Garlic, Potato, Onion, Beans, Pumpkin, Bell pepper.	0.049	Acceptable	EXTREMELY TOXIC	FORMETANATE	Garlic, Potato, Onion, Beans, Pumpkin, Mango (pulp).	0.038	Acceptable	EXTREMELY TOXIC	FORMETANATE	Garlic, Potato, Eggplant, Onion, Tomato paste, Beans, Pumpkin.	0.058	Acceptable	EXTREMELY TOXIC	FORMETANATE	Lettuce, Garlic, Potato, Onion, Beans, Pumpkin, Tomato sauce, Bell pepper, Tomato.	0.053	Acceptable	EXTREMELY TOXIC	0.047	0.235
GLYPHOSATE	Rice, Beef, Beans, Butter.	0.024	Acceptable	SLIGHTLY TOXIC	GLYPHOSATE	Rice, Carrot, Guava (sweet), Cassava flour, Beans, Chicken, Apple, Soy sauce, Worcestershire sauce.	0.046	Acceptable	SLIGHTLY TOXIC	GLYPHOSATE	Rice, Beef, Carrot, Guava (sweet), Cassava flour, Beans, Cassava, Butter, Mango (pulp), Grated cheese.	0.042	Acceptable	SLIGHTLY TOXIC	GLYPHOSATE	Rice, Beetroot, Carrot, Cassava flour, Beans, Chicken, Milk, Worcestershire sauce, Soy sauce.	0.027	Acceptable	SLIGHTLY TOXIC	GLYPHOSATE	Cornstarch, Rice, Carrot, Guava (sweet), Cassava flour, Beans, Chicken, Butter.	0.044	Acceptable	SLIGHTLY TOXIC	0.0366	0.183
LINDANE	Beef, Butter.	0.001			LINDANE	Chicken.	0.00115			LINDANE	Beef, Butter, Grated cheese.	0.001			LINDANE	Chicken, Milk.	0.00115	Acceptable		LINDANE	Chicken, Butter.	0.00115	Acceptable		0.00109	0.00545
IMIDACLOPRID	Garlic, Rice, Potato, Beef, Onion, Carrot, Sweet (guava), Beans, Pumpkin, Butter.	0.066	Unacceptable	SLIGHTLY TOXIC	IMIDACLOPRID	Garlic, Rice, Potato, Onion, Carrot, Guava (sweet), Beans, Pumpkin, Worcestershire sauce, Soy sauce, Bell pepper.	0.05	Acceptable	SLIGHTLY TOXIC	IMIDACLOPRID	Garlic, Rice, Potato, Beef, Onion, Carrot, Guava (sweet), Beans, Pumpkin, Butter, Gherkin, Mango (pulp), Grated cheese.	0.105	Unacceptable	SLIGHTLY TOXIC	IMIDACLOPRID	Garlic, Rice, Potato, Eggplant, Onion, Carrot, Tomato paste, Beans, Chicken, Pumpkin, Milk, Worcestershire sauce, Soy sauce, Cabbage.	0.072	Acceptable	SLIGHTLY TOXIC	IMIDACLOPRID	Lettuce, Garlic, Cornstarch, Rice, Potato, Onion, Carrot, Guava (sweet), Beans, Chicken, Pumpkin, Butter, Tomato sauce, Bell pepper, Tomato.	0.079	Acceptable	SLIGHTLY TOXIC	0.0744	0.372
MANDIOPROPAMID	Garlic, Potato, Beef, Onion, Chives, Pumpkin, Butter, Gherkin.	0.021	Acceptable	HIGHLY TOXIC	MANDIOPROPAMID	Chard, Garlic, Potato, Onion, Chives, Chicken, Pumpkin, Gherkin.	0.045	Acceptable	HIGHLY TOXIC	MANDIOPROPAMID	Garlic, Potato, Beef, Onion, Chives, Pumpkin, Butter, Gherkin, Mango (pulp), Grated cheese.	0.16	Acceptable	HIGHLY TOXIC	MANDIOPROPAMID	Garlic, Potato, Onion, Chives, Tomato paste, Chicken, Pumpkin, Milk, Gherkin, Cabbage.	0.12	Acceptable	HIGHLY TOXIC	MANDIOPROPAMID	Lettuce, Garlic, Potato, Onion, Chives, Chicken, Pumpkin, Butter, Gherkin, Tomato sauce, Tomato.	0.049	Acceptable	HIGHLY TOXIC	0.079	0.395
METAFLUMIZONE	Potato, Beef, Butter.	0.002	Acceptable	EXTREMELY TOXIC	METAFLUMIZONE	Chard, Potato, Apple, Worcestershire sauce, Soy sauce.	0.089	Acceptable	EXTREMELY TOXIC	METAFLUMIZONE	Potato, Beef, Butter, Grated cheese.	0.001	Acceptable	EXTREMELY TOXIC	METAFLUMIZONE	Potato, Tomato paste, Milk, Worcestershire sauce, Soy sauce.	0.013	Acceptable	EXTREMELY TOXIC	METAFLUMIZONE	Lettuce, Cornstarch, Potato, Butter, Tomato sauce, Mustard, Tomato.	0.082	Acceptable	EXTREMELY TOXIC	0.0374	0.187
METCONAZOLE	Garlic, Potato, Onion, Carrot, Beans, Green beans.	0.01	Acceptable	EXTREMELY TOXIC	METCONAZOLE	Garlic, Potato, Onion, Carrot, Beans, Worcestershire sauce, Soy sauce, Bell pepper.	0.011	Acceptable	EXTREMELY TOXIC	METCONAZOLE	Garlic, Potato, Onion, Carrot, Beans.	0.01	Acceptable	EXTREMELY TOXIC	METCONAZOLE	Garlic, Potato, Onion, Carrot, Tomato paste, Beans, Worcestershire sauce, Soy sauce.	0.011	Acceptable	EXTREMELY TOXIC	METCONAZOLE	Garlic, Cornstarch, Potato, Onion, Carrot, Beans, Tomato sauce, Pepper, Tomato, Green beans.	0.013	Acceptable	EXTREMELY TOXIC	0.011	0.055
METHOMYL	Rice, Potato, Beef, Beans, Butter, Soybean oil, Acerola (pulp).	1.097	Unacceptable	HIGHLY TOXIC	METHOMYL	Rice, Potato, Beans, Chicken, Worcestershire sauce, Soy sauce, Soybean oil, Acerola (pulp).	1.101	Unacceptable	HIGHLY TOXIC	METHOMYL	Rice, Potato, Beef, Beans, Butter, Soybean oil, Mango (pulp), Grated cheese.	0.047	Acceptable	HIGHLY TOXIC	METHOMYL	Rice, Potato, Tomato paste, Beans, Chicken, Milk, Worcestershire sauce, Soy sauce, Soybean oil, Acerola (pulp), Cabbage.	1.161	Acceptable	HIGHLY TOXIC	METHOMYL	Cornstarch, Rice, Potato, Beans, Chicken, Tomato sauce, Soybean oil, Acerola (pulp), Tomato.	1.138	Acceptable	HIGHLY TOXIC	0.9088	4.544
PARAQUAT	Beef, Butter.	0.002	Acceptable	EXTREMELY TOXIC	PARAQUAT	Chicken.	0.001	Acceptable	EXTREMELY TOXIC	PARAQUAT	Beef, Butter, Grated cheese.	0.001	Acceptable	EXTREMELY TOXIC	PARAQUAT	Chicken, Milk.	0.001	Acceptable	EXTREMELY TOXIC	PARAQUAT	Chicken.	0.001	Acceptable	EXTREMELY TOXIC	0.0012	0.006
PIRIMICARB	Potato, Beef, Beans, Butter.	0.009	Acceptable	HIGHLY TOXIC	PIRIMICARB	Potato, Beans, Chicken.	0.009	Acceptable	HIGHLY TOXIC	PIRIMICARB	Potato, Beef, Beans, Butter, Grated cheese.	0.008	Acceptable	HIGHLY TOXIC	PIRIMICARB	Potato, Eggplant, Tomato paste, Beans, Chicken, Milk, Cabbage.	0.058	Acceptable	HIGHLY TOXIC	PIRIMICARB	Lettuce, Potato, Beans, Chicken, Butter, Tomato sauce, Tomato.	0.054	Acceptable	HIGHLY TOXIC	0.0276	0.138
PROPAMOCARB	Potato, Beef, Onion, Pumpkin, Butter.	0.035	Acceptable	UNLIKELY TO CAUSE ACUTE HARM	PROPAMOCARB	Potato, Onion, Chicken, Pumpkin, Bell pepper.	0.047	Acceptable	UNLIKELY TO CAUSE ACUTE HARM	PROPAMOCARB	Potato, Beef, Onion, Pumpkin, Butter, Grated cheese.	0.034	Acceptable	UNLIKELY TO CAUSE ACUTE HARM	PROPAMOCARB	Potato, Eggplant, Onion, Tomato paste, Chicken, Pumpkin, Milk, Cabbage.	0.16	Acceptable	UNLIKELY TO CAUSE ACUTE HARM	PROPAMOCARB	Lettuce, Potato, Onion, Chicken, Pumpkin, Butter, Tomato sauce, Pepper, Tomato.	0.189	Acceptable	UNLIKELY TO CAUSE ACUTE HARM	0.093	0.465
TEBUCONAZOLE	Garlic, Rice, Potato, Beetroot, Beef, Onion, Carrot, Sweet (guava), Cassava flour, Beans, Pumpkin, Butter, Gherkin, Acerola (pulp).	0.202	Acceptable	EXTREMELY TOXIC	TEBUCONAZOLE	Chard, Garlic, Rice, Potato, Onion, Carrot, Guava (sweet), Beans, Chicken, Pumpkin, Apple, Gherkin, Worcestershire sauce, Soy sauce, Bell pepper, Acerola (pulp).	0.251	Acceptable	EXTREMELY TOXIC	TEBUCONAZOLE	Garlic, Rice, Potato, Beef, Onion, Carrot, Guava (sweet), Beans, Pumpkin, Cassava, Butter, Gherkin, Mango (pulp), Grated cheese.	0.173	Acceptable	EXTREMELY TOXIC	TEBUCONAZOLE	Garlic, Rice, Potato, Eggplant, Beetroot, Onion, Carrot, Tomato paste, Cassava flour, Beans, Chicken, Pumpkin, Milk, Gherkin, Worcestershire sauce, Soy sauce, Acerola (pulp), Cabbage.	0.247	Acceptable	EXTREMELY TOXIC	TEBUCONAZOLE	Lettuce, Garlic, Cornstarch, Rice, Potato, Onion, Carrot, Guava (sweet), Cassava flour, Beans, Chicken, Pumpkin, Butter, Gherkin, Tomato sauce, Mustard, Pepper, Acerola (pulp), Tomato.	0.25	Acceptable	EXTREMELY TOXIC	0.2246	1.123
TERBUFOS	Beef, Beans, Butter.	0.005	Acceptable	EXTREMELY TOXIC	TERBUFOS	Beans, Chicken.	0.015	Acceptable	EXTREMELY TOXIC	TERBUFOS	Beef, Beans, Butter, Grated cheese.	0.004	Acceptable	EXTREMELY TOXIC	TERBUFOS	Beans, Chicken, Milk.	0.015	Acceptable	EXTREMELY TOXIC	TERBUFOS	Cornstarch, Beans, Chicken, Butter.	0.015	Acceptable	EXTREMELY TOXIC	0.0108	0.054
TRIFLURALIN	Garlic, Rice, Onion, Carrot, Cassava flour, Beans, Green beans.	0.008	Acceptable	HIGHLY TOXIC	TRIFLURALIN	Garlic, Rice, Onion, Carrot, Cassava flour, Beans, Worcestershire sauce, Soy sauce, Bell pepper.	0.008	Acceptable	HIGHLY TOXIC	TRIFLURALIN	Garlic, Rice, Onion, Carrot, Cassava flour, Manioc.	0.009	Acceptable	HIGHLY TOXIC	TRIFLURALIN	Garlic, Rice, Eggplant, Onion, Carrot, Tomato paste, Cassava flour, Beans, Worcestershire sauce, Soy sauce, Cabbage.	0.011	Acceptable	HIGHLY TOXIC	TRIFLURALIN	Garlic, Cornstarch, Rice, Onion, Carrot, Cassava flour, Beans, Tomato sauce, Peppers, Tomatoes, Green beans.	0.01	Acceptable	HIGHLY TOXIC	0.0092	0.046
TRIFLOXYSTROBIN	Garlic, Rice, Olive oil, Potato, Beetroot, Beef, Onion, Carrot, Sweet (guava), Beans, Pumpkin, Butter, Gherkin, Acerola (pulp).	0.058	Acceptable	HIGHLY TOXIC	TRIFLOXYSTROBIN	Chard, Garlic, Rice, Olive oil, Potato, Onion, Carrot, Guava (sweet), Cassava flour, Beans, Chicken, Pumpkin, Apple, Gherkin, Worcestershire sauce, Soy sauce, Pepper, Acerola (pulp).	0.086	Acceptable	HIGHLY TOXIC	TRIFLOXYSTROBIN	Garlic, Rice, Potato, Onion, Carrot, Guava (sweet), Cassava flour, Beans, Pumpkin, Manioc, Maxixe, Mango (pulp).	0.044	Acceptable	HIGHLY TOXIC	TRIFLOXYSTROBIN	Garlic, Rice, Olive oil, Potato, Eggplant, Beetroot, Onion, Carrot, Tomato paste, Cassava flour, Beans, Chicken, Pumpkin, Milk, Gherkin, Worcestershire sauce, Soy sauce, Acerola (pulp), Cabbage.	0.081	Acceptable	HIGHLY TOXIC	TRIFLOXYSTROBIN	Lettuce, Garlic, Cornstarch, Rice, Potatoes, Onion, Carrots, Guava (sweet), Cassava flour, Beans, Chicken, Pumpkin, Butter, Gherkin, Tomato sauce, Mustard, Peppers, Acerola (pulp), Tomatoes.	0.101	Acceptable	HIGHLY TOXIC	0.074	0.37
		4.497					3.61915					3.347					3.86075					4.22615			3.91001	19.55
				mg/kg bw per d
AI	ADI mg/kg bw per d	BODY WEIGHT		ADI AMOUNT * BW
2,4 D	0.01	65		0.65
ABAMECTIN	0.002	65		0.13
ACEPHATE	0.0012	65		0.078
ACETAMIPRID	0.024	65		1.56
ALDRIN E ELDRIN	0.0001	65		0.0065
ATRAZINE	0.02	65		1.3
BIFENTHRIN	0.02	65		1.3
CARBARYL	0.003	65		0.195
CARBOSSULFAN	0.00015	65		0.00975
CYPERMETHRIN	0.05	65		3.25
CHLOROTHALONIL	0.03	65		1.95
CHLORPYRIFOS	0.01	65		0.65
DDT	0.01	65		0.65
PARAQUAT DICHLORIDE	0.004	65		0.26
DITHIOCARBAMATES	0.01	65		0.65
FENAMIPHOS	0.0008	65		0.052
FLUTRIAFOL	0.01	65		0.65
FORMETANATE	0.025	65		1.625
GLYPHOSATE	0.5	65		32.5
LINDANE	0.005	65		0.325
IMIDACLOPRID	0.05	65		3.25
MANDIOPROPAMID	0.03	65		1.95
METAFLUMIZONE	0.03	65		1.95
METCONAZOLE	0.048	65		3.12
METHOMYL	0.02	65		1.3
PARAQUAT	0.004	65		0.26
PIRIMICARB	0.02	65		1.3
PROPAMOCARB	0.1	65		6.5
TEBUCONAZOLE	0.03	65		1.95
TERBUFOS	0.0002	65		0.013
TRIFLURALIN	0.02	65		1.3
TRIFLOXYSTROBIN	0.03	65		1.95

## Sheet: WEEK 4
MONDAY MENU - APRIL, 22					TUESDAY MENU - APRIL, 23					WEDNESDAY MENU - APRIL, 24					THURSDAY MENU - APRIL, 25					FRIDAY MENU - APRIL, 26
Estimated daily (average) intake of active ingredients of pesticides potentially contained in institutional restaurant menus and the respective toxicological classes.					Estimated daily (average) intake of active ingredients of pesticides potentially contained in institutional restaurant menus and the respective toxicological classes.					Estimated daily (average) intake of active ingredients of pesticides potentially contained in institutional restaurant menus and the respective toxicological classes.					Estimated daily (average) intake of active ingredients of pesticides potentially contained in institutional restaurant menus and the respective toxicological classes.					Estimated daily (average) intake of active ingredients of pesticides potentially contained in institutional restaurant menus and the respective toxicological classes.
AI	FOOD/INGREDIENTS	Average intake mg/kg/dia (Sum of TMDI)	Risk characterization	Toxicity	AI	FOOD/INGREDIENTS	Average intake mg/kg/dia (Sum of TMDI)	Risk characterization	Toxicity	AI	FOOD/INGREDIENTS	Average intake mg/kg/dia (Sum of TMDI)	Risk characterization	Toxicity	AI	FOOD/INGREDIENTS	Average intake mg/kg/dia (Sum of TMDI)	Risk characterization	Toxicity	AI	FOOD/INGREDIENTS	Average intake mg/kg/dia (Sum of TMDI)	Risk characterization	Toxicity	AVERAGE TMDI	SUM TMDI
2,4 D	Rice, Beef, Butter, Grated cheese.	0.031	Acceptable	SLIGHTLY TOXIC	2,4 D	Rice, Beef, Cream, Corn, Egg.	0.031	Acceptable	SLIGHTLY TOXIC	2,4 D	Cornstarch, Chicken, Mayonnaise, Worcestershire sauce.	0.013	Acceptable	SLIGHTLY TOXIC	2,4 D	Cornstarch, Rice, Chicken, Soy sauce.	0.025	Acceptable	SLIGHTLY TOXIC	2,4 D	Rice, Sun-dried meat.	0.031	Acceptable	SLIGHTLY TOXIC	0.0262	0.131
ABAMECTIN	Garlic, Potato, Onion, Carrot, Beans, Bay leaves,	0.508	Unacceptable	MODERATELY TOXIC	ABAMECTIN	Potato, Onion, Carrot, Beans, Bay leaf, Apple, Corn, Grape (pulp), Green beans.	0.911	Unacceptable	MODERATELY TOXIC	ABAMECTIN	Garlic, Cornstarch, Potato, Ketchup, Onion, Carrot, Beans, Bay leaf, Worcestershire sauce, Pepper, Grape (pulp).	0.743	Unacceptable	MODERATELY TOXIC	ABAMECTIN	Garlic, Cornstarch, Potato, Onion, Carrot, Beans, Bay leaf, Soy sauce, Bell pepper.	0.523	Unacceptable	MODERATELY TOXIC	ABAMECTIN	Garlic, Onion, Carrot, Beans, Melon, Bell pepper.	0.987	Unacceptable	MODERATELY TOXIC	0.7344	3.672
ACEPHATE	Potato, Beef, Paprika, Beans, Butter, Grated cheese.	0.007	Acceptable	SLIGHTLY TOXIC	ACEPHATE	Potato, Beef, Paprika, Cream, Beans, Mayonnaise, Corn.	0.007	Acceptable	SLIGHTLY TOXIC	ACEPHATE	Cornstarch, Potato, Ketchup, Paprika, Beans, Chicken, Mayonnaise, Worcestershire sauce.	0.004	Acceptable	SLIGHTLY TOXIC	ACEPHATE	Cornstarch, Potato, Paprika, Beans, Chicken, Soy sauce.	0.004	Acceptable	SLIGHTLY TOXIC	ACEPHATE	Beef, Paprika, Cumin, Beans, Melon.	0.017	Acceptable	SLIGHTLY TOXIC	0.0078	0.039
ACETAMIPRID	Garlic, Rice, Potato, Beef, Onion, Guava (sweet), Cassava flour, Beans, Pumpkin, Cassava, Butter, Maxixe, Grated cheese.	0.234	Acceptable	SLIGHTLY TOXIC	ACETAMIPRID	Garlic, Rice, Potato, Beet, Beef, Onion, Cream, Guava (sweet), Cassava flour, Beans, Pumpkin, Apple, Mayonnaise, Gherkin, Corn, Grape (pulp), Green beans, Egg.	0.202	Acceptable	SLIGHTLY TOXIC	ACETAMIPRID	Chard, Garlic, Cornstarch, Potato, Ketchup, Onion, Guava (sweet), Beans, Chicken, Pumpkin, Mayonnaise, Gherkin, Worcestershire sauce, Pepper, Grape (pulp).	0.129	Acceptable	SLIGHTLY TOXIC	ACETAMIPRID	Pineapple, Garlic, Cornstarch, Rice, Potato, Onion, Guava (sweet), Cassava flour, Beans, Chicken, Pumpkin, Gherkin, Soy sauce, Bell pepper, Cabbage.	0.132	Acceptable	SLIGHTLY TOXIC	ACETAMIPRID	Garlic, Rice, Beetroot, Beef, Onion, Cassava flour, Beans, Pumpkin, Gherkin, Melon, Bell pepper, Cabbage.	0.075	Acceptable	SLIGHTLY TOXIC	0.1544	0.772
ALDRIN AND ELDRIN	Beef, Butter, Grated cheese.	0.02	Unacceptable	HIGHLY TOXIC	ALDRIN AND ELDRIN	Beef, Cream, Mayonnaise, Egg.	0.02	Unacceptable	HIGHLY TOXIC	ALDRIN AND ELDRIN	Chicken, Mayonnaise.	0.046	Unacceptable	HIGHLY TOXIC	ALDRIN AND ELDRIN	Chicken.	0.046	Unacceptable	HIGHLY TOXIC	ALDRIN AND ELDRIN	Beef.	0.02	Unacceptable	HIGHLY TOXIC	0.0304	0.152
ATRAZINE		0	Acceptable	MODERATELY TOXIC	ATRAZINE		0.001	Acceptable	MODERATELY TOXIC	ATRAZINE	cornstarch.	0.001	Acceptable	MODERATELY TOXIC	ATRAZINE	Pineapple,Cornstarch,Soy sauce.	0.001	Acceptable	MODERATELY TOXIC	ATRAZINE		0	Acceptable	MODERATELY TOXIC	0.0006	0.003
BIFENTHRIN	Garlic, Rice, Potato, Meat, Onion, Carrot, Beans, Butter, Acerola (pulp), Grated cheese.	0.405	Acceptable	SLIGHTLY TOXIC	BIFENTHRIN	Garlic, Rice, Potato, Meat, Onion, Carrot, Cream, Beans, Corn, Green beans.	0.4104	Acceptable	SLIGHTLY TOXIC	BIFENTHRIN	Chard, Garlic, Cornstarch, Potato, Ketchup, Onion, Carrot, Beans, Bell Pepper, Cabbage.	0.037	Acceptable	SLIGHTLY TOXIC	BIFENTHRIN	Pineapple,Garlic,Cornstarch,Rice,Potato,Onion,Carrot,Beans,Soy sauce,Pepper,Acerola (pulp),Cabbage.	0.111	Acceptable	SLIGHTLY TOXIC	BIFENTHRIN	Garlic, Rice, Meat, Onion, Carrot, Beans, Melon, Bell Pepper, Acerola (pulp), Cabbage.	0.412	Acceptable	SLIGHTLY TOXIC	0.27508	1.3754
CARBARYL	Garlic, Potato, Beef, Onion, Beans, Pumpkin, Butter, Soybean oil, Grated cheese.	0.042	Acceptable	HIGHLY TOXIC	CARBARYL	Garlic, Potato, Beef, Onion, Cream, Beans, Pumpkin, Apple, Soybean oil.	0.092	Acceptable	HIGHLY TOXIC	CARBARYL	Garlic, Olive Oil, Potato, Ketchup, Onion, Beans, Pumpkin, Cabbage.	0.039	Acceptable	HIGHLY TOXIC	CARBARYL	Pineapple,Garlic,Olive oil,Potato,Onion,Beans,Squash,Soybean oil,Cabbage.	0.05	Acceptable	HIGHLY TOXIC	CARBARYL	Garlic, Olive Oil, Beef, Onion, Beans, Pumpkin, Soybean Oil, Cabbage.	0.044	Acceptable	HIGHLY TOXIC	0.0534	0.267
CARBOSSULFAN	Rice, Potato, Beef, Beans.	0.068	Unacceptable	HIGHLY TOXIC	CARBOSSULFAN	Rice, Potato, Beef, Beans, Mayonnaise, Corn, Grape (pulp).	0.208	Unacceptable	HIGHLY TOXIC	CARBOSSULFAN	Cornstarch, Potato, Ketchup, Beans, Chicken, Mayonnaise, Worcestershire sauce, Grape (pulp).	0.157	Unacceptable	HIGHLY TOXIC	CARBOSSULFAN	Cornstarch,Rice,Potato,Beans,Chicken,Soy sauce.	0.075	Unacceptable	HIGHLY TOXIC	CARBOSSULFAN	Rice, Sun-dried Meat, Beans.	0.07	Unacceptable	HIGHLY TOXIC	0.1156	0.578
CYPERMETHRIN	Garlic, Rice, Potato, Beef, Onion, Cassava flour, Beans, Pumpkin, Cassava, Butter, Acerola (pulp), Grated cheese.	0.324	Acceptable	MODERATELY TOXIC	CYPERMETHRIN	Garlic, Rice, Potato, Beetroot, Beef, Onion, Cream, Cassava flour, Beans, Pumpkin, Mayonnaise, Corn, Grape (pulp), Green beans.	0.456	Acceptable	MODERATELY TOXIC	CYPERMETHRIN	Chard, Garlic, Cornstarch, Olive Oil, Potato, Ketchup, Onion, Beans, Chicken, Pumpkin, Mayonnaise, Worcestershire sauce, Bell Pepper, Grape (pulp), Cabbage.	0.258	Acceptable	MODERATELY TOXIC	CYPERMETHRIN	Pineapple,Garlic,Cornstarch,Rice,Olive oil,Potato,Onion,Manioc flour,Beans,Chicken,Squash,Soy sauce,Acerola (pulp),Cabbage.	0.159	Acceptable	MODERATELY TOXIC	CYPERMETHRIN	Garlic, Rice, Olive Oil, Beetroot, Onion, Beef, Cassava Flour, Beans, Pumpkin, Melon, Bell Pepper, Acerola (pulp), Cabbage.	0.517	Acceptable	MODERATELY TOXIC	0.3428	1.714
CHLOROTHALONIL	Rice, Potato, Beef, Onion, Carrot, Cassava flour, Beans, Pumpkin, Cassava, Butter, Gherkin, Grated cheese.	0.324	Acceptable	MODERATELY TOXIC	CHLOROTHALONIL	Rice, Potato, Beetroot, Beef, Onion, Carrot, Cassava flour, Beans, Pumpkin, Apple, Gherkin, Corn, Grape (pulp).	0.339	Acceptable	MODERATELY TOXIC	CHLOROTHALONIL	Cornstarch, Potato, Ketchup, Onion, Carrot, Beans, Chicken, Pumpkin, Gherkin, Worcestershire sauce, Bell Pepper, Grape (pulp), Cabbage.	0.266	Acceptable	MODERATELY TOXIC	CHLOROTHALONIL	Cornstarch, Rice, Potato, Onion, Carrot, Cassava flour, Beans, Chicken, Pumpkin, Gherkin, Soy sauce, Bell pepper, Cabbage.	0.353	Acceptable	MODERATELY TOXIC	CHLOROTHALONIL	Rice, Beetroot, Beef, Onion, Cassava Flour, Beans, Pumpkin, Gherkin, Melon, Bell Pepper, Cabbage.	0.416	Acceptable	MODERATELY TOXIC	0.3396	1.698
CHLORPYRIFOS	Potato, Beef, Beans, Butter, Grated cheese.	0.028	Acceptable	MODERATELY TOXIC	CHLORPYRIFOS	Potato, Beef, Cream, Beans, Apple, Corn, Egg.	0.053	Acceptable	MODERATELY TOXIC	CHLORPYRIFOS	Cornstarch, Potatoes, Beans, Chicken, Mayonnaise, Worcestershire sauce.	0.023	Acceptable	MODERATELY TOXIC	CHLORPYRIFOS	Cornstarch, Potato, Beans, Chicken, Soy sauce.	0.023	Acceptable	MODERATELY TOXIC	CHLORPYRIFOS	Beef, Beans.	0.016	Acceptable	MODERATELY TOXIC	0.0286	0.143
DDT	Beef, Butter, Grated cheese.	0.5	Acceptable		DDT	Beef, Cream, Mayonnaise, Egg.	0.5013	Acceptable		DDT	Chicken, Mayonnaise.	0.0693	Acceptable		DDT	Chicken.	0.069	Acceptable		DDT	Beef.	0.5	Acceptable		0.32792	1.6396
DITHIOCARBAMATES	Garlic, Rice, Potato, Beef, Onion, Carrot, Beans, Pumpkin, Butter, Grated cheese.	0.098	Acceptable	EXTREMELY TOXIC	DITHIOCARBAMATES	Garlic, Rice, Potato, Beetroot, Beef, Onion, Carrot, Cream, Beans, Pumpkin, Apple, Mayonnaise, Egg, Grape (pulp).	0.294	Unacceptable	EXTREMELY TOXIC	DITHIOCARBAMATES	Garlic, Potato, Ketchup, Onion, Carrot, Beans, Chicken, Pumpkin, Mayonnaise, Bell Pepper, Grape (pulp), Cabbage.	0.262	Unacceptable	EXTREMELY TOXIC	DITHIOCARBAMATES	Garlic, Rice, Potato, Onion, Carrot, Beans, Chicken, Pumpkin, Bell Pepper, Cabbage.	0.129	Acceptable	EXTREMELY TOXIC	DITHIOCARBAMATES	Garlic, Rice, Beetroot, Beef, Onion, Carrot, Beans, Pumpkin, Melon, Bell Pepper, Cabbage.	0.233	Acceptable	EXTREMELY TOXIC	0.2032	1.016
FENAMIPHOS	Potato, Beef, Butter, Grated cheese.	0.003	Acceptable	EXTREMELY TOXIC	FENAMIPHOS	Potato, Beef, Mayonnaise, Egg.	0.002	Acceptable	EXTREMELY TOXIC	FENAMIPHOS	Potato, Ketchup, Chicken, Mayonnaise.	0.004	Acceptable	EXTREMELY TOXIC	FENAMIPHOS	Potato, Chicken.	0.003	Acceptable	EXTREMELY TOXIC	FENAMIPHOS	Beef, Melon.	0.006	Acceptable	EXTREMELY TOXIC	0.0036	0.018
FLUTRIAFOL	Garlic, Rice, Potato, Beef, Onion, Cassava flour, Beans, Pumpkin, Cassava, Butter, Maxixe, Grated cheese.	0.035	Acceptable	MODERATELY TOXIC	FLUTRIAFOL	Garlic, Rice, Potato, Beetroot, Beef, Onion, Cream, Cassava flour, Beans, Pumpkin, Apple, Gherkin, Corn, Egg, Green beans.	0.033	Acceptable	MODERATELY TOXIC	FLUTRIAFOL	Garlic, Cornstarch, Potato, Ketchup, Onion, Beans, Chicken, Pumpkin, Mayonnaise, Gherkin, Worcestershire sauce, Bell Pepper.	0.026	Acceptable	MODERATELY TOXIC	FLUTRIAFOL	Pineapple, Garlic, Cornstarch, Rice, Potato, Onion, Cassava flour, Beans, Chicken, Pumpkin, Gherkin, Soy sauce, Bell Pepper.	0.046	Acceptable	MODERATELY TOXIC	FLUTRIAFOL	Garlic, Rice, Beetroot, Beef, Onion, Cassava Flour, Beans, Pumpkin, Gherkin, Melon, Bell Pepper.	0.085	Unacceptable	MODERATELY TOXIC	0.045	0.225
FORMETANATE	Garlic, Potato, Onion, Beans, Pumpkin.	0.037	Acceptable	EXTREMELY TOXIC	FORMETANATE	Garlic, Potato, Onion, Beans, Pumpkin, Grape (pulp).	1.087	Unacceptable	EXTREMELY TOXIC	FORMETANATE	Garlic, Potato, Ketchup, Onion, Beans, Pumpkin, Bell Pepper, Grape (pulp).	1.1	Unacceptable	EXTREMELY TOXIC	FORMETANATE	Garlic, Potato, Onion, Beans, Pumpkin, Bell Pepper.	0.049	Acceptable	EXTREMELY TOXIC	FORMETANATE	Garlic, Onion, Beans, Pumpkin, Bell Pepper.	0.048	Acceptable	EXTREMELY TOXIC	0.4642	2.321
GLYPHOSATE	Rice, Beef, Carrot, Guava (sweet), Cassava flour, Beans, Cassava, Butter, Grated cheese.	0.035	Acceptable	SLIGHTLY TOXIC	GLYPHOSATE	Rice, Beetroot, Beef, Carrot, Guava (sweet), Cassava flour, Beans, Apple, Mayonnaise, Corn, Egg, Grape (pulp).	0.182	Acceptable	SLIGHTLY TOXIC	GLYPHOSATE	Cornstarch, Carrot, Guava (sweet), Beans, Chicken, Mayonnaise, Worcestershire sauce, Grape (pulp).	0.173	Acceptable	SLIGHTLY TOXIC	GLYPHOSATE	Pineapple, Cornstarch, Rice, Carrot, Guava (sweet), Cassava flour, Beans, Chicken, Soy sauce.	0.046	Acceptable	SLIGHTLY TOXIC	GLYPHOSATE	Rice, Beetroot, Beef, Carrot, Cassava Flour, Beans.	0.019	Acceptable	SLIGHTLY TOXIC	0.091	0.455
LINDANE	Beef, Butter, Grated cheese.	0.001	Acceptable		LINDANE	Beef, Cream, Mayonnaise, Egg.	0.001	Acceptable		LINDANE	Chicken, Mayonnaise.	0.00115	Acceptable		LINDANE	Chicken.	0.00115	Acceptable		LINDANE	Beef.	0.001	Acceptable		0.00106	0.0053
IMIDACLOPRID	Garlic, Rice, Potato, Beef, Onion, Carrot, Guava (sweet), Beans, Pumpkin, Butter, Grated cheese.	0.056	Acceptable	SLIGHTLY TOXIC	IMIDACLOPRID	Garlic, Rice, Potato, Beef, Onion, Carrot, Cream, Guava (sweet), Beans, Pumpkin, Corn, Egg, Grape (pulp).	0.127	Acceptable	SLIGHTLY TOXIC	IMIDACLOPRID	Garlic, Cornstarch, Potato, Ketchup, Onion, Carrot, Guava (sweet), Beans, Chicken, Pumpkin, Mayonnaise, Worcestershire sauce, Bell pepper, Grape (pulp), Cabbage.	0.129	Acceptable	SLIGHTLY TOXIC	IMIDACLOPRID	Pineapple, Garlic, Cornstarch, Rice, Onion, Carrot, Guava (sweet), Beans, Chicken, Pumpkin, Soy sauce, Bell pepper, Cabbage.	0.077	Acceptable	SLIGHTLY TOXIC	IMIDACLOPRID	Garlic, Rice, Beef, Onion, Carrot, Beans, Pumpkin, Melon, Bell Pepper, Cabbage.	0.129	Acceptable	SLIGHTLY TOXIC	0.1036	0.518
MANDIOPROPAMID	Garlic, Potato, Beef, Onion, Chives, Pumpkin, Butter, Gherkin, Grated cheese.	0.02	Acceptable	HIGHLY TOXIC	MANDIOPROPAMID	Garlic, Potato, Beef, Onion, Chives, Cream, Pumpkin, Gherkin, Egg, Grape (pulp).	0.09	Acceptable	HIGHLY TOXIC	MANDIOPROPAMID	Chard, Garlic, Potato, Ketchup, Onion, Chives, Chicken, Pumpkin, Mayonnaise, Gherkin, Grape (pulp), Cabbage.	0.213	Acceptable	HIGHLY TOXIC	MANDIOPROPAMID	Pineapple, Garlic, Potato, Onion, Chives, Chicken, Beans, Gherkin, Cabbage.	0.155	Acceptable	HIGHLY TOXIC	MANDIOPROPAMID	Garlic, Beef, Onion, Spring Onion, Pumpkin, Gherkin, Melon, Cabbage.	0.127	Acceptable	HIGHLY TOXIC	0.121	0.605
METAFLUMIZONE	Potato, Beef, Butter, Grated cheese.	0.001	Acceptable	EXTREMELY TOXIC	METAFLUMIZONE	Potato, Beef, Cream, Lemon, Apple, Corn, Grape (pulp).	0.29	Acceptable	EXTREMELY TOXIC	METAFLUMIZONE	Chard, Cornstarch, Potato, Ketchup, Worcestershire sauce, Grape (pulp), Cabbage.	0.318	Acceptable	EXTREMELY TOXIC	METAFLUMIZONE	Cornstarch, Potato, Worcestershire sauce, Cabbage.	0.006	Acceptable	EXTREMELY TOXIC	METAFLUMIZONE	Beef, Melon, Cabbage.	0.082	Acceptable	EXTREMELY TOXIC	0.1394	0.697
METCONAZOLE	Garlic, Potato, Onion, Carrot, Beans.	0.01	Acceptable	EXTREMELY TOXIC	METCONAZOLE	Garlic, Potato, Onion, Carrot, Beans, Corn, Grape (pulp), Green beans.	0.08	Acceptable	EXTREMELY TOXIC	METCONAZOLE	Garlic, Cornstarch, Potato, Ketchup, Onion, Carrot, Beans, Worcestershire sauce, Bell pepper, Grape (pulp).	0.082	Acceptable	EXTREMELY TOXIC	METCONAZOLE	Garlic, Cornstarch, Potato, Onion, Carrot, Beans, Shoyu sauce, Bell pepper.	0.011	Acceptable	EXTREMELY TOXIC	METCONAZOLE	Garlic, Onion, Carrot, Beans, Melon, Bell Pepper.	0.021	Acceptable	EXTREMELY TOXIC	0.0408	0.204
METHOMYL	Rice, Potato, Beef, Beans, Butter, Soybean oil, Acerola (pulp), Grated cheese.	1.096	Acceptable	HIGHLY TOXIC	METHOMYL	Rice, Potato, Beef, Cream, Beans, Corn, Soybean oil, Egg.	0.046	Acceptable	HIGHLY TOXIC	METHOMYL	Cornstarch, Potato, Ketchup, Beans, Chicken, Mayonnaise, Worcestershire sauce, Cabbage.	0.067	Acceptable	HIGHLY TOXIC	METHOMYL	Cornstarch, Rice, Potato, Beans, Chicken, Shoyu sauce, Soybean oil, Acerola (pulp), Cabbage.	1.122	Acceptable	HIGHLY TOXIC	METHOMYL	Rice, Beef, Beans, Melon, Soybean Oil, Acerola (pulp), Cabbage.	1.154	Acceptable	HIGHLY TOXIC	0.697	3.485
PARAQUAT	Beef, Butter, Grated cheese.	0.001	Acceptable	EXTREMELY TOXIC	PARAQUAT	Beef, Cream, Mayonnaise, Egg.	0.001	Acceptable	EXTREMELY TOXIC	PARAQUAT	Chicken, Mayonnaise.	0.001	Acceptable	EXTREMELY TOXIC	PARAQUAT	Chicken.	0.001	Acceptable	EXTREMELY TOXIC	PARAQUAT	Beef.	0.001	Acceptable	EXTREMELY TOXIC	0.001	0.005
PIRIMICARB	Potato, Beef, Beans, Butter, Grated cheese.	0.008	Acceptable	HIGHLY TOXIC	PIRIMICARB	Potato, Beef, Cream, Beans, Mayonnaise, Egg.	0.009	Acceptable	HIGHLY TOXIC	PIRIMICARB	Potato, Ketchup, Beans, Chicken, Mayonnaise, Cabbage.	0.035	Acceptable	HIGHLY TOXIC	PIRIMICARB	Potato, Beans, Chicken, Cabbage.	0.025	Acceptable	HIGHLY TOXIC	PIRIMICARB	Beef, Beans, Cabbage.	0.023	Acceptable	HIGHLY TOXIC	0.02	0.1
PROPAMOCARB	Potato, Beef, Onion, Pumpkin, Butter, Grated cheese.	0.034	Acceptable	UNLIKELY TO CAUSE ACUTE HARM	PROPAMOCARB	Potato, Beef, Onion, Cream, Pumpkin, Mayonnaise, Egg.	0.034	Acceptable	UNLIKELY TO CAUSE ACUTE HARM	PROPAMOCARB	Potato, Ketchup, Onion, Chicken, Pumpkin, Mayonnaise, Bell Pepper, Cabbage.	0.125	Acceptable	UNLIKELY TO CAUSE ACUTE HARM	PROPAMOCARB	Potato, Onion, Chicken, Pumpkin, Bell Pepper, Cabbage.	0.095	Acceptable	UNLIKELY TO CAUSE ACUTE HARM	PROPAMOCARB	Beef, Onion, Pumpkin, Melon, Bell Pepper, Cabbage.	0.196	Acceptable	UNLIKELY TO CAUSE ACUTE HARM	0.0968	0.484
TEBUCONAZOLE	Garlic, Rice, Potato, Beef, Onion, Carrot, Guava (sweet), Cassava flour, Beans, Pumpkin, Cassava, Butter, Gherkin, Acerola (pulp), Grated cheese.	0.215	Acceptable	EXTREMELY TOXIC	TEBUCONAZOLE	Garlic, Rice, Potato, Beet, Beef, Onion, Carrot, Guava (sweet), Cassava flour, Beans, Pumpkin, Apple, Mayonnaise, Gherkin, Corn, Egg, Grape (pulp).	0.309	Acceptable	EXTREMELY TOXIC	TEBUCONAZOLE	Chard, Garlic, Cornstarch, Potato, Ketchup, Onion, Carrot, Guava (sweet), Beans, Chicken, Pumpkin, Mayonnaise, Gherkin, Worcestershire sauce, Bell Pepper, Grape (pulp), Cabbage.	0.259	Acceptable	EXTREMELY TOXIC	TEBUCONAZOLE	Pineapple, Garlic, Cornstarch, Rice, Potato, Onion, Carrot, Guava (sweet), Cassava flour, Beans, Chicken, Pumpkin, Gherkin, Soy sauce, Bell pepper, Acerola (pulp), Cabbage.	0.246	Acceptable	EXTREMELY TOXIC	TEBUCONAZOLE	Garlic, Rice, Beetroot, Beef, Onion, Carrot, Cassava flour, Beans, Pumpkin, Gherkin, Melon, Bell Pepper, Acerola (pulp), Cabbage.	0.237	Acceptable	EXTREMELY TOXIC	0.2532	1.266
TERBUFOS	Beef, Beans, Butter, Grated cheese.	0.004	Acceptable	EXTREMELY TOXIC	TERBUFOS	Beef, Cream, Beans, Mayonnaise, Corn, Egg.	0.004	Acceptable	EXTREMELY TOXIC	TERBUFOS	Cornstarch, Beans, Chicken, Mayonnaise.	0.015	Acceptable	EXTREMELY TOXIC	TERBUFOS	Cornstarch, Beans, Chicken.	0.015	Acceptable	EXTREMELY TOXIC	TERBUFOS	Sun-dried meat, Beans.	0.004	Acceptable	EXTREMELY TOXIC	0.0084	0.042
TRIFLURALIN	Garlic, Rice, Onion, Carrot, Cassava flour, Beans, Cassava.	0.009	Acceptable	HIGHLY TOXIC	TRIFLURALIN	Garlic, Rice, Onion, Carrot, Cassava flour, Beans, Corn, Green beans.	0.008	Acceptable	HIGHLY TOXIC	TRIFLURALIN	Garlic, Cornstarch, Ketchup, Onion, Carrot, Beans, Worcestershire sauce, Bell Pepper, Cabbage.	0.007	Acceptable	HIGHLY TOXIC	TRIFLURALIN	Garlic, Cornstarch, Rice, Onion, Carrot, Cassava flour, Beans, Soy sauce, Bell pepper, Cabbage.	0.009	Acceptable	HIGHLY TOXIC	TRIFLURALIN	Garlic, Rice, Onion, Carrot, Cassava flour, Beans, Bell Pepper, Cabbage.	0.009	Acceptable	HIGHLY TOXIC	0.0084	0.042
TRIFLOXYSTROBIN	Garlic, Rice, Potato, Beef, Onion, Carrot, Guava (sweet), Cassava flour, Beans, Pumpkin, Cassava, Butter, Gherkin, Acerola (pulp), Grated cheese.	0.062	Acceptable	HIGHLY TOXIC	TRIFLOXYSTROBIN	Garlic, Rice, Potato, Beetroot, Beef, Onion, Carrot, Cream, Guava (sweet), Cassava flour, Beans, Pumpkin, Apple, Mayonnaise, Gherkin, Corn, Egg, Grape (pulp).	0.064	Acceptable	HIGHLY TOXIC	TRIFLOXYSTROBIN	Chard, Garlic, Cornstarch, Olive oil, Potato, Ketchup, Onion, Carrot, Guava (sweet), Chicken, Pumpkin, Mayonnaise, Gherkin, Worcestershire sauce, Pepper, Grape (pulp), Cabbage.	0.083	Acceptable	HIGHLY TOXIC	TRIFLOXYSTROBIN	Pineapple, Garlic, Cornstarch, Rice, Olive oil, Potato, Onion, Carrot, Guava (sweet), Cassava flour, Beans, Chicken, Pumpkin, Gherkin, Soy sauce, Bell pepper, Acerola (pulp), Cabbage.	0.081	Acceptable	HIGHLY TOXIC	TRIFLOXYSTROBIN	Garlic, Rice, Olive oil, Beetroot, Onion, Carrot, Cassava flour, Beans, Pumpkin, Gherkin, Melon, Bell Pepper, Acerola (pulp), Cabbage.	0.118	Acceptable	HIGHLY TOXIC	0.0816	0.408
		4.216					5.8927					4.68545					3.68815					5.598			4.81606	24.0803
				mg/kg bw per d
AI	ADI mg/kg bw per d	BODY WEIGHT		ADI AMOUNT * BW
2,4 D	0.01	65		0.65
ABAMECTIN	0.002	65		0.13
ACEPHATE	0.0012	65		0.078
ACETAMIPRID	0.024	65		1.56
ALDRIN E ELDRIN	0.0001	65		0.0065
ATRAZINE	0.02	65		1.3
BIFENTHRIN	0.02	65		1.3
CARBARYL	0.003	65		0.195
CARBOSSULFAN	0.00015	65		0.00975
CYPERMETHRIN	0.05	65		3.25
CHLOROTHALONIL	0.03	65		1.95
CHLORPYRIFOS	0.01	65		0.65
DDT	0.01	65		0.65
PARAQUAT DICHLORIDE	0.004	65		0.26
DITHIOCARBAMATES	0.01	65		0.65
FENAMIPHOS	0.0008	65		0.052
FLUTRIAFOL	0.01	65		0.65
FORMETANATE	0.025	65		1.625
GLYPHOSATE	0.5	65		32.5
LINDANE	0.005	65		0.325
IMIDACLOPRID	0.05	65		3.25
MANDIOPROPAMID	0.03	65		1.95
METAFLUMIZONE	0.03	65		1.95
METCONAZOLE	0.048	65		3.12
METHOMYL	0.02	65		1.3
PARAQUAT	0.004	65		0.26
PIRIMICARB	0.02	65		1.3
PROPAMOCARB	0.1	65		6.5
TEBUCONAZOLE	0.03	65		1.95
TERBUFOS	0.0002	65		0.013
TRIFLURALIN	0.02	65		1.3
TRIFLOXYSTROBIN	0.03	65		1.95
